# Supplementary material for: Lociq provides a loci-seeking approach for enhanced plasmid subtyping and structural characterization
Source: Commun Biol. 2023 Jun 2;6:595. doi: 10.1038/s42003-023-04981-1 (PMC10238380; doi:10.1038/s42003-023-04981-1)
Supplement: Supplementary file 4 — Supplementary Data 1-11 [file 42003_2023_4981_MOESM4_ESM.xlsx]

## Sheet: Supplementary Data 1
Supplementary Data 1. Plasmid Type Annotation of Closed Plasmid Sequence Dataset
	pN19EC0542.5	pN19EC0542.3	pN19EC0143.2	pN18S1988.2	pN18EC1196.2	pN18EC0990.2	pN19EC1068.3	pN17S1526	pN17S0367.7	pN17S0367.8	pN18EC0652.6	pN17S0312.5	pN19EC0275.3	pN17S0312.4	pN17S1270	pN17S0054.4	pN17S0367.4	pN17S0367.5	pN17S0367.6	pN17S0367.2	pN17S0054.3	pN19EC0906.3	pN17S0054.1	pN17S0584.3	pN17S0347.2	pN17S0367.1	pN17S1545.1.1	pN19EC0906.2	pN17S0016.2	pN17S0347.3	pN16S187.1	pN17S0111.3	pN16S132	pN17S0016.3	VPS18S0911.1	pN16S275	VPS18S1796	pN17S1545.2	pN16S104.5	pN17S0323.2	pN17S0914.3	pN16S104.2.1	pN17S1545.3	pN16S104.1.1	pN17S0914	pN16S021.2	pFSIS12034446.8	pFSIS12033626.2	pN19EC0275.2
IncFIB.AP001918._1__AP001918	0	0	0	0	0	0	0	0	0	0	0	0	0	0	0	0	0	0	0	0	0	0	0	0	0	0	0	0	0	0	0	0	0	0	0	0	0	0	0	0	0	0	0	0	0	0	0	0	0
IncFIC.FII._1__AP001918	0	0	0	0	1	0	0	0	0	0	0	0	0	0	0	0	0	0	0	0	0	0	0	0	0	0	0	0	0	0	0	0	0	0	0	0	0	0	0	0	0	0	0	0	0	0	0	0	0
IncI1.I.Alpha._1__AP005147	0	0	0	0	0	0	0	0	0	0	0	0	0	0	0	0	0	0	0	0	0	1	0	0	1	1	0	0	0	0	0	0	0	0	0	0	0	0	0	0	0	0	0	0	0	0	0	0	0
ColRNAI_1__DQ298019	0	0	0	0	0	0	0	0	0	0	1	0	1	0	0	0	0	0	0	0	0	0	0	0	0	0	0	0	0	0	0	0	0	0	0	0	0	0	0	0	0	0	0	0	0	0	0	1	1
IncFIB.pN55391._1__CP016411	0	0	0	0	0	0	0	0	0	0	0	0	0	0	0	0	0	0	0	0	0	0	0	0	0	0	0	0	0	0	0	0	0	0	0	0	0	0	0	0	0	0	0	0	0	0	0	0	0
Col.pHAD28._1__KU674895	0	0	1	0	0	1	1	0	0	0	0	0	0	0	0	0	0	0	0	0	0	0	0	0	0	0	0	0	0	0	0	0	0	0	0	0	0	0	0	0	0	0	0	0	0	0	1	0	0
IncC_1__JN157804	0	0	0	0	0	0	0	0	0	0	0	0	0	0	0	0	0	0	0	0	0	0	0	0	0	0	0	0	0	0	0	0	0	0	0	1	1	0	0	0	0	0	0	0	0	0	0	0	0
IncFIA_1__AP001918	0	0	0	0	0	0	0	0	0	0	0	0	0	0	0	0	0	0	0	0	0	0	0	0	0	0	0	0	0	0	0	0	0	0	0	0	0	0	0	0	0	0	0	0	0	0	0	0	0
IncFII_1__AY458016	0	0	0	0	0	0	0	0	0	0	0	0	0	0	0	0	0	0	0	0	0	0	0	0	0	0	0	0	0	0	0	0	0	0	0	0	0	0	0	0	0	0	0	0	0	0	0	0	0
IncX1_1__EU370913	0	0	0	0	0	0	0	0	0	0	0	0	0	0	0	0	0	0	0	0	0	0	0	0	0	0	0	0	0	0	0	0	0	0	1	0	0	0	0	0	0	0	0	0	0	0	0	0	0
IncHI2A_1__BX664015	0	0	0	0	0	0	0	0	0	0	0	0	0	0	0	0	0	0	0	0	0	0	0	0	0	0	0	0	0	0	0	0	0	0	0	0	0	0	0	0	0	0	0	0	0	0	0	0	0
Col156_1__NC_009781	0	0	0	0	0	0	0	0	0	0	0	0	0	0	0	0	0	0	0	0	0	0	0	0	0	0	0	0	0	0	0	0	0	0	0	0	0	0	0	0	0	0	0	0	0	0	0	0	0
IncN_1__AY046276	0	0	0	0	0	0	0	0	0	0	0	0	0	0	0	0	0	0	0	0	0	0	0	0	0	0	0	0	0	0	0	0	0	0	0	0	0	0	0	0	0	0	0	0	0	0	0	0	0
IncQ1_1__M28829	0	0	0	0	0	0	0	0	0	0	0	0	0	0	0	0	0	0	0	0	0	0	0	0	0	0	0	0	0	0	0	0	0	0	0	0	0	0	0	0	0	0	0	0	0	0	0	0	0
IncHI2_1__BX664015	0	0	0	0	0	0	0	0	0	0	0	0	0	0	0	0	0	0	0	0	0	0	0	0	0	0	0	0	0	0	0	0	0	0	0	0	0	0	0	0	0	0	0	0	0	0	0	0	0
p0111_1__AP010962	1	0	0	0	0	0	0	0	0	0	0	0	0	0	0	0	0	0	0	0	0	0	0	0	0	0	0	0	0	0	0	0	0	0	0	0	0	0	0	0	0	0	0	0	0	0	0	0	0
Col.MG828._1__NC_008486	0	0	0	0	0	0	0	0	0	0	0	0	0	0	0	0	0	0	0	0	0	0	0	0	0	0	0	0	0	0	0	0	0	0	0	0	0	0	0	0	0	0	0	0	0	0	1	0	0
IncR_1__DQ449578	0	0	0	0	0	0	0	0	0	0	0	0	0	0	0	0	0	0	0	0	0	0	0	0	0	0	0	0	0	0	0	0	0	0	0	0	0	0	0	0	0	0	0	0	0	0	0	0	0
IncY_1__K02380	0	0	0	0	0	0	0	0	0	0	0	0	0	0	0	0	0	0	0	0	0	0	0	0	0	0	0	0	0	0	0	0	0	0	0	0	0	0	0	0	0	0	0	0	0	0	0	0	0
IncFIA.HI1._1__AF250878	0	0	0	0	0	0	0	0	0	0	0	0	0	0	0	0	0	0	0	0	0	0	0	0	0	0	0	0	0	0	0	0	0	0	0	0	0	0	0	0	0	0	0	0	0	0	0	0	0
IncX4_1__CP002895	0	0	0	0	0	0	0	0	0	0	0	0	0	0	0	0	0	0	0	0	0	0	0	0	0	0	0	0	0	0	0	0	0	0	0	0	0	0	0	0	0	0	0	0	0	0	0	0	0
IncFIB.K._1__JN233704	0	0	0	0	0	0	0	0	0	0	0	0	0	0	0	0	0	0	0	0	0	0	0	0	0	0	0	0	0	0	0	0	0	0	0	0	0	0	0	0	0	0	0	0	0	0	0	0	0
Col440II_1__CP023921	0	0	0	0	0	0	0	0	0	0	0	0	0	0	0	0	0	0	0	0	0	0	0	0	0	0	0	0	0	0	0	0	0	0	0	0	0	0	0	0	0	0	0	0	0	0	0	0	0
IncFII.pRSB107._1__AJ851089	0	0	0	0	0	0	0	0	0	0	0	0	0	0	0	0	0	0	0	0	0	0	0	0	0	0	0	0	0	0	0	0	0	0	0	0	0	0	0	0	0	0	0	0	0	0	0	0	0
IncX1_4__JN935898	0	0	0	0	0	0	0	0	0	0	0	0	0	0	0	0	0	0	0	0	0	0	0	0	0	0	0	0	0	0	0	0	0	0	0	0	0	0	0	0	0	0	0	0	0	0	0	0	0
IncX4_2__FN543504	0	0	0	0	0	0	0	0	0	0	0	0	0	0	0	0	0	0	0	0	0	0	0	0	0	0	0	0	0	0	0	0	0	0	0	0	0	0	0	0	0	0	0	0	0	0	0	0	0
IncX1_3__CP001123	0	0	0	0	0	0	0	0	0	0	0	0	0	0	0	0	0	0	0	0	0	0	0	0	0	0	0	0	0	0	0	0	0	0	0	0	0	1	1	1	1	0	0	0	0	0	0	0	0
IncFII.pCoo._1__CR942285	0	0	0	0	0	0	0	0	0	0	0	0	0	0	0	0	0	0	0	0	0	0	0	0	0	0	1	0	0	0	0	0	0	0	0	0	0	0	0	0	0	0	0	0	0	0	0	0	0
IncHI1A_1__AF250878	0	0	0	0	0	0	0	0	0	0	0	0	0	0	0	0	0	0	0	0	0	0	0	0	0	0	0	0	0	0	0	0	0	0	0	0	0	0	0	0	0	0	0	0	0	0	0	0	0
IncHI1B.R27._1_R27__AF250878	0	0	0	0	0	0	0	0	0	0	0	0	0	0	0	0	0	0	0	0	0	0	0	0	0	0	0	0	0	0	0	0	0	0	0	0	0	0	0	0	0	0	0	0	0	0	0	0	0
IncI2.Delta._1__AP002527	0	0	0	0	0	0	0	0	0	0	0	0	0	0	0	0	0	0	0	0	0	0	0	0	0	0	0	0	0	0	0	0	0	0	0	0	0	0	0	0	0	0	0	0	0	0	0	0	0
Col440I_1__CP023920	0	0	0	0	0	0	0	0	0	0	0	0	0	1	1	0	0	0	0	0	0	0	0	0	0	0	0	0	0	0	0	0	0	0	0	0	0	0	0	0	0	0	0	0	0	0	0	0	0
IncFIB.H89.PhagePlasmid._1__HG530657	0	0	0	0	0	0	0	0	0	0	0	0	0	0	0	0	0	0	0	0	0	0	0	0	0	0	0	0	0	0	0	0	0	0	0	0	0	0	0	0	0	0	0	0	0	0	0	0	0
IncFIB.pHCM2._1__AL513384	0	0	0	0	0	0	0	0	0	0	0	0	0	0	0	0	0	0	0	0	0	0	0	0	0	0	0	0	0	0	0	0	0	0	0	0	0	0	0	0	0	0	0	0	0	0	0	0	0
IncFIB.pLF82.PhagePlasmid._1__CU638872	0	0	0	0	0	0	0	0	0	0	0	0	0	0	0	0	0	0	0	0	0	0	0	0	0	0	0	0	0	0	0	0	0	0	0	0	0	0	0	0	0	0	0	0	0	0	0	0	0
IncFII.29._1__CP003035	0	0	0	0	0	0	0	0	0	0	0	0	0	0	0	0	0	0	0	0	0	0	0	0	0	0	0	0	0	0	0	0	0	0	0	0	0	0	0	0	0	0	0	0	0	0	0	0	0
IncFII.pAMA1167.NDM.5._1__CP024805	0	0	0	0	0	0	0	0	0	0	0	0	0	0	0	0	0	0	0	0	0	0	0	0	0	0	0	0	0	0	0	0	0	0	0	0	0	0	0	0	0	0	0	0	0	0	0	0	0
IncFII.pHN7A8._1__JN232517	0	0	0	0	0	0	0	0	0	0	0	0	0	0	0	0	0	0	0	0	0	0	0	0	0	0	0	1	0	0	0	0	0	0	0	0	0	0	0	0	0	0	0	0	0	0	0	0	0
IncX3_1__JN247852	0	0	0	0	0	0	0	0	0	0	0	0	0	0	0	0	0	0	0	0	0	0	0	0	0	0	0	0	0	0	0	0	0	0	0	0	0	0	0	0	0	0	0	0	0	0	0	0	0
IncFIB.S._1__FN432031	0	0	0	0	0	0	0	0	0	0	0	0	0	0	0	0	0	0	0	0	0	0	0	0	0	0	0	0	0	0	0	1	0	1	0	0	0	0	0	0	0	0	0	0	0	0	0	0	0
IncFII.pCRY._1__NC_005814	0	0	0	0	0	0	0	0	0	0	0	0	0	0	0	0	0	0	0	0	0	0	0	0	0	0	0	0	0	0	0	0	0	0	0	0	0	0	0	0	0	0	0	0	0	0	0	0	0
IncFII.pSE11._1__AP009242	0	0	0	0	0	0	0	0	0	0	0	0	0	0	0	0	0	0	0	0	0	0	0	0	0	0	0	0	0	0	0	0	0	0	0	0	0	0	0	0	0	0	0	0	0	0	0	0	0
Col8282_1__DQ995352	0	0	0	0	0	0	0	0	0	0	0	0	0	0	0	0	0	0	0	0	0	0	0	0	0	0	0	0	0	0	0	0	0	0	0	0	0	0	0	0	0	0	0	0	0	0	0	0	0
ColpVC_1__JX133088	0	0	0	0	0	0	0	0	0	0	0	0	0	0	0	0	0	0	0	0	0	0	0	0	0	0	0	0	0	0	0	0	0	0	0	0	0	0	0	0	0	0	0	0	0	0	0	0	0
IncFII.pEH01._1__CP063521.1	0	0	0	0	0	0	0	0	0	0	0	0	0	0	0	0	0	0	0	0	0	0	0	0	0	0	0	0	0	0	0	0	0	0	0	0	0	0	0	0	0	0	0	0	0	0	0	0	0
[truncated: 369 more columns]

## Sheet: Supplementary Data 2
Supplementary Data 2. Demonstration of IncC typing loci and fragment assignment
IncC Locus	Fragment	Length	Locus Class	Sequence	Closest Uniprot Match Accession	Closest Uniprot Match Descriptor
Cluster_1640	1	346	intergenic	AACGTGCAGGTCCCCCACATCCTCACCCTTTAACTATCAATACCTTACGGGAACCACTCTACGGGAACCACYGGAGCAGCATGGCACTTATCCTTCGTCGTGGCTTACGCTTGCACGATACTGAGAMTCAGCTTGCGACTACCGTGCARCGATCCCATATATAGAGCCCCAGCCCACGCTGCATCTGGGGTYACGTTCGCTCTATCCGTGCAGCTCCCCCATATGCGGAGGCATTCCGTTTCMGRTCCTGCCTGGTGGGCGTACCTTGTGCGCTTTCTTCTGGCATAAAAAAAGGCGCTGACGCGCCTATCTTTCTTTTCCCTGGGGGGT-GGGAGATTCTGGTGG	N/A	N/A
Cluster_904	1	499	intergenic	CTCAATACCCTCCCAATTCCTATCC+++++++++++ACATAACTATCTATCTGGAATTTAAAGCTGATTATTCCAATACTGGAATCTAGTTCTGTCACTAGGCTAACCCATCTTTGGAATTTGTCAAATTTCCCTCTATCTATCTGGAATCTTGATGCTCTTATTCTTTCACWGCCTCTTTACATATGAATCTATATTTAAAGATTCCAGATATATTGGATATGGCATCAAAGATTCCAAATGCCTCTTTACCACCGTCTCTCGATGCTGGAGGGCAAGCGGTTCTCGATGCGAGGGTAAGGTCTGTTTATCTGAGCCTATCCGTGCAGCGTTCCCATAGGTTCCCTTACTCAACGATCAAAAAGCCACCGAAAAGCAACCTATATGCCCCTTTTGGGC…	N/A	N/A
pFSIS11807933-2_00083	1	1066	coding	CATGAGCAAGAGAACCAAAGACAAAGACCTGGAGAAACTCGACGTAATCAAAGACTCACCGCAAATGAGCCTGTTTGAGATCATTGAATCTCCGGCCAAGAAAGACGACTACTCCAACACCATCGAGATCTACGATGCGCTGCCGAAGTACATTTGGGACCAAAAGCGTGAGCATGAAGATTTATCCAACGCTGTAGTGACACGACAATGCACCATCAGAGGCCAGCATTTCACGGTGAAGGTGAAGCCAGCCATCATCGAGAAGGATGACGGAAGAACCGTGCTGATCTACGCGGGACAGCGAGAGGAAATCCTTGAGGATGCTCTACGCAAGCTCGCAGTGAACGGGAAAGGCCATATCATCGAGGGCAAGGCTGGAGTCATGTTCACTCTGTACGA…	A0A0H3H057	Putative plasmid replication protein
pFSIS11807933-2_00084	1	289	coding	CATGACAGCATCTGTAGCGGCCACTGAATTGGCGAAACTGGGGAAATGTGAAGCGATGATCAAGAAAGTCGCCAGCCATCCTCGCCCTGCCCTGTCAAAGCGCCCACAATCGCCACAGGGGACAGATAGCACCCTTCGGGGTGAGTTCGCTCATTTCCGATATGAAGCGGCAGCCCTGCGTTTTATGAGCGGCACTGCGGGGGCTAAGCGTCGCATCTACCAGCTAGTGTTTTCAGCGACGGTAGCAGCGGGAGCATTGACAATGCTGGCGGCATGGACCACCAGCTAG	A0A0H3H250	Uncharacterized protein
pFSIS11807933-2_00085	1	541	coding	GGTGAGTCTACCAACAGAGCGATGGCTAGATCTGCTAGATCCGAAGCTCGAAGAAGAACGATCCGAGATAACAGAGGATCTGCTAGAGGCAGAGGGACGAGAGTTTGTTGCAGAGGTACGGAGCAAACTGGATCACGCCTTAGCGGTTCTTGCTGTCGAGGCGCAGCAGGAAGCGGACATGTACTGGAACGCGCACAAATCAGCGCGTGAAGAAGCGTCAGAGGACGAACAAGGGCGTGTCGGTACACGGGTTCGCATTCTAGGCGTATCACTCGTTGCAGAGTGGTATCGCAACAGATTTGTCGAACAAGTTCCCGGACAAAAGAAAAGGGTTCTATCGACACATATCAAGAAGGGTCGCGGTCATGCCTACAGCATGTCGCACTTCAAGAAAGAGCC…	A0A0H3GX04	Uncharacterized protein
pFSIS11807933-2_00086	1	985	coding	ATGAGTCAATTTGTTCTGGGTTTGGATATTGGTTACTCCAACCTGAAAATGGCAATGGGGTATAAAGGTGAGGAAGCTCGCACAGTCGTCATGCCGGTGGGGGCAGGTCCATTGGAACTGATGCCACAACAGTTAACTGGCGGTGCAGGGACCTGCATTCAGGTTGTGATTGATGGAGAGAAATGGGTTGCAGGCGTCGAGCCTGACCGATTGCAAGGATGGGAGCGTGAGCTTCACGGCGACTATCCTTCGACCAATCCATACAAGGCTCTTTTCTACGCTGCACTCCTGATGTCCGAGCAGAAGGAGATCGATGTGCTGGTGACTGGCCTGCCTGTTAGTCAGTACATGGACGTAGAGCGCAGAGAGGCGTTGAAATCTCGGCTTGAGGGTGAACAC…	A0A0H3H6E7	Rod shape determination protein
pFSIS11807933-2_00087	1	295	coding	GTGGCTGGTAGCAAATGGGATGGAAAAATATCTAATCTGAACATATCGGAGCAAGCCTTTCCGGAGCTCTATCGTGAACTGTCCCAGATGCAGCATAAGGCGCGTAGTGATCGGCTCCGCGCCCTTGCTCTATTGGGTCTTTATTCTCTTCGATTTTCTGGCAACATTGGGTCTTTTGAGCAACAGAGTTCAGAGAGTCAACCTGCACAGCATCAAAATTCGCCAGTGCAGACTGACGCAAAACTGAACTCTCAACGTGATTCACTTAAAGGAAAACTGATGGGCTCCGTATGAC	A0A0H3GZR8	Uncharacterized protein
pFSIS11807933-2_00088	1	421	coding	ATGAAAGACCACGAGGAGTTCTCTACGCTATCAGCGGCTGAACGTAGAGAGTTAATAATCGCAGAGTTAAAGCGTAAAAGCCGCATTCGCACCCTGTTGCGAGGACTCCCGTTAGATGAAGTTCGGGAGATCATTGACAGAATGAAGGGCGTTCTCAATGAACTGGAGGAAGAGTACAAAAAGCGAGAAGAAGAAGAAAAAGAAAAGCGAGCTCAGGCTGAGCGAATAATGAGCGACATGGAATCCTGCGGTGTGGACATCGGCTTGCTCAACGAAATGTTCACGAGCAGATCAGAACCTGATAATGCTAAATATTCAAAAGACGGAGTTTCGTGGAGTGGGCAAGGACGTCGCCCGGATGCTTTCAAGGGGTTGGGAGCTGTCGAGCTGGAGCGCTAC…	A0A0H3H051	DNA binding protein
Cluster_2266	2	268	intergenic	GTGCGGCCCCCTTTAACCGTGCAACGTTCCCACATACTCACCCCTTCAAACCGTAACCCCACCAAAAAGCCACTTCTTGATGATTTYCAATCAGCAGCGGCAGGTTGCCCCTGAACYAACCTCAYCGAAAAACCACCTTTAGATTGCTTTCTGGTGCTTATCAAGTTCTCCTGAGTGATTAGTCGTTCTGAAAACTTTACTTTTCACAGTATCATTTTATAATACTGTAAATCATAAAAACAACCCAGTAAAGAAAAAAGAGCGACTT	N/A	N/A
Cluster_3487	2	162	intergenic	TCAGGACACCTTTTAGTCACATGACTATATCGAGGCTTATTCTACCCCCTATTTTAGTCACATGACTACTTACYGACATTTCGGCCCCCATCGCCGCCGATTTTTCTTGATTATAGGTTTGAATCTATATAGGATTGCACCTATATTAAGTAAGGAGAAATC	N/A	N/A
Cluster_4620	2	96	intergenic	ARTGTCACCTCTTTTTGAATGAAAAAYGCCCTTTCACAGTTGCATTTTTTAATGCTGTGATAGGATAAAAGTGTAAGTTGAAAAGGAGAGATGACC	N/A	N/A
Cluster_4621	2	96	intergenic	TATTCACCTCCTATACCAACCAGCGTACAGGACTTTTCAAAAATGCAACCCCGCCTAGCTGCCCAATTCGGGCAACCCTRATTCAATCCAGAACTT	N/A	N/A
Cluster_4836	2	88	intergenic	ATCTTAATCATGTGACACATGAATAAGGTTTACATAAGGCTCC+TTCGTGGGAGCCTTATTCATATCAGACATGAATAAGGGGRMGGR	N/A	N/A
Cluster_5616	2	57	intergenic	CGTTATTCCTGTTTGTTTTCTTGGTTACTGTTTACACCTGCATACTCTGGGGTGTGG	N/A	N/A
pFSIS11807933-2_00052	2	499	coding	TATGTCGATGCTTGAAGCACGTTACTTCGTGGCAAAGATAAGCGATGCACAGGCCGTGCTCTGCGATGAGGAGCTGGCGACACTGGAAAGGCTGATCCGGAAGGTTGATGATGGCCGCAGAGCAAATGGCAAGAGCTCGCTTACTTGCGTTGTTGTCGAAGAAGATTGGCCGAACTGGCAGCAAACGGTTGACTCTGTACTTTCACTTGCTGACGGGAAAGACAACGATTGGACCAATGCCACACCAGAACAAATCAAGGCCTTTTGGGTCGATGACTCAGTTTGGAAAACTCTGGATGGCCGGGATAAATGGATTGAAGATCTCGACCTGCTGGTGGACGGTTCCCCGGTGGCTTCTGAGTGGGAACCTTTTGGCTTGGAATCAGGGCAGTCTGTCGT…	A0A0H3GZU4	Uncharacterized protein
pFSIS11807933-2_00053	2	490	coding	TTTGAGTGCAATTATCAGCAAGTGCGGCATGTACAGATACCGTCTGGAAAGGGATGTGCAACCCGAAGGCCTTGTGTTCGGTTATTTTGGTGTAAACGGCTCTACGGCCACGGCCACCGAGGACGATCACACGGTCAGAAAGTGGATAGGGTTTACCAAGGTCAACGGAGGGAGGCGATTCATAGTCGGTAATGCTTTTGCTTTTCGGGCGACCGACGTTCGAGAGCTGGCTACGGCGGTTGATCCTGTCGGGCCTGAAAATGAAATCCACTTGGAAAGGATTATTCGGGATGCTGATGTCTTGGTGCCCTGCTGGGGGAGCCGAACTAAGCTGCCTAAGTCTTTGCATGTTCATTTGGACAGGCTTTTAGAGCAGCTCGTTGCATCTGGGAAGCCGGT…	A0A0H3H1Q8	Uncharacterized protein
pFSIS11807933-2_00055	2	472	coding	CATGAGTGATTTATACGAACCGCTTGAGTTTGTGTTCTGCGGCTTTAGGAAAGGGGACGCTGGGCTATTTATCTCGGTAGCCACTTTGCGCGATGGTGTTTTAGGCCGTGAGATGTATTTCTCAAAGGGAAAAAGCAAAAGGCGCTGGGTTGTCGGTGGCATTTACTCAGGGGCCTCGTTTTCGGACAACGGAGCAAAAGGTCTGGATGATGCTCATTACGTTAAAGCATGGGAAGTGCAAGGCGACAAGATAGAGTGGCAAGCAAAAAGCGAGCAAGCCGAAGCCTTGGCGCGAAGCGAGAAACTTGAAGCCGACGATAGGAAGCGCAATGAACTCGAAGAGCTGATGCTACCCATCAGGAAGCAATATGGGGCATTAACAAAGCGACGTGATAGGGC…	A0A0H3H638	Uncharacterized protein
pFSIS11807933-2_00056	2	373	coding	CATGGGCAAAAAAGTACACATCATTTGTGGAAAGTGCGGCAGTGACGAGATGAACTTTGTCATCAATGAACACTGTCCAGACGATCCCCAGAATGTTGCCAGTATGTCCTGCTCAAATTGTTGCGAACTGACAGGCATAGCCGAGTGGTCGGAATTTAATGGACGTGAGCTGAAAGGTGAAGCCGTCGCCCTATCAACACCGGCAAACGTGAATGCTCTTCTAGGATTGCTTCGCCAGGCGATGGACAGCGTTGAGTATCGCCTCTATGGCGGGGACATGTCATTGAGCGGTAATGATGCTGCCGAACTCATAGACCTCCAGGAGCGAGCTGAGAAGGTCTTGTCTGTTCTTCGGAGTGATCAGCATGAGTGA	A0A0H3GZC0	Uncharacterized protein
pFSIS11807933-2_00057	2	196	coding	GATGGACGAAAAAATTACCTACGAAGAAATGCTTGAACAACTCGACCAGAAAGGCATCCGCGTCACCAACGGGGCGAGACGGCTTTATGTCGCGTTGAACAACGGAGTCAAAGCTGAGGTGCTGGGTAACTGCGGTCCCGCCACAATCAGCTTGGTTGACGGGATGATTGTTGTGGAAGAGCAGACTCTCCACTAA	A0A0H3H1Q1	Uncharacterized protein
pFSIS11807933-2_00058	2	550	coding	AATGAACAACCTACCCCTACTGCTCGATGCAAGAGAAGCCATTGACTACTACCACCAGCATCCAGGCATGACTGATGCAGAAAAGGCCTATGTGGTCGCGTTCCTAAGCGGAGAGGGGCGTTCAAACAGTCAGATCAGAGAGGATCTGGGTATTGAGAAGGTCTATACGGTTACACACCTGAAACGCGCCGGTACGCTATCGGAGGAAGAGCTAACACTCTGGCTCAGAAATCCACGCAAGATCACCCTGGGGCATGTGAGGGCCGTGGCTAAGTTACCTTTCAGCAAGAGAGAAAAGCTCCTGAGGGATCTCCTGCATACCAGGACACCGGTTCATAAATTTGAGGCGATAGCGAAGGGCAAAGAAGTGGACAGGGATGCAGACATTAAGCGCCTGGA…	A0A0H3GWM5	Transcriptional Regulator
pFSIS11807933-2_00059	2	352	coding	ATGTGGGTCATCGAGACAACCGACACCTTTGATGAGTGGTTCGATGCTCTGGATGATACCGATAGAGCAAACGTGCTGGCTTCGATGATGGTGCTGCGAGATAGAGGCCCCATGCTGTCGAGGCCATACGCGGATACTGTTAACGGTTCATCCTACAGCAACATGAAAGAGCTTCGGGTCCAAAGCAAAGGAGATCCTATCAGAGCGTTCTTTGCGTTCGATCCAAAGCGTAAGGGGATTCTTCTCTGCGCCGGTAACAAGACCGGGGACGAGAAAAGGTTTTATGAAGTAATGATCCCAATTGCAGACCGTGAGTTTGCGGCGCACTTGGATAAATTGAAGAAGGAGTGAC	A0A0H3H633	Uncharacterized protein
pFSIS11807933-2_00060	2	304	coding	ATGGCAAGAACTCTTGACCAAATGCTGGCAACAGAAAAGCCTGAGGTTGTTGCCAAAGCACAGAAAGCGGCCACTGAGATGTTACTGAACATCCACTTGGCAGAGCTTCGTGATCGCATGAACCTTACCCAGGGGGAAATTGCTGCATCTCTGGGTGTGAGACAGCCGACAGTCTCCGAGATGGAAAAACCTGGACGAGATCTCAAGCTGTCGTCCATTAAGCGGTACGTTGAGGCCTCCGGTGGCAAGCTACGCCTCGATGTTGAACTTCCGGACGGCACCCACTACGGCTTTGCCGTTTAAC	A0A0H3GZA5	Cro-like protein
pFSIS11807933-2_00061	2	295	coding	GATGAGATTGTCGTCAACTCAAAAAGACGTTTTGTTCATTCTATACGCAATTGAGGCCGGTGGAAAAGCCGAGCCTGTACCAGGTGTAAAAATACTGGAGATGATCAATTCAGCTCGCCAGAGCGGTATTCATGGAACGAACTTCCGAACGTCATGCCACACGCTGGTGGAGAACGGCCTGTTGAACAAGTACCGGAATGCTTCTCTAAAGCTGGCCTTTAGGCTGACCGACGATGGCAGGGAACGTGCAGGAGAGATATACCGAAAACGGCTGGAAGAAGAGCAAGAGAAGTAA	A0A0H3GZT7	Putative plasmid-related protein
pFSIS11807933-2_00062	2	274	coding	GATGAACAAAAGTGAACTGATTATGAAAGTGGCCGAAGACGCTGACATTAGCAAAGCAAAGGCCGAAGCTGCGGTAAATGCGCTGATCAACTCAGTGACAGAGGAGCTTAAAGCGGGTGGGACAGTAGCGCTCACTGGGTTTGGTACTTTCCACGTTAAGGAACGCGCAGCGCGAACCGGGCGGAATCCCCAGACTGGAGAGAACATCCAGATCGCGGCGGCCAACATTCCTGGGTTCAAAGCTGGTAAGGGGTTGAAAGACTCCGTGAACTAG	A0A0H3H1P6	DNA-binding protein HU-beta
pFSIS11807933-2_00064	2	529	coding	TATGAGGTTAGGTTTTGTGAAAAATACGGGGGTTTCAGCGTTCCTGGTAGCCATGCTGGTGGTGGCCCCTCAGGTATGGGCAGAAACCTTTACTGCGAAGGTTGTGGGGGTGTCTGACGGTGATACGGTCAAGGTCCTGACTGAACAAAGCTGTGACTCCGGGAAAGATTGCCGGAGCGGCAAAATCCAGTACCGGGTAAGGCTGGCGGAAATCGACACCCCAGAGAAGAAACAACCCTACGGCTCAAAGGCGAAACAGGCGTTGTCCGATCTGGTGTTTGGTCGAATGATTAAAGTCGAGCAAATCGACAAAGACCGTTATGGCCGTCTGGTCGCCAACCTTTATGTCGATGGCAAATGGGTCAATGCCGAAATGGTCCGTTCTGGGAGTGCGTGGGT…	A0A0H3GWM0	SNase-like micrococcal nuclease
pFSIS11807933-2_00065	2	190	coding	CATGCGATACCAGGTATTTAAAACGAAGGAAGGGGGCCAGCCGGTGTTTACGGCACCGTGGTACTGGTTGGCCTCTGCCATTGCTCACTGGTCATCTCTTAACTGGGATGCCTGTCGAATCGTAGACAGCAAGGTGGATGAAACAAGGCTCTGTTGGGCCAAGGCTCTACCGGCTGGGAAAAAAAAGTAA	D3VM92	Uncharacterized protein
pFSIS11807933-2_00066	2	859	coding	CATGCAAATTCGTGACTACATGACAAAGTTGTTTGACGCATTTGGTGATGTGGAGGAAGTCACCCGAGAAATGCTTCTGGAGCAGGCGGAGCTCATTCATACGATCAGCGATAAGTGTCAGAGCACAGGCCTGTTTCTGGATAGTCAGGTTCGTTTCAACCAGTTCGTTCAAGAGATTGAGGCTGACGACAAGGTAGAGGATCGGTTGCTTCATGCTTGGTGCTGGGTAATGGACCGAATAGTGAAGGCTCCAACATCCTTTCACATGGATGGGGCTGTGATTTTGACAATGCCTCTGGTCGCCAGATACCTGCCACCGGTTGAACAGGAGCCGGAAACCATCGTGGTGAATCTCGATGAGGACTACAAGGCTCCTGTAGGCAACCAAACGCTCTGCGA…	A0A0H3GZ99	Uncharacterized protein
pFSIS11807933-2_00068	2	520	coding	AATGACGACGAATACTCAAAACGCGAACGCCAACCAGGTTCGGTCTTTACGCGACATGCTTGTCCCCGCCCTGTTGTTCTATGTGGTGATGACGGCCATGTTTGTGGGTCTTGACGCATTCATGGATAAACCCACCAGCATGAACCTGCCATTTATGCCGTTCCTTGTCTCGATGGTGAGTTTTACCAGTGACGCACGTCGAGCGTGGGACTGGCGAAACGGGACCAAGGTTGTAGCTGTATTGACTGCGGTAGCCATGCTGTTGGCATTCATCTATCAGCTCGCGGTCGGAGAGATGAATCTCTTAGGGGTTGGTATATACCCGGCCACAGCCATCCTTCTGTTGGCAATCTCCTGGGTGATTCGCGCTATCGGAAAGACAGCACCTTTCCAGTTCCT…	A0A0H3H1P0	Formate-dependent nitrite reductase
pFSIS11807933-2_00069	2	448	coding	AATGCTAAAACGCGGAATTATCAATCTCGCTGCTAGTTACATCATTGTTGATGCCCTACTCCGGAATGCAGCAATTTGGATCTTTGGCTTGTCCTTCTCCGTTGGTGGCACTTACGTCACTGGCGAGGCCAGTACATGGGTCGTTTACCTAGCCACTTCTGGTGCCATGACACTCTGTTCTGTCGTAACAGCCTACCTGCTCGTGACCTATCACCGCTGGGGGCTGATGACGGCCAGGGTCTGGTTGCTATTGAGTGCCTGCCTAAACGGCTATGCCGTCTATTTGAGTAGCCACAACATCCAGTTGGTGGTGGCACTGCTTTCCAGCCTGTTTATTGCTTTGTGGATGCTCAAGACCCTTGAGCAACCAGCAGTGAAGGGGACGTACAAGGTAATCGC…	A0A0H3GWL5	ABC-type Fe3+-siderophore transport system permease component
pFSIS11807933-2_00070	2	361	coding	TATGGAGTTACAAGAAGCAAAAGAGGCTCTCGATAGCCTTCATCCACACAAGGCCTCAGCGCCTTTGAGGCTTGTCATCCACCAGCCAGGTGGGATTGGTGGAACCCCTACAGTGGGGGTGAAAGCTATTCACGCAGGCTTTGACTGGGACAGCAACACCATCCTGATCTATCCGGAAGAGCAGCTCACCCGGTTGACGCCGGATGAGGTCGCCGCCATCACGAAGTCAGTATCGAAAGGACAGTCCTGGCATTCATATCAGCAGTTCAAGAAGTATCGGGAGCAGTTGGCCGAAGCCACGGAAGAAATTAATAGGCTCAGGGCTGAGCTGGGCAGGTATCAGAATAACGGGAGGGGGTAA	A0A0H3H622	Uncharacterized protein
pFSIS11807933-2_00071	2	430	coding	GATGATCAAGATTACAACTAAATTGGGATGCCTTCTGGCGGGGCTGCTTGTCCTGTCGGCTTGCTCAAGCGTCCCTCAGCCAAACAACGAATACGCGAAGGCCTTGGATGATACCAAACAGGTATGCGCTGCCTGTGCCCTGGTTGGTAATGACCTGCTGGTTGCCCTCAACAAGTCATGCGACACCCCAATGACCCCCGAGACTCTTACAAGCGTCATGAACAGTAACCCGATGTTTGCCGCCATGATGGCAATTAACTCCATAGGTGGAACCGACTTCTATCAGGTTTACCGTGATGCGGCCATAGACACCCTGCGGTGCAATGAAATGGACAGTTGGCCTGATCGGACCAAGGTGCGTTTCCAGCAGCCCGACATGCAAAAGGCGCTGGCCTTGAG…	A0A0H3GZ93	Putative lipoprotein
pFSIS11807933-2_00072	2	862	coding	TATGACAGAACAAAGTACCAAATCACTACGTCTCGGGGTTGTTGCCGCCATTCTTTTGGGGCTCGTAGGAACCGGGTTCGGGATCTACCAGTTCGTGAAAGAGAAGGATCTGGCGCAAGAGATCGCCAACGTGAAGTCTACGGTCAACCAGGTGAAGGATGCCGAAGGCGTCACCTTCAAAAGCAAGGCAGAGTTTGAAGCTGCTGTGGCCGAAAGCATCAACAAGTTTGTCGCGCAGAAACAACAAGCCGACATCGATCAGAAGTATGCCCAGTTCGAGGCAGCACCTGAGAAGGTCGAAGAAGGCAAACACATCTACGGGGACCTTGGTGCTCGGTTCACGCTGGTGGAGTTCTCCGATATGGAGTGCCCATTCTGCAAGCGATTCCACGACACACC…	A0A0H3GZS8	Protein-disulfide isomerase
pFSIS11807933-2_00073	2	961	coding	AATGGCAGAAAACAAAGAGATCCCCTGGGAGAAAGAACTCATTGAGAAGTACATGTTCACCCTGCATAAAGAGCAGGTGAAAGACCGGCGCTGGCGGACCATGTTGCGTGTGCTTCGCGCATCTGGTTTCGTGCTTCTCATGATCGGCTTCATCATTTTGGCATCTAATCCGGGTGGGATGCCGTGGCAAAGCGCCAAGGCAGGAGCCCCTCACACCGCGTATATCAACATCCGTGGTGAAATTGCTGCTGGCACTCTGGCCGATGCTGATCACCTTATCCCGTCCATCCAAGCTGCATTCGACAACCCGAACTCACAAGCTATCGTGCTTCGCATAAACAGCCCTGGCGGTAGCCCGGTTCAAGCAGGACGGATTTATGACGAAGTGAAGGCGCAGCG…	A0A0H3H1N5	Peptidase
pFSIS11807933-2_00074	2	856	coding	TATGGGGGTAGTACGAGTTCCCTACCTCTTGGCTGAGCTGAAAGAACGCGGATGTGCTGATGAATCTGCTCTGGCGCAGGTTATGCAGCCTGGATGCCGAATTGGAGAGGAAGACCTGCGGAAGTTGGCCGCAAATTTAGGGCTTGAAGTGTCCGAGCTGGCACCAGCGCCAGAGAACGCGGCCAACACCCGGTTCAAAGCAAAGCTGAGAGGAGGTTTGGCCTCCTTTCTTTTTGAGTACGACGGCTGTTTCCGACATGCAGAAGGCTCCAGCCATGCAGAAATGTTGGGTATCGAGCAAGAAGACGACATAGGTCTTCCGAGTCGAGCTGCTGACGCCATGCTCCTGGAGAAGACGCTTTACCAGGTAATCGCTCGGGCTAAGTACATGCTCGGCAA…	A0A0H3GWL0	Uncharacterized protein
pFSIS11807933-2_00076	2	475	coding	AGTGGCCCAGCTTAAACATAACCGCTTCGTCATGTTGGGGTCCTTGGTAGCGACGGTCGTAGCTGCCGCCAATGGCTTGAGTTTTCTCACCCTTATGGCTGGTGGAATGACCCTTCTCCAGTTCATGGCTTGGAAGCAACAAGATGCTGTCCGGAGCCGGTTTAAAGCTGCGAAGGATGCGTTTGAAGCGTTGAACGTCATTGCGTTCGACAAGCACTGGGTAGGTTCAACCGCGACGGTCGCCAAAGTGTCGAACATGATCACTCCGCCCGAACGACTGGATAAGCCCTGGGCGGTGCAAGTTCTGGCCGTGACCAAAGGTGGGACGTGGTTCGCGGTGGATCTGCAAGTGACCGGCACTGACAAGGTTCAGATGCTTAGCCTCCACCAGCTTAGTGA…	A0A0H3GZ87	Uncharacterized protein
pFSIS11807933-2_00077	2	523	coding	CATGAAGCCAGTTCTCTGGATATTCGTCCTGATCATCGCCCCTTTCGTCATTGCGAAAGTGGACCAATGGCGCAAACGCGGCATTGGAGACACCTGGGCGTGGTGGAAATCAGAGAACATGCCTTATGAGCTGCGCTCGGCCACTCTGTTTTTGTCCGAACAGGACATATCAACCACACAGCCGGTGCCCATGCACGGCAGGGTTGATCAGGTGTACCAAACCAAGAATGGGGTTCTCATTCCCTTGGACACCAAGCTGCGCCAGGTAAACCACATCTATGAGTCGGACATTATCCAGCTCTCGGTTTACCGGGTAATTCTGTCACACAAGTACAAGGCACCCGTTGCCAAGTACGGCTATGTCCGAACCGTTGTTGAGACAGCGGACGGGGATAGAGT…	A0A0H3GZS4	Uncharacterized protein
pFSIS11807933-2_00078	2	523	coding	CGTGGAATTTGATTACGACAAGTCAGTATCAAACGCACATCTTGAGGCCGCAGGCTGGGGTATGGATGCCTTTAACCACTCCAACCCATTTGAGAGTCATGTCATCTATGTGCGTGACTACCGCAACGATCACATCCGCCTGTTCACCATCAAGCAGGCTGACTTCGACACGATAAAGCTGCCGCTTCACCTTACCTCCGACATGCTGGCTTCGGTGATCGCTGAGTTCGTATCGAAGGCAGCAAAAGGGAAGTTGAATACGAAGGAGTCCGACACGCTGGCTCCTGCCTTGGTTGGCTATGCCAAATCAACAGAAACCTACCGGAGCTGGCGGAGAGTTTCTGGAGCAACAGAGCGATTGCATATGGTCATCAATATCTATGCGGGTTCTGAATTGCT…	A0A0H3H1M9	Uncharacterized protein
pFSIS11807933-2_00079	2	610	coding	CATGAAAACGATAAAGCGGTTCATCGTATGGGTGAATTACGGTCTTGAGGGTTGGAGCATTTTCGGATCGAGCGATGACTGGGATGAAGCGGTATCCATCCGTTCGGAAGCGATAGACGAATGCAATATTGACGAGGAAGACATCATCTTGGCAGAAAACAAAAACGAGCTGGTGGTAAAACCTGCGGCCAAGCAAATGACGGAGTGGCACCGGGAACTGGAAGCCGTCCTTATGACCTTGGATGACTGCCAGATGGAATGTGACGGTATGACATGGGCAGTAAGCCACCTACTCAATGAAGCGGGTGTACCTCATGACTGCATGTATGGCTTTGTGCGAAACGAACAGACCAAGGACATCGTGACACCGCATTTCTGGGTTGTCCTGGATGATGGGTG…	A0A0H3GWK5	Uncharacterized protein
pFSIS11807933-2_00080	2	1117	coding	ATGTTGAGACGAGAAAACCAAGGAGATTTGTTCGATGACCAGGTGGTGTTGCCATCACTGGAGTCGGTTCTTACCGGCATATCTTCCAGTCAGCGTTGTGACGATAGAACAACGTACTTCTCCGCTCCGGATGTGGACCTGAGTTTGTACGATCACATCATTGTTTGCCTGTCTGGAGGCAAAGACTCGATTGCTGCGTACTTGCGGCTGGTGGACATGGGTGTTGATAAGTCAAAGGTGGAGTTCTGGCACCATGATGTTGATGGTCAGGAAGGCAGTTCGTTGATGGATTGGGCCTTCATGCGTGATTACTGTCGTCAGCTCGGGGAAGAACTGGGTATCCCAATGTACTTCTCGTGGCTTGAGGGCGGCTTTGAGGGCGAAATGCTCAAAGACAAT…	A0A0H3GZ79	Phosphosulfate sulfotransferase (PAPS reductase)/FAD synthetase
Cluster_317	3	715	intergenic	TGTTTGCCACCCTTTAAACTGCGTTGTTAGCCATACAAAAAGTGCGTTATTCGATGAACGCTTTTAGAGTTCTTCTATTGTCACAAACTGACACATTTTGCGCCTTTAYAAGCCCAAATAATGATGCTGTYAACAATAAAAAACCTTTAAAAACATACACTTAACTTTGTACCGACGGAACAAAGTTACAATACTTTTAGTAATCAATGGGATACGGATATTTTTGCGATAGTAATGGAAAGTGCGCCAAAAGAATGGCGGAAATAGCGCACGGGGAGTGCGGTATTTTGTGATATTAAATAGCGTTTAGGTATAAGTGATTTTAGGGATACAGCGAGGGCTGAAATTGCGAATACAGCAGGAGCTGAGGAGGGCAGGGAAGGCAAAGGCGCATCCCGA…	N/A	N/A
Cluster_4119	3	122	intergenic	GTATTTTCCCATGCTCGATATGGTAGAGGTGGGAGGCGTGAAATTAGGCAGGTGTAAGCGCCCATTTAGGGCGCTTAGAGCGTTTTATTTGTCAACTTTCACATGTGAAAGAATTGACCAAA	N/A	N/A
Cluster_6175	3	37	intergenic	GGGGGCCTGCTGGCCCCCTTATTATTTGGTTGGTCTT	N/A	N/A
pFSIS11807933-2_00094	3	274	coding	AATGGATAAATGCCAATTGATAGACATCCCAAGCGACCCAGAGAAGAAACGTGAGTGGATCAAGTACAAACTCAAGATCCAGGGGCTTTCTCTGGCCGCATTGGGCAGAAAACACAAAACATCTCGGCAGGTGGTGTCTACGGCACTCTATAAGCCCAGTCCATGCTGGGAACATGAGATAGCTACAGCTTTGGGTGTGAAGCCGTCTGAGATTTGGCCGGAGCGGTACGACGAAGAACACGAAATACCCCTCAGACATAAGGAGGCAAGCTGA	A0A0H3GZR5	Ner-like protein
pFSIS11807933-2_00095	3	364	coding	ATGAAACATGTGGTCAATATTCTTCTGCTGGGAATGGTGCTTCTGGGAATAGCCATGATGGCTGACACACCTTGGGGACTTGGTGTGGCGCTGGCTCCCTTCGGCGTTTGGGGTGCTCGTTTCCTATTTCTGGTTCACAAAAGCCTTTGGGCTGCTGTTATCTTTTGGGGAGGGATCGCTTACTTCCAGTGGCAAGTTGCTTTGGTTGTCGGGGCTCTGTTTGGACTAACGTGCTTTATCCGCGTTGCGCGGTCAGCATATAAAGAGGCACCACCTACCCGGCGCAGAAAAAAACAAACTGGTGGGTTTCAAGATTCCTATGATTTTGACCAGCGCTTCCATATTGGAGCTGGAGACGAATAAG	A0A0H3H048	Uncharacterized protein
pFSIS11807933-2_00096	3	3616	coding	AATGGGATCTTTTTCAATCCACTCTATCGGTGACTCTGCTTTTCTGGAGCAAATCCTGATTGCAGTATCAATGATCACCGGCACCGGGGATTTCGAGAAGATGGTCAGTATTGGCCTGCTTCTTGGGGTCTTGATGATCTGTATTCAGTCCGTCTTTCAGGGCGCAAAGCAAATCAACCTCCAGCAAGTGCTGGTAGGTTGGATTCTATATGCCTGTTTCTTCGGCCCAACCACAACTGTGACTATCGAGGACGCTTATACAGGGCAGGTTCGAGTCGTCGCCAATGTCCCTATTGGGGTAGGCTTTGCTGGAGGTGTCATATCCAACGTGGGATACACCATCACCAATTTGTTTGAAACTGGATATGGGGTAATCGTACCCAATGTCACGGAAAGCCA…	A0A0H3H234	Type IV conjugative transfer system protein TraG
pFSIS11807933-2_00097	3	1435	coding	GATGGTCACGCACAAGACATTAAAAAGGAGCCTGCTTGCCCTGAGTGTGGCGGCCAGTCTCGTCATGGCACCGACAGGGGCGATAGCCGCTAACGGCCTCCAATCACAGATGGACAAACTCTTCAATGAAATGAGCAACACAACACCACCTGGGGTTTATGAAAGCCAACGACGTGGCGTTTTAGCTGGTGGCCGGTTCACTGCAAAGACACGAATCTTCGACGAGAACCTGGTGAGCTTTGCCCCTCCATCATGGAAAGCTGGTTGCGGTGGTGTAGATCTGTTCGGCGGTTCGCTTTCCTTCATTAACGCGGATCAAATTGTCCAACTCCTTCGGGCTGTAGCAGCCAACGCCAAGGGCTATGCCTTCCAGCTTGCGCTCGATAACGTTTTCCCGGA…	A0A0H3GWZ4	Type IV conjugative transfer system protein TraH
pFSIS11807933-2_00098	3	1042	coding	CATGGGAAAATACGTGCGTGAGACTATGAAAAAATCACCTTTGAATTTACTGCTCCTTGCAGCGCTCACGCTGGGGGCATCACACCAGGCTTGGGCTCAAGATGGCACAAGACCTGGTTTTTATGAGCGAAAGGAAGAGGGTTGGTTCTGGTACAAGGAAGAGCCCAAAGAACCAGAGAAAAAACCCGAAAAGCCCAAACCAAAGCCTGTGGCAGAAGCGAAGCCTACACAGCCTAAGCCTGCTGCTCCGCTTCCGAGCGGCCCAGAAATGTTCTCAGCGGAATGGTTCCGGGAAAACTTACCCAAGTACAAAGACCTTGCTTGGAACAATCCTACCGTTGAAAACGTCAGGACGTTTCTCTACTTGCAACGATTTGCGATAGATCGCTCTGAACAATT…	A0A0H3H6D7	Type IV conjugative transfer system protein TraF
pFSIS11807933-2_00099	3	1513	coding	CATGAAACAACTTCCTCCTGACACACCAGAACAATCACTGATCACTCAGTACAAAGGGCCTCGCCTTGTCGTTAAGGCCTACGCTGGAACGGGTAAAACCACGACACTGGTGAAGTACGCCCACAACAACCTCGATTCACGTATCCTCTACTTGGCATACAACAGGGCTATCCGCGACGAGGCAAGAGAAAAGTTTCCTGCAAACGTAGACTGCAAAACGTCCCACCAGCTTGCCTACGCCACTATAGGAAGGGGCTACCAGCACAAACTCTCCGGCAACCTAAGGCTCACCGATATTGCCCAAGCGGTGAATACCAAGAACTGGACGTTTGCCAAAGATATTCTCGATACGCTCAACGCCTTTATGTGTAGTGCAGACATGCGGATTCTTTATACGCA…	A0A0H3GZR2	DNA helicase
pFSIS11807933-2_00100	3	280	coding	GATGGCGCGAAAGGCTAAATATTCAGAAGAGTGGCGACACAGAGCTGCGGCTCTTCAAACCAAGATTGAGGAGGCTATGACACTAGCCACCTCATCTATTGGCGACTATCGCTGGTTACACCGTCTCCATAGTTGGGTTACGGAGGTGGCTCAAGGTAAAGCCCCAGACTGGTGGACAGATCTGGATTGTGAAGTATCCCTCCCCCGAGAAGAAAAGCGGATCAGTACGTTCCTCTCGACACAAAAGAAGCGCATCACTCTCCAGATGTGTTTGTCGTAG	W1J8T0	Uncharacterized protein
pFSIS11807933-2_00101	3	1042	coding	CATGGCAAGAAAATTGGTTGAGTTTGACGATGTAGCGGCTGCGGCCCAAAAGCTCAAGGACGCCGGTAAACGCCCAACGGTCATCGCTATCAGAGACATCATTGGCAAGGGGAGCTTTACCACCATTTCAACGTATCTCAAACAGTGGTCAGAGGAACACTCCCTCGATGAAGAGCTGGTAGAGGTAGTCCTTCCAGAATCGGTTATGAGCGATGCTGAGCTCTTCCTACAGAAGATCTATACGGTAGCCAAAGCAAGCGCCGATGAACAGCTTGAGCGCGAGCGTGAACTGCTACGACAGAAAGAAATTGAGTACCAGGAAGATATGCAGCAAGCCGTGGACATGGCAAATGATGCCACCGAACGGGCTGAGCTACTGGAGGAACAACTTGAAGCTCT…	A0A0H3H039	KfrA protein
pFSIS11807933-2_00102	3	877	coding	CATGGCTAAAAACTTCATATCAGAACAATTCTCGGCCATGTGCCGCGACTTAACGAACCTGTCCTCTCTTATCAAACGACTACCGCCACGGTACGCAAAAGTTGCGGCCATCCCTCCTACCGGAAAAGGAATGGAGAACGAGCCCGTCAACAAGATTGTCGTAACTGAACAAACTGGGCGCGAAGCTCTTGAGCTGGCAGCGCACAGCTACAGAGATCTTCACATCAACCCAGACTATTCGCAGAAGTCTGCCAGGCGCACCGTGGGGGTACTCTGGTTCTCCCCTTCCAGGATTGGTGTAGCTGACGAAATTGCGGCGACGGTTGAACGCATCAACGCGGCCAAAGCTGGTATCGAGGAGTTCATTATCTCGACGTACCCCACCAGGCAAGAGAGGTT…	A0A0H3H029	DNA replication terminus site-binding protein
pFSIS11807933-2_00103	3	493	coding	AATGACAGAACAATCCTACGGCGAAAGTCTCAAATTTTTCTCAGACTGGCAGAAGGACCCCGCGAAACGCACCGGCCTGAATGTGCAACACACGCTAACCAGAGGTGAATATCCTACGGTCAGCATCGAGATTGCGCCGATCAGGGCATCGGGGTCCAGCCCAGACTGGAAAAGCAAGATCACGGTGCAGCTCACTCGCGGCGAACTGACGGCGTTTTGCAGCGTTCTCTTTGGTTTGCGTAGCAAGGCTGAGGGTTCCTATCACGGCGACGCGAAGAATAAGAGCTTTGCGGTTTACAACAACGGCAAGGCCGGTGTTGCGATCATCCTTAGTGAGCGAGGAAACCAGCTCCAGAATTTCATCAATGATGACGACCGAATGGAGCTCGCAGTCTTCGC…	A0A0H3GWX2	Uncharacterized protein
pFSIS11810417-1_00138	3	535	coding	GATGAAGAACAAAGCCAAGGCGCTAGTTCTGTCTGCGGCTCTCCTTTCATCAACAGCGAATGCTATTGACCTGAGCGGAACCATCTTCGACAAAGCAGCGAAAGCATATAACCTCGACCCTCTTCTAGTGTATTCGGTCGCATTGGCCGAATCTGCATCAGGGAGAGGTAATGGCTCTATAAGTCCTTGGCCTTGGACGCTTCGCGTTCCTGGGCTTCCTTTCTATGCTAAGTCGGAAGATCAGGCAAAGGCTAAGCTCGCTGAGTTTCAGCAGCAGTACGGTCGTGCCATTGATGTCGGGTTTATGCAAGTGAGCATCCGGTGGAATGGTCATAGAGTTTCTTCTCCAGCAGATCTTCTCGACCCAGAGACCAACGTCATGGTTGGGGCAGAGGTGCT…	A0A0H3H6E2	SLT domain-containing protein
Cluster_4758	4	91	intergenic	GGCGATCAGGCAGGAAAGCAAAGAACCTCGCTTCGGCGGGGTTCTTCGTTTCTACCTCTTGAATGTTTCGTCAGAACAAACTGGAGCGCTT	N/A	N/A
pFSIS11807933-2_00034	4	145	coding	ATGCTGCAAGGCAATACTAACACGAATAAGCGCATCCCGCTCGCGGCGTTCATGAAATGGCCGCTGGCGAAACGTCAGGACTTCATCGACCGGGAAATGTCCGGTTGCCCCGACTTTATCAAGACGTCTTTGCTTCGGCATTAAG	A0A0H3GWT8	Uncharacterized protein
Cluster_5767	5	52	intergenic	AAAAACCCGCCGATTGGCGGGTTTTGCATTCAATGCGCTGCTCTATGGCACC	N/A	N/A
Cluster_5882	5	48	intergenic	ATTCACCTGTTCTTGACAGGCCCAACCTCTYTGGCTGGGCCTCCTTTA	N/A	N/A
pFSIS11807933-2_00036	5	274	coding	TATGAAGATCTCACAGGACATGAAAAGAAAATTTGCTTTGGTGAATGCCCTGTCTAAAACGGAGAAGCCAAGTCTCCAAGACCTTCACAAGGCAACAAATATTCCTGAATCAACGATCAAGAGACAGTTGTCTGCCCTGCGTGATGAGTTCGGAATGAATATCTTGTTCGTCAGGGAGTCTACCGGCGAACGAGGTGCCACCGGCTACTACATGCTGACAGACTGGGGGATCTTAGACAGGTCTTCGTTCTTGAACCGGTACGGAAAACTGTAA	A0A0H3GZL2	Uncharacterized protein
pFSIS11807933-2_00037	5	1183	coding	GATGGCATTGAACAATTTAAAAGGCCTGTCCGAACTTGCTAAAGCCGCCAAAGGCAAGAAAGGCAAAGAGGTTCTTACCGTACCTGTTGACGACGTTGTATCCAAGGTCCAGGTTCGTAAGCGCTTCCGTAACATTGAAGAGCTGGCGGCAACCTTGCTGACCGAAGGGCAGCAGTCTCCGATCATCGTGTTCCCGAAGAACGAAGAAGGCAAGTTCGTCATCCAAAAAGGGGAGCGGCGTTGGAGAGCGTGTAAACACGCTGGTATCGAGACCATTGACTTGGTGGTGAATGATAAGGTCCAGAACAACTTGGACGAGACTGCTGGTGAGCTGATCGAAAACATCCAGCGGGATGACTTGACTCCGGTAGAGATTGCCGAGGCGTTAAACCTGTTTAT…	A0A0H3GZZ3	ParB family protein
pFSIS11807933-2_00038	5	787	coding	TATGGCAAAAGTAATCAGCTTCGCCAACCAGAAAGGCGGAGTGGGTAAGAGTACCCTCTGTATCCAGCAGGCCTTTTATCTGGCGTTACAGAAGAAAAAGAAAGTGCTGGTCTTGGATATGGATGGTCAGGGGAACACGTCCTCTCGACTGGCCCCCAGACGAGAGCTTGAGGATGGTGACTACGAGCCCATCCTCACAGGAACCAAAACCGCAGAGCTGTTCGCTTACGAGCTGGACGGCATTGAGGTCATGCACTGCCCTTGCGGTGCAGACCTCATTCATACGCCGAAAAACGACCCGGATCTGTTTGAGATGGAGGCTGTGCCTCTTGACCAGGCCATGAATCCGGCTCGCCATTTGGCTGAGCTGTTTGAGAACTACGACTACGTGCTGATTGA…	A0A0H3H1X7	AAA_31 domain-containing protein
pFSIS11807933-2_00039	5	313	coding	AATGGACGCTAAAGAACTGAACCACATGATAGCTGAGGCCTACAGCCGGGATTTGCAAAAGCCTGAGCTGGTATCGTTCAAAGAGGTGAGTCGCTGGGGGCGTAAGTACGGTTTCCCCGTCGTATGCACTCTGGCCGATGAAAGTGAAGAAAAGCAGATCCACTGGGCTGCCAGTTTGCTCATTCAAGTAGCCGGTACTTGGCCGCGAGAAGATATGCCGGAATTGCTCACACCGGAACGGGGCTCCGCGCTGTTCAACGATGCGATGCAGTTATTGGCGAATGGGCTTGGAGCAGCAAATCAATTGCGCTGA	A0A0H3H692	Uncharacterized protein
pFSIS11807933-2_00023	6	619	coding	TATGTTTTTTGATAACAAAGTAGAATCTCACTCGCTCGTAATGGGAGCCAGCGGGAAGGGTAAATCGGTCTTGTCCGAACAAGTGCGGAAAAATGCGAGGCTGCGCGGTGATCTGCTGGTGGATACTGAAATGTACCGTGAAGGTCGAGGGTTGAAACCATACGAGCATGAGTACGCTCGTCGCTTAGTTCTGGGGCTAAGTGGACCGTTGCCGCGTGAACTGCGTGGGAAGCCGGTGACGGTTATCTCTGATGTGTCCAGGCCAAAAAAGGTAAAGCGTCAGCCAAAGCAATTTGTTAAGACCGTGAATGGCGTAACCCTTGAACGCCAATTGGTGGCCGATGCAAGAGATCAGTTGGAAATGCAAACAGGCGTCTGGCTCAAACAACCACAGCTCAT…	W1JB18	Uncharacterized protein
pFSIS11807933-2_00027	6	1429	coding	AATGTTACCGATCGTCTCCCCCTCCGTAGTAACCAAACAACTTGCGTTCAATCGAGTAGGCGATAAACGCAAGGTTAGGGTTTCGTCCAACTTTTTGGATGTTATGGGGTTCAAGCCAGGTATGGGCATCGCCGTTGAGCCAGGGGAGGGGATGGGCGGTTTTTCGGTGATCCCAGCGACCGATGAACTACAGACACACCAGGTTTATCAGCGCCGGTATCAACCAAAGAGTCGCTCCAACAACCCGCTGGAAACCGTTATTGAGTTTTCTGGACAAGGGCTCATAGATAAGTGCTTCCCTCGCTATACAGAGCGTTTCCACGTCGAAATGCGAAAAGGCCGAGTAGTCTTCACTCCTGTCGCAAACAGAGCCTTTGCCATTGCGGATCGGTTCAGAAA…	W1JBY4	DNA (cytosine-5-)-methyltransferase
pFSIS11810417-1_00066	6	280	coding	TATGAAAAAGAGAATACTTCATCTGCCCGTAAAAAAGATTTACTTCGATCAGATCAAATCTGGAGAAAAACCAGATGAATATCGCCTCGTCACAGACTACTGGATAAAAAGACTAGAGGGGCGCGAGTATGATGAAGTCCATGTTAAGTGTGGCTACCCAAAGGCTGGAGATATGTCCAGGATAGAGATTCGTCCTTGGCGTGGCTTCTCAAGGAACGTCATAACGCACCCGCACTTTGGAGATTATCCGGTTGAAGTATTCGCCATCCATGTGAATTGA	W1J8P7	Uncharacterized protein
pFSIS11810417-1_00068	6	658	coding	AATGGCAGTCATTTACTACGGCGAGGGAACCCATGACGCCGGTTTCGTCGGGTTCCGTGTCGCACGAACAGTTGGGGTGGCGGATGATTACCGGCAGGAATACTTCTCCTTGAGAGAGTATTCCTACGCAACAGCTCACCGGCTGGCCTACAGCTTGGACCGAAAGTGGGAAGCTGAGGCAGAAGAGGTGAAGCGTCAGAATAAGACTTGTAAGCGGCGACGCAACTCCGGGCCAAATATCATTGCTGAGGGGCTGAGGGCTTATATCAGTATCGAGAACCGGAGCCGGATGGGGGTGAAGAGAACCTACTTCGCACCTTGTTTTCTCGTCACAAAGCCAGGCTACGGCAATGGGGATATTGTTTTCAGGATTTCCACTCATGGCTACGCAGAAGCCTA…	W1J8Q1	Uncharacterized protein
pFSIS11807933-2_00030	7	508	coding	CATGATTGACATGACATGCCGCCTCTGTGCTGGTTCCGGTGTTTATGACTTTTCCCCTTCCAAAGAAACCTGCGGTATGTGCCAAGGGCATGGGAAATTTGCTGACGCCAAAGCAATGCTGGTGGCTGCCATCGAGCTGGCAAAGAAGCAACGCGAGCCGGTCATTGAAGTGGTAATGGGGTTGGTGCTCCAGGGTGTGGATGTTAGAGGGAAGGAGCCTGGAGAGCGGTTCAAGGCTGCTCAGGCCTTTAACGCCCCAGGGCACAACCTATTACGATACGGGTGGGATGCTTGGGAGCTCTATGCCCTCCATGAGGGTGTAAGTCCAGAACTTGCATCGCTTGGCCGAAGTGTGATGCGCGAGTGGCATAGCCATTCATGGGGCCGGTTCAGTGGAGA…	A0A0H3H6A3	Uncharacterized protein
pFSIS11807933-2_00031	7	676	coding	GATGGACGAGAACAAGCTCAACATTGAAACGGTCGATGGGCACAACGAGCTGGTAGTCAGCTTTTTGTCCAGAATGGTAAGCCTGAGTGACGAGGAAAAGCAGACAGTATTGTCCTGCCTTCCGGGCACCGGCAAACAAACAATCACCCAGCTCTATGAGGCGCTGCGTTCTCAAGGGCACCAGGATCTTGCAGAGAAGGTCGAACCATACCTCCAGCAGGGGGTGTTTGGGCCGATCTTCGATAACGCCAAGTCCAAGGTGTTCGTTCGGGACGAAGCGCCTTTTTTCCTCATGGATGAAAATCCTTTGAACTGGGATGACGCTAAAGCATTCAATCGCCTACGTATGAGTACGACCTGTGTTCTTGGCCGTGGCGGCTGGACTATCGGTGAGCGCTT…	A0A0H3GZL8	Thymidylate kinase
pFSIS11807933-2_00032	7	283	coding	AATGAGTAAGCGATATGCGGTAGTGCCGCATCCGAAACTGAAACGAGAGTACAAAGGTCGGCTGGTCAGAACTACTCGGGTACTAAAAAACGGCTGGGGGGTGATCCCTCTAGGGGCTGTGGCAACGGTCACGCATCAGTCTCCCAAGGGATCAGAACTGACCTTTGAACCATGCGACTGCTGCGGCCTGAAAGCCATTATCAGTCATGTAAGCATGGACTCCATTGAATTTATCGAACCGATTACTGAGGAAGAAGATGGACGAGAACAAGCTCAACATTGA	W1JBY7	Uncharacterized protein
pFSIS11807933-2_00105	8	1012	coding	TTTGCACGACACAAACAATGACAAGGAAGAGCTAGTTTCACATGCGAAAGTAAATGTTCCGGCAGAACAAAGCATTCGCGGTGAACTGTTGCCGTCATCGAGCTCGCTCCGGAACATCCAGGACAACCCCGCCGTCGCCTATCTGGTGAGCCTCGGGTCAAAGCGAAGCAGGCAGACCATGAGCTCATTCCTCAACATTGTCGCCAAGATGATCGGGTTTCAGAACCTTCGTGACTGTGCATGGAGCTCAATGAGGCGGCACCACATATTGGCGGTGCTGGAAATGCTGGGGGATGCAGGGAAGGCTCCGGCAACGATCAACACCTACCTGTCAGCGCTCAAAGGGGTGGCTCTTGAAGCCTGGACGATGAAGCAAATTGATACGGATAGCTTCCAGCA…	A0A0H3GZP3	Integrase/recombinase
pFSIS11807933-2_00106	8	538	coding	CATGCTTAGCAAAAAAGTCTTTTTCATTAGTCAAGCGGAGGCCGAAAGACTGGAGCCGGTTCCCGGTGCGGCCATGATCTCCATAACTGACCCAGACAAGTCCCCTGCCGCTCTCGGACAGTGGGGGCAGTTGTACCGCGATAGCTTCTATGACGGCGGCTATTCTGAGAACACCATCCACACGATGAAGGCAGCGTTCCGGATGAATTACGCCTCTTACATTGACTCATCCCAGGCTGAAAAGCTGTCCACCTTCCTGGATGGATTGGTTGGTAGCGGTATCGATCAGATCTTCGTTCATTGCTATTACGGAGAATCCAGAAGTGGCGCGGTAGCGCTGTACCTCCAGAACAAACATGGATTCACTCCGAATAAGCCGATCACCAAGCCCAACCGAAC…	A0A0H3H024	Uncharacterized protein
pFSIS11807933-2_00107	8	289	coding	GATGTTAAACAAAAACAAATTTGAGAAAGTTTTAAAGAGAATCCTCGATAAGAACTTTGAGCGCTGCTCTATTTGCAGGAAACCATTCCCTGGACCGTGCCATACTTTTGCTGGTTTGGATTCGGACAATAAAGTTCAGAACGTAGGTTCTTGCTGTCGGACCAGTATTGTGGACTTGCGGCATGGAGGTGTGTATACGACCGCTCCTGTAGATACTCAAGAGGGGCAAAGTCAGGCGCGTGAGCTACTCGCAACACATCCTTGTAAGGGGATGATGGGACATGCTTAG	T0NSU1	Uncharacterized protein
pFSIS11807933-2_00108	8	283	coding	AGTGATTTTTGATGTAAGAGCGACCTTTGAAGTGGCACTCCAGACGGACACCCACCTGGTACTTATCGATCTGGATCAGGGAGCATCAGTTACGAACGATGCTGATGCAGTGATCGCCTGGTTGGCCGCAAACCTCGAAGGTGGAATTGGAAAACGTAAGGTGTACTACCGGGACACCGATGGACGCTTTGATGAGCTCAAGGTTAATGCCGGTGCTTTTGCCGGATTTGCACCTTGTAGCGAAGGCCAGCAGACCACCTTGGCTGGGATGCTCGGCCAGTAA	A0A0H3H207	Uncharacterized protein

## Sheet: Supplementary Data 3
Supplementary Data 3. Attributes of the IncC Plasmid Fragments
Fragment ID	# loci	R-min*	R-mean*	p-max*	p-avg*
4	2	1	1	0	0
8	4	1	1	0	0
7	3	1	1	0	0
5	6	0.996	0.998	0	0
3	14	0.979	0.995	0	0
2	31	0.96	0.989	0	0
1	8	0.819	0.942	0	0
6	4	0.828	0.916	0	0
* Values > 0.999 or < 0.001 are reported as 1.000 or 0.000, respectively
p-values for plasmid loci correlogram
	Fragment	Cluster_1640	Cluster_904	pFSIS11807933-2_00083	pFSIS11807933-2_00084	pFSIS11807933-2_00085	pFSIS11807933-2_00086	pFSIS11807933-2_00087	pFSIS11807933-2_00088	Cluster_2266	Cluster_3487	Cluster_4620	Cluster_4621	Cluster_4836	Cluster_5616	pFSIS11807933-2_00052	pFSIS11807933-2_00053	pFSIS11807933-2_00055	pFSIS11807933-2_00056	pFSIS11807933-2_00057	pFSIS11807933-2_00058	pFSIS11807933-2_00059	pFSIS11807933-2_00060	pFSIS11807933-2_00061	pFSIS11807933-2_00062	pFSIS11807933-2_00064	pFSIS11807933-2_00065	pFSIS11807933-2_00066	pFSIS11807933-2_00068	pFSIS11807933-2_00069	pFSIS11807933-2_00070	pFSIS11807933-2_00071	pFSIS11807933-2_00072	pFSIS11807933-2_00073	pFSIS11807933-2_00074	pFSIS11807933-2_00076	pFSIS11807933-2_00077	pFSIS11807933-2_00078	pFSIS11807933-2_00079	pFSIS11807933-2_00080	Cluster_317	Cluster_4119	Cluster_6175	pFSIS11807933-2_00094	pFSIS11807933-2_00095	pFSIS11807933-2_00096	pFSIS11807933-2_00097	pFSIS11807933-2_00098	pFSIS11807933-2_00099
Cluster_1640	1	0	0	0	0	0	0	0	0	0.0136547	0.0131609	0.0136772	0.0134915	0.0131477	0.0131076	0.0137906	0.0136995	0.0135959	0.0135288	0.0133034	0.0131624	0.0131548	0.013209	0.0131386	0.0131203	0.0130453	0.0130145	0.0130225	0.0130427	0.0130623	0.0130772	0.0131011	0.0132012	0.0133427	0.0134119	0.0134673	0.0135879	0.0136094	0.0136489	0.0136723	0.183796	0.18027	0.183686	0.1779	0.183694	0.18351	0.183234	0.183035	0.180203
Cluster_904	1	0	0	0	0	0	0	0	0	0.0105042	0.0100973	0.0105227	0.0103696	0.0100865	0.0100534	0.0106164	0.0105412	0.0104557	0.0104004	0.0102146	0.0100985	0.0100922	0.0101369	0.0100789	0.0100639	0.0100022	0.00997688	0.00998342	0.0100001	0.0100162	0.0100284	0.0100481	0.0101305	0.010247	0.010304	0.0103497	0.0104491	0.0104668	0.0104994	0.0105187	0.170068	0.165412	0.169957	0.163996	0.169964	0.169773	0.169465	0.169208	0.165276
pFSIS11807933-2_00083	1	0	0	0	0	0	0	0	0	0.0128927	0.0124192	0.0129142	0.0127361	0.0124065	0.012368	0.013023	0.0129357	0.0128362	0.0127719	0.0125558	0.0124206	0.0124133	0.0124653	0.0123978	0.0123802	0.0123083	0.0122789	0.0122865	0.0123059	0.0123246	0.012339	0.0123618	0.0124578	0.0125934	0.0126598	0.012713	0.0128286	0.0128492	0.012887	0.0129095	0.179981	0.176416	0.17987	0.174102	0.179879	0.179695	0.179419	0.179221	0.176348
pFSIS11807933-2_00084	1	0	0	0	0	0	0	0	0	0.00976951	0.00938408	0.00978705	0.00964197	0.00937379	0.00934249	0.0098758	0.00980455	0.00972351	0.00967109	0.00949514	0.00938521	0.00937927	0.00942153	0.00936667	0.00935241	0.00929399	0.00927004	0.00927623	0.009292	0.00930722	0.00931886	0.00933743	0.00941547	0.00952578	0.00957983	0.0096231	0.00971726	0.00973407	0.00976491	0.00978322	0.167138	0.162685	0.16703	0.161004	0.167035	0.166848	0.16654	0.166282	0.162545
pFSIS11807933-2_00085	1	0	0	0	0	0	0	0	0	0.00989694	0.00950775	0.00991465	0.00976817	0.00949736	0.00946575	0.0100043	0.00993232	0.00985049	0.00979757	0.0096199	0.00950889	0.00950289	0.00954557	0.00949017	0.00947577	0.00941678	0.00939259	0.00939884	0.00941476	0.00943014	0.00944189	0.00946064	0.00953945	0.00965084	0.00970541	0.0097491	0.00984419	0.00986116	0.0098923	0.00991078	0.167676	0.163156	0.167568	0.161538	0.167574	0.167386	0.167078	0.16682	0.163017
pFSIS11807933-2_00086	1	0	0	0	0	0	0	0	0	0.0122815	0.0118246	0.0123023	0.0121305	0.0118124	0.0117753	0.0124073	0.012323	0.012227	0.012165	0.0119564	0.011826	0.0118189	0.0118691	0.011804	0.0117871	0.0117177	0.0116893	0.0116966	0.0117153	0.0117334	0.0117472	0.0117693	0.0118619	0.0119927	0.0120568	0.0121081	0.0122196	0.0122396	0.0122761	0.0122977	0.171548	0.166675	0.171418	0.16571	0.171429	0.171213	0.170877	0.170591	0.166509
pFSIS11807933-2_00087	1	0	0	0	0	0	0	0	0	0.0122989	0.0118416	0.0123197	0.0121477	0.0118293	0.0117922	0.0124249	0.0123404	0.0122444	0.0121822	0.0119735	0.0118429	0.0118358	0.0118861	0.0118209	0.0118039	0.0117345	0.011706	0.0117134	0.0117321	0.0117502	0.0117641	0.0117861	0.0118789	0.0120098	0.012074	0.0121253	0.012237	0.0122569	0.0122935	0.0123152	0.17164	0.166771	0.17151	0.165833	0.171522	0.171305	0.170969	0.170682	0.166605
pFSIS11807933-2_00088	1	0	0	0	0	0	0	0	0	0.0124802	0.0120179	0.0125012	0.0123273	0.0120055	0.0119679	0.0126075	0.0125221	0.0124251	0.0123622	0.0121512	0.0120192	0.0120121	0.0120628	0.011997	0.0119798	0.0119097	0.0118809	0.0118883	0.0119073	0.0119256	0.0119395	0.0119618	0.0120556	0.012188	0.0122528	0.0123047	0.0124176	0.0124377	0.0124747	0.0124966	0.172526	0.167631	0.172395	0.166701	0.172407	0.17219	0.171853	0.171566	0.167464
Cluster_2266	2	0.0136547	0.0105042	0.0128927	0.00976951	0.00989694	0.0122815	0.0122989	0.0124802	0	0	0	0	0	0	0	0	0	0	0	0	0	0	0	0	0	0	0	0	0	0	0	0	0	0	0	0	0	0	0	0.000220197	0.000215975	0.000219212	0.000228093	0.00021936	0.00021773	0.000215487	0.00021374	0.000215297
Cluster_3487	2	0.0131609	0.0100973	0.0124192	0.00938408	0.00950775	0.0118246	0.0118416	0.0120179	0	0	0	0	0	0	0	0	0	0	0	0	0	0	0	0	0	0	0	0	0	0	0	0	0	0	0	0	0	0	0	0.000202799	0.000198864	0.000201881	0.000210158	0.000202019	0.000200499	0.00019841	0.000196782	0.000198232
Cluster_4620	2	0.0136772	0.0105227	0.0129142	0.00978705	0.00991465	0.0123023	0.0123197	0.0125012	0	0	0	0	0	0	0	0	0	0	0	0	0	0	0	0	0	0	0	0	0	0	0	0	0	0	0	0	0	0	0	0.000221006	0.00021677	0.000220018	0.000228927	0.000220166	0.000218531	0.000216281	0.000214528	0.00021609
Cluster_4621	2	0.0134915	0.0103696	0.0127361	0.00964197	0.00976817	0.0121305	0.0121477	0.0123273	0	0	0	0	0	0	0	0	0	0	0	0	0	0	0	0	0	0	0	0	0	0	0	0	0	0	0	0	0	0	0	0.000214362	0.000210236	0.0002134	0.000222079	0.000213544	0.000211951	0.000209759	0.000208052	0.000209573
Cluster_4836	2	0.0131477	0.0100865	0.0124065	0.00937379	0.00949736	0.0118124	0.0118293	0.0120055	0	0	0	0	0	0	0	0	0	0	0	0	0	0	0	0	0	0	0	0	0	0	0	0	0	0	0	0	0	0	0	0.000202344	0.000198417	0.000201428	0.00020969	0.000201566	0.000200049	0.000197963	0.000196339	0.000197787
Cluster_5616	2	0.0131076	0.0100534	0.012368	0.00934249	0.00946575	0.0117753	0.0117922	0.0119679	0	0	0	0	0	0	0	0	0	0	0	0	0	0	0	0	0	0	0	0	0	0	0	0	0	0	0	0	0	0	0	0.000200963	0.000197059	0.000200053	0.000208266	0.00020019	0.000198682	0.000196609	0.000194994	0.000196433
pFSIS11807933-2_00052	2	0.0137906	0.0106164	0.013023	0.0098758	0.0100043	0.0124073	0.0124249	0.0126075	0	0	0	0	0	0	0	0	0	0	0	0	0	0	0	0	0	0	0	0	0	0	0	0	0	0	0	0	0	0	0	0.000225119	0.000220816	0.000224115	0.000233165	0.000224266	0.000222604	0.000220319	0.000218538	0.000220125
pFSIS11807933-2_00053	2	0.0136995	0.0105412	0.0129357	0.00980455	0.00993232	0.012323	0.0123404	0.0125221	0	0	0	0	0	0	0	0	0	0	0	0	0	0	0	0	0	0	0	0	0	0	0	0	0	0	0	0	0	0	0	0.000221814	0.000217565	0.000220823	0.000229759	0.000220972	0.000219331	0.000217074	0.000215316	0.000216883
pFSIS11807933-2_00055	2	0.0135959	0.0104557	0.0128362	0.00972351	0.00985049	0.012227	0.0122444	0.0124251	0	0	0	0	0	0	0	0	0	0	0	0	0	0	0	0	0	0	0	0	0	0	0	0	0	0	0	0	0	0	0	0.000218084	0.000213896	0.000217107	0.000225915	0.000217254	0.000215637	0.000213412	0.00021168	0.000213224
pFSIS11807933-2_00056	2	0.0135288	0.0104004	0.0127719	0.00967109	0.00979757	0.012165	0.0121822	0.0123622	0	0	0	0	0	0	0	0	0	0	0	0	0	0	0	0	0	0	0	0	0	0	0	0	0	0	0	0	0	0	0	0.000215688	0.000211539	0.00021472	0.000223445	0.000214865	0.000213264	0.00021106	0.000209344	0.000210873
pFSIS11807933-2_00057	2	0.0133034	0.0102146	0.0125558	0.00949514	0.0096199	0.0119564	0.0119735	0.0121512	0	0	0	0	0	0	0	0	0	0	0	0	0	0	0	0	0	0	0	0	0	0	0	0	0	0	0	0	0	0	0	0.00020774	0.000203723	0.000206803	0.000215253	0.000206944	0.000205393	0.000203259	0.000201598	0.000203078
pFSIS11807933-2_00058	2	0.0131624	0.0100985	0.0124206	0.00938521	0.00950889	0.011826	0.0118429	0.0120192	0	0	0	0	0	0	0	0	0	0	0	0	0	0	0	0	0	0	0	0	0	0	0	0	0	0	0	0	0	0	0	0.000202849	0.000198913	0.000201931	0.00021021	0.000202069	0.000200549	0.000198459	0.000196831	0.000198282
pFSIS11807933-2_00059	2	0.0131548	0.0100922	0.0124133	0.00937927	0.00950289	0.0118189	0.0118358	0.0120121	0	0	0	0	0	0	0	0	0	0	0	0	0	0	0	0	0	0	0	0	0	0	0	0	0	0	0	0	0	0	0	0.000202586	0.000198655	0.000201669	0.000209939	0.000201807	0.000200289	0.000198201	0.000196575	0.000198024
pFSIS11807933-2_00060	2	0.013209	0.0101369	0.0124653	0.00942153	0.00954557	0.0118691	0.0118861	0.0120628	0	0	0	0	0	0	0	0	0	0	0	0	0	0	0	0	0	0	0	0	0	0	0	0	0	0	0	0	0	0	0	0.000204458	0.000200496	0.000203534	0.00021187	0.000203673	0.000202143	0.000200039	0.0001984	0.00019986
pFSIS11807933-2_00061	2	0.0131386	0.0100789	0.0123978	0.00936667	0.00949017	0.011804	0.0118209	0.011997	0	0	0	0	0	0	0	0	0	0	0	0	0	0	0	0	0	0	0	0	0	0	0	0	0	0	0	0	0	0	0	0.000202029	0.000198108	0.000201114	0.000209365	0.000201252	0.000199737	0.000197655	0.000196032	0.000197478
pFSIS11807933-2_00062	2	0.0131203	0.0100639	0.0123802	0.00935241	0.00947577	0.0117871	0.0118039	0.0119798	0	0	0	0	0	0	0	0	0	0	0	0	0	0	0	0	0	0	0	0	0	0	0	0	0	0	0	0	0	0	0	0.0002014	0.000197489	0.000200488	0.000208717	0.000200625	0.000199115	0.000197037	0.000195419	0.000196861
pFSIS11807933-2_00064	2	0.0130453	0.0100022	0.0123083	0.00929399	0.00941678	0.0117177	0.0117345	0.0119097	0	0	0	0	0	0	0	0	0	0	0	0	0	0	0	0	0	0	0	0	0	0	0	0	0	0	0	0	0	0	0	0.000198834	0.000194965	0.000197931	0.00020607	0.000198067	0.000196573	0.000194519	0.000192918	0.000194344
pFSIS11807933-2_00065	2	0.0130145	0.00997688	0.0122789	0.00927004	0.00939259	0.0116893	0.011706	0.0118809	0	0	0	0	0	0	0	0	0	0	0	0	0	0	0	0	0	0	0	0	0	0	0	0	0	0	0	0	0	0	0	0.000197786	0.000193935	0.000196888	0.00020499	0.000197023	0.000195536	0.00019349	0.000191897	0.000193317
pFSIS11807933-2_00066	2	0.0130225	0.00998342	0.0122865	0.00927623	0.00939884	0.0116966	0.0117134	0.0118883	0	0	0	0	0	0	0	0	0	0	0	0	0	0	0	0	0	0	0	0	0	0	0	0	0	0	0	0	0	0	0	0.000198057	0.000194201	0.000197157	0.000205269	0.000197292	0.000195803	0.000193756	0.000192161	0.000193582
pFSIS11807933-2_00068	2	0.0130427	0.0100001	0.0123059	0.009292	0.00941476	0.0117153	0.0117321	0.0119073	0	0	0	0	0	0	0	0	0	0	0	0	0	0	0	0	0	0	0	0	0	0	0	0	0	0	0	0	0	0	0	0.000198746	0.000194879	0.000197844	0.00020598	0.00019798	0.000196487	0.000194433	0.000192833	0.000194259
pFSIS11807933-2_00069	2	0.0130623	0.0100162	0.0123246	0.00930722	0.00943014	0.0117334	0.0117502	0.0119256	0	0	0	0	0	0	0	0	0	0	0	0	0	0	0	0	0	0	0	0	0	0	0	0	0	0	0	0	0	0	0	0.000199414	0.000195536	0.000198509	0.000206668	0.000198645	0.000197147	0.000195088	0.000193484	0.000194913
pFSIS11807933-2_00070	2	0.0130772	0.0100284	0.012339	0.00931886	0.00944189	0.0117472	0.0117641	0.0119395	0	0	0	0	0	0	0	0	0	0	0	0	0	0	0	0	0	0	0	0	0	0	0	0	0	0	0	0	0	0	0	0.000199924	0.000196038	0.000199018	0.000207195	0.000199154	0.000197653	0.000195589	0.000193981	0.000195414
pFSIS11807933-2_00071	2	0.0131011	0.0100481	0.0123618	0.00933743	0.00946064	0.0117693	0.0117861	0.0119618	0	0	0	0	0	0	0	0	0	0	0	0	0	0	0	0	0	0	0	0	0	0	0	0	0	0	0	0	0	0	0	0.000200741	0.00019684	0.000199831	0.000208037	0.000199968	0.000198461	0.00019639	0.000194777	0.000196214
pFSIS11807933-2_00072	2	0.0132012	0.0101305	0.0124578	0.00941547	0.00953945	0.0118619	0.0118789	0.0120556	0	0	0	0	0	0	0	0	0	0	0	0	0	0	0	0	0	0	0	0	0	0	0	0	0	0	0	0	0	0	0	0.000204189	0.000200232	0.000203266	0.000211592	0.000203405	0.000201876	0.000199774	0.000198137	0.000199596
pFSIS11807933-2_00073	2	0.0133427	0.010247	0.0125934	0.00952578	0.00965084	0.0119927	0.0120098	0.012188	0	0	0	0	0	0	0	0	0	0	0	0	0	0	0	0	0	0	0	0	0	0	0	0	0	0	0	0	0	0	0	0.000209113	0.000205074	0.000208171	0.000216669	0.000208313	0.000206753	0.000204607	0.000202936	0.000204425
pFSIS11807933-2_00074	2	0.0134119	0.010304	0.0126598	0.00957983	0.00970541	0.0120568	0.012074	0.0122528	0	0	0	0	0	0	0	0	0	0	0	0	0	0	0	0	0	0	0	0	0	0	0	0	0	0	0	0	0	0	0	0.000211547	0.000207467	0.000210595	0.000219177	0.000210738	0.000209163	0.000206996	0.000205308	0.000206812
pFSIS11807933-2_00076	2	0.0134673	0.0103497	0.012713	0.0096231	0.0097491	0.0121081	0.0121253	0.0123047	0	0	0	0	0	0	0	0	0	0	0	0	0	0	0	0	0	0	0	0	0	0	0	0	0	0	0	0	0	0	0	0.000213505	0.000209393	0.000212546	0.000221196	0.00021269	0.000211102	0.000208918	0.000207217	0.000208733
pFSIS11807933-2_00077	2	0.0135879	0.0104491	0.0128286	0.00971726	0.00984419	0.0122196	0.012237	0.0124176	0	0	0	0	0	0	0	0	0	0	0	0	0	0	0	0	0	0	0	0	0	0	0	0	0	0	0	0	0	0	0	0.000217798	0.000213615	0.000216822	0.00022562	0.000216968	0.000215353	0.000213131	0.000211401	0.000212943
pFSIS11807933-2_00078	2	0.0136094	0.0104668	0.0128492	0.00973407	0.00986116	0.0122396	0.0122569	0.0124377	0	0	0	0	0	0	0	0	0	0	0	0	0	0	0	0	0	0	0	0	0	0	0	0	0	0	0	0	0	0	0	0.000218568	0.000214372	0.00021759	0.000226414	0.000217737	0.000216116	0.000213888	0.000212152	0.000213699
pFSIS11807933-2_00079	2	0.0136489	0.0104994	0.012887	0.00976491	0.0098923	0.0122761	0.0122935	0.0124747	0	0	0	0	0	0	0	0	0	0	0	0	0	0	0	0	0	0	0	0	0	0	0	0	0	0	0	0	0	0	0	0.000219986	0.000215767	0.000219002	0.000227875	0.00021915	0.00021752	0.000215279	0.000213534	0.000215089
pFSIS11807933-2_00080	2	0.0136723	0.0105187	0.0129095	0.00978322	0.00991078	0.0122977	0.0123152	0.0124966	0	0	0	0	0	0	0	0	0	0	0	0	0	0	0	0	0	0	0	0	0	0	0	0	0	0	0	0	0	0	0	0.000220829	0.000216596	0.000219842	0.000228744	0.00021999	0.000218356	0.000216107	0.000214356	0.000215917
Cluster_317	3	0.183796	0.170068	0.179981	0.167138	0.167676	0.171548	0.17164	0.172526	0.000220197	0.000202799	0.000221006	0.000214362	0.000202344	0.000200963	0.000225119	0.000221814	0.000218084	0.000215688	0.00020774	0.000202849	0.000202586	0.000204458	0.000202029	0.0002014	0.000198834	0.000197786	0.000198057	0.000198746	0.000199414	0.000199924	0.000200741	0.000204189	0.000209113	0.000211547	0.000213505	0.000217798	0.000218568	0.000219986	0.000220829	0	0	0	0	0	0	0	0	0
Cluster_4119	3	0.18027	0.165412	0.176416	0.162685	0.163156	0.166675	0.166771	0.167631	0.000215975	0.000198864	0.00021677	0.000210236	0.000198417	0.000197059	0.000220816	0.000217565	0.000213896	0.000211539	0.000203723	0.000198913	0.000198655	0.000200496	0.000198108	0.000197489	0.000194965	0.000193935	0.000194201	0.000194879	0.000195536	0.000196038	0.00019684	0.000200232	0.000205074	0.000207467	0.000209393	0.000213615	0.000214372	0.000215767	0.000216596	0	0	0	0	0	0	0	0	0
Cluster_6175	3	0.183686	0.169957	0.17987	0.16703	0.167568	0.171418	0.17151	0.172395	0.000219212	0.000201881	0.000220018	0.0002134	0.000201428	0.000200053	0.000224115	0.000220823	0.000217107	0.00021472	0.000206803	0.000201931	0.000201669	0.000203534	0.000201114	0.000200488	0.000197931	0.000196888	0.000197157	0.000197844	0.000198509	0.000199018	0.000199831	0.000203266	0.000208171	0.000210595	0.000212546	0.000216822	0.00021759	0.000219002	0.000219842	0	0	0	0	0	0	0	0	0
pFSIS11807933-2_00094	3	0.1779	0.163996	0.174102	0.161004	0.161538	0.16571	0.165833	0.166701	0.000228093	0.000210158	0.000228927	0.000222079	0.00020969	0.000208266	0.000233165	0.000229759	0.000225915	0.000223445	0.000215253	0.00021021	0.000209939	0.00021187	0.000209365	0.000208717	0.00020607	0.00020499	0.000205269	0.00020598	0.000206668	0.000207195	0.000208037	0.000211592	0.000216669	0.000219177	0.000221196	0.00022562	0.000226414	0.000227875	0.000228744	0	0	0	0	0	0	0	0	0
pFSIS11807933-2_00095	3	0.183694	0.169964	0.179879	0.167035	0.167574	0.171429	0.171522	0.172407	0.00021936	0.000202019	0.000220166	0.000213544	0.000201566	0.00020019	0.000224266	0.000220972	0.000217254	0.000214865	0.000206944	0.000202069	0.000201807	0.000203673	0.000201252	0.000200625	0.000198067	0.000197023	0.000197292	0.00019798	0.000198645	0.000199154	0.000199968	0.000203405	0.000208313	0.000210738	0.00021269	0.000216968	0.000217737	0.00021915	0.00021999	0	0	0	0	0	0	0	0	0
pFSIS11807933-2_00096	3	0.18351	0.169773	0.179695	0.166848	0.167386	0.171213	0.171305	0.17219	0.00021773	0.000200499	0.000218531	0.000211951	0.000200049	0.000198682	0.000222604	0.000219331	0.000215637	0.000213264	0.000205393	0.000200549	0.000200289	0.000202143	0.000199737	0.000199115	0.000196573	0.000195536	0.000195803	0.000196487	0.000197147	0.000197653	0.000198461	0.000201876	0.000206753	0.000209163	0.000211102	0.000215353	0.000216116	0.00021752	0.000218356	0	0	0	0	0	0	0	0	0
pFSIS11807933-2_00097	3	0.183234	0.169465	0.179419	0.16654	0.167078	0.170877	0.170969	0.171853	0.000215487	0.00019841	0.000216281	0.000209759	0.000197963	0.000196609	0.000220319	0.000217074	0.000213412	0.00021106	0.000203259	0.000198459	0.000198201	0.000200039	0.000197655	0.000197037	0.000194519	0.00019349	0.000193756	0.000194433	0.000195088	0.000195589	0.00019639	0.000199774	0.000204607	0.000206996	0.000208918	0.000213131	0.000213888	0.000215279	0.000216107	0	0	0	0	0	0	0	0	0
pFSIS11807933-2_00098	3	0.183035	0.169208	0.179221	0.166282	0.16682	0.170591	0.170682	0.171566	0.00021374	0.000196782	0.000214528	0.000208052	0.000196339	0.000194994	0.000218538	0.000215316	0.00021168	0.000209344	0.000201598	0.000196831	0.000196575	0.0001984	0.000196032	0.000195419	0.000192918	0.000191897	0.000192161	0.000192833	0.000193484	0.000193981	0.000194777	0.000198137	0.000202936	0.000205308	0.000207217	0.000211401	0.000212152	0.000213534	0.000214356	0	0	0	0	0	0	0	0	0
pFSIS11807933-2_00099	3	0.180203	0.165276	0.176348	0.162545	0.163017	0.166509	0.166605	0.167464	0.000215297	0.000198232	0.00021609	0.000209573	0.000197787	0.000196433	0.000220125	0.000216883	0.000213224	0.000210873	0.000203078	0.000198282	0.000198024	0.00019986	0.000197478	0.000196861	0.000194344	0.000193317	0.000193582	0.000194259	0.000194913	0.000195414	0.000196214	0.000199596	0.000204425	0.000206812	0.000208733	0.000212943	0.000213699	0.000215089	0.000215917	0	0	0	0	0	0	0	0	0
pFSIS11807933-2_00100	3	0.180243	0.165231	0.176386	0.162502	0.162973	0.166435	0.16653	0.167389	0.000214792	0.000197762	0.000215583	0.00020908	0.000197317	0.000195966	0.00021961	0.000216375	0.000212723	0.000210377	0.000202598	0.000197811	0.000197554	0.000199386	0.000197009	0.000196394	0.000193882	0.000192857	0.000193121	0.000193796	0.000194449	0.000194949	0.000195748	0.000199123	0.000203942	0.000206324	0.000208241	0.000212443	0.000213197	0.000214585	0.00021541	0	0	0	0	0	0	0	0	0
pFSIS11807933-2_00101	3	0.180484	0.165414	0.176624	0.162687	0.163157	0.166597	0.166691	0.16755	0.000216103	0.000198984	0.000216899	0.000210361	0.000198536	0.000197178	0.000220947	0.000217694	0.000214023	0.000211665	0.000203845	0.000199033	0.000198774	0.000200617	0.000198227	0.000197608	0.000195083	0.000194052	0.000194318	0.000194997	0.000195653	0.000196156	0.000196959	0.000200352	0.000205196	0.000207591	0.000209518	0.000213742	0.0002145	0.000215895	0.000216725	0	0	0	0	0	0	0	0	0
pFSIS11807933-2_00102	3	0.181446	0.166211	0.177576	0.16349	0.163959	0.167345	0.167437	0.168296	0.000221742	0.000204238	0.000222555	0.000215872	0.00020378	0.000202391	0.000226693	0.000223368	0.000219615	0.000217205	0.000209209	0.000204288	0.000204024	0.000205908	0.000203464	0.000202831	0.000200249	0.000199195	0.000199467	0.000200161	0.000200832	0.000201346	0.000202167	0.000205637	0.000210591	0.000213039	0.000215009	0.000219327	0.000220103	0.000221529	0.000222377	0	0	0	0	0	0	0	0	0
pFSIS11807933-2_00103	3	0.182775	0.167415	0.178894	0.164698	0.165165	0.168519	0.168609	0.16947	0.000230951	0.000212823	0.000231794	0.000224873	0.000212349	0.000210911	0.000236078	0.000232635	0.00022875	0.000226254	0.000217973	0.000212876	0.000212602	0.000214553	0.000212021	0.000211366	0.000208691	0.000207599	0.000207881	0.0002086	0.000209295	0.000209828	0.000210678	0.000214273	0.000219404	0.000221939	0.00022398	0.000228452	0.000229254	0.000230731	0.00023161	0	0	0	0	0	0	0	0	0
pFSIS11810417-1_00138	3	0.17793	0.164022	0.174132	0.161029	0.161563	0.165746	0.165868	0.166736	0.00022845	0.000210491	0.000229284	0.000222428	0.000210021	0.000208596	0.000233529	0.000230118	0.000226269	0.000223796	0.000215592	0.000210543	0.000210271	0.000212204	0.000209697	0.000209047	0.000206397	0.000205315	0.000205595	0.000206307	0.000206996	0.000207523	0.000208366	0.000211927	0.00021701	0.000219522	0.000221543	0.000225973	0.000226769	0.000228232	0.000229102	0	0	0	0	0	0	0	0	0
Cluster_4758	4	0.634459	0.622352	0.631764	0.619095	0.619675	0.629505	0.62957	0.630249	0.220961	0.218587	0.221067	0.220182	0.218522	0.218326	0.221604	0.221173	0.220681	0.220361	0.219277	0.218594	0.218557	0.21882	0.218478	0.218389	0.218022	0.217871	0.21791	0.21801	0.218105	0.218178	0.218295	0.218782	0.219467	0.2198	0.220067	0.220643	0.220745	0.220933	0.221044	0.487543	0.487017	0.487421	0.488502	0.487439	0.487237	0.486956	0.486735	0.486932
pFSIS11807933-2_00034	4	0.634459	0.622352	0.631764	0.619095	0.619675	0.629505	0.62957	0.630249	0.220961	0.218587	0.221067	0.220182	0.218522	0.218326	0.221604	0.221173	0.220681	0.220361	0.219277	0.218594	0.218557	0.21882	0.218478	0.218389	0.218022	0.217871	0.21791	0.21801	0.218105	0.218178	0.218295	0.218782	0.219467	0.2198	0.220067	0.220643	0.220745	0.220933	0.221044	0.487543	0.487017	0.487421	0.488502	0.487439	0.487237	0.486956	0.486735	0.486932
Cluster_5767	5	0.397028	0.380246	0.393266	0.375782	0.376574	0.390124	0.390215	0.391158	0.0276175	0.0268062	0.0276542	0.0273499	0.0267844	0.0267181	0.0278398	0.0276909	0.0275211	0.0274111	0.0270408	0.0268086	0.026796	0.0268854	0.0267693	0.0267391	0.0266154	0.0265645	0.0265777	0.0266111	0.0266434	0.0266681	0.0267074	0.0268725	0.0271054	0.0272192	0.0273102	0.027508	0.0275432	0.0276079	0.0276462	0.2153	0.214742	0.21517	0.21632	0.21519	0.214975	0.214677	0.214443	0.214651
Cluster_5882	5	0.397027	0.380245	0.393265	0.375781	0.376573	0.390123	0.390214	0.391157	0.0276171	0.0268058	0.0276539	0.0273496	0.026784	0.0267178	0.0278395	0.0276905	0.0275207	0.0274107	0.0270404	0.0268082	0.0267956	0.026885	0.026769	0.0267388	0.026615	0.0265642	0.0265773	0.0266108	0.026643	0.0266677	0.0267071	0.0268722	0.027105	0.0272189	0.0273099	0.0275076	0.0275429	0.0276075	0.0276458	0.215299	0.214741	0.215169	0.216319	0.215189	0.214974	0.214676	0.214442	0.21465
pFSIS11807933-2_00036	5	0.396994	0.380212	0.393233	0.375748	0.376541	0.39009	0.390181	0.391125	0.0276061	0.026795	0.0276429	0.0273386	0.0267733	0.026707	0.0278284	0.0276795	0.0275097	0.0273998	0.0270296	0.0267974	0.0267848	0.0268742	0.0267582	0.026728	0.0266043	0.0265535	0.0265666	0.0266	0.0266323	0.026657	0.0266963	0.0268614	0.0270942	0.027208	0.027299	0.0274967	0.0275319	0.0275965	0.0276348	0.215267	0.214709	0.215138	0.216287	0.215157	0.214942	0.214644	0.21441	0.214618
pFSIS11807933-2_00037	5	0.397294	0.380515	0.393533	0.376052	0.376844	0.390392	0.390483	0.391426	0.0277079	0.0268948	0.0277447	0.0274398	0.026873	0.0268066	0.0279308	0.0277815	0.0276113	0.0275011	0.0271299	0.0268972	0.0268846	0.0269742	0.0268579	0.0268276	0.0267036	0.0266526	0.0266658	0.0266993	0.0267317	0.0267564	0.0267958	0.0269613	0.0271947	0.0273088	0.0274	0.0275982	0.0276335	0.0276983	0.0277367	0.21556	0.215002	0.215431	0.216581	0.21545	0.215235	0.214937	0.214703	0.214912
pFSIS11807933-2_00038	5	0.397395	0.380617	0.393634	0.376154	0.376946	0.390493	0.390584	0.391527	0.0277423	0.0269285	0.0277791	0.0274739	0.0269066	0.0268402	0.0279653	0.0278159	0.0276456	0.0275353	0.0271638	0.0269309	0.0269183	0.0270079	0.0268915	0.0268612	0.0267371	0.0266861	0.0266993	0.0267328	0.0267652	0.02679	0.0268294	0.0269951	0.0272286	0.0273428	0.0274341	0.0276325	0.0276678	0.0277326	0.0277711	0.215659	0.215101	0.21553	0.21668	0.215549	0.215334	0.215036	0.214802	0.21501
pFSIS11807933-2_00039	5	0.397457	0.380679	0.393696	0.376216	0.377009	0.390555	0.390646	0.391589	0.0277634	0.0269491	0.0278002	0.0274948	0.0269273	0.0268608	0.0279865	0.027837	0.0276666	0.0275562	0.0271846	0.0269515	0.0269389	0.0270286	0.0269121	0.0268819	0.0267576	0.0267066	0.0267198	0.0267534	0.0267858	0.0268105	0.02685	0.0270157	0.0272494	0.0273637	0.027455	0.0276535	0.0276888	0.0277537	0.0277922	0.21572	0.215161	0.21559	0.216741	0.21561	0.215394	0.215096	0.214862	0.215071
pFSIS11807933-2_00023	6	0.514763	0.499772	0.511416	0.495758	0.496471	0.508615	0.508696	0.509538	0.0922097	0.0905257	0.0922855	0.0916563	0.0904802	0.0903418	0.0926681	0.0923611	0.0920105	0.091783	0.0910145	0.0905307	0.0905044	0.0906908	0.0904488	0.0903857	0.090127	0.0900206	0.0900481	0.0901181	0.0901857	0.0902372	0.0903195	0.0906641	0.0911488	0.0913853	0.0915741	0.0919835	0.0920563	0.0921899	0.092269	0.341125	0.34054	0.34099	0.342193	0.34101	0.340785	0.340472	0.340227	0.340445
pFSIS11807933-2_00027	6	0.515354	0.500376	0.512011	0.496364	0.497077	0.509212	0.509293	0.510133	0.0926766	0.0909881	0.0927526	0.0921217	0.0909426	0.0908039	0.0931361	0.0928284	0.0924769	0.0922487	0.0914783	0.0909932	0.0909668	0.0911538	0.090911	0.0908478	0.0905884	0.0904818	0.0905094	0.0905795	0.0906472	0.090699	0.0907814	0.091127	0.091613	0.09185	0.0920393	0.0924497	0.0925228	0.0926567	0.092736	0.341807	0.341222	0.341672	0.342875	0.341692	0.341467	0.341154	0.340909	0.341128
pFSIS11810417-1_00066	6	0.515229	0.500247	0.511884	0.496235	0.496948	0.509085	0.509166	0.510007	0.0925772	0.0908897	0.0926532	0.0920227	0.0908442	0.0907055	0.0930365	0.0927289	0.0923776	0.0921496	0.0913795	0.0908947	0.0908684	0.0910552	0.0908126	0.0907495	0.0904902	0.0903836	0.0904112	0.0904813	0.090549	0.0906007	0.0906831	0.0910284	0.0915142	0.0917511	0.0919403	0.0923505	0.0924235	0.0925573	0.0926366	0.341662	0.341077	0.341527	0.34273	0.341547	0.341322	0.341009	0.340764	0.340982
pFSIS11810417-1_00068	6	0.513719	0.498708	0.510368	0.494688	0.495402	0.507563	0.507644	0.508487	0.0913901	0.0897138	0.0914656	0.0908392	0.0896686	0.0895308	0.0918465	0.0915408	0.0911919	0.0909653	0.0902004	0.0897187	0.0896926	0.0898782	0.0896372	0.0895745	0.0893169	0.0892111	0.0892384	0.0893081	0.0893753	0.0894267	0.0895085	0.0898516	0.0903341	0.0905694	0.0907574	0.0911649	0.0912374	0.0913704	0.0914491	0.339923	0.339338	0.339788	0.340992	0.339808	0.339583	0.33927	0.339025	0.339244
pFSIS11807933-2_00030	7	0.558616	0.544579	0.555486	0.540813	0.541483	0.552864	0.552941	0.553728	0.131224	0.129235	0.131314	0.130571	0.129181	0.129017	0.131765	0.131403	0.130989	0.130721	0.129813	0.129241	0.12921	0.12943	0.129144	0.129069	0.128763	0.128637	0.12867	0.128753	0.128832	0.128894	0.128991	0.129399	0.129972	0.130251	0.130474	0.130957	0.131043	0.131201	0.131294	0.392872	0.3923	0.392739	0.393918	0.392759	0.392539	0.392233	0.391993	0.392207
pFSIS11807933-2_00031	7	0.558593	0.544556	0.555463	0.540789	0.541459	0.552841	0.552917	0.553705	0.131201	0.129212	0.131291	0.130548	0.129158	0.128995	0.131742	0.13138	0.130966	0.130698	0.12979	0.129218	0.129187	0.129408	0.129121	0.129047	0.12874	0.128614	0.128647	0.12873	0.12881	0.128871	0.128968	0.129376	0.129949	0.130228	0.130451	0.130935	0.131021	0.131178	0.131271	0.392844	0.392272	0.392712	0.39389	0.392732	0.392511	0.392205	0.391965	0.392179
pFSIS11807933-2_00032	7	0.558615	0.544578	0.555485	0.540812	0.541481	0.552863	0.552939	0.553727	0.131223	0.129234	0.131313	0.13057	0.12918	0.129016	0.131764	0.131402	0.130988	0.13072	0.129812	0.12924	0.129208	0.129429	0.129143	0.129068	0.128762	0.128636	0.128668	0.128751	0.128831	0.128892	0.12899	0.129397	0.12997	0.13025	0.130473	0.130956	0.131042	0.1312	0.131293	0.392871	0.392298	0.392738	0.393916	0.392758	0.392537	0.392231	0.391991	0.392205
pFSIS11807933-2_00105	8	0.496081	0.480726	0.492652	0.476618	0.477348	0.489782	0.489865	0.490727	0.0782675	0.0767232	0.0783371	0.0777598	0.0766816	0.0765548	0.0786882	0.0784064	0.0780848	0.077876	0.0771713	0.0767278	0.0767037	0.0768746	0.0766527	0.076595	0.0763579	0.0762605	0.0762857	0.0763498	0.0764117	0.0764589	0.0765343	0.0768501	0.0772944	0.0775112	0.0776844	0.0780599	0.0781268	0.0782493	0.0783219	0.319826	0.31924	0.31969	0.320898	0.319711	0.319485	0.319171	0.318925	0.319145
pFSIS11807933-2_00106	8	0.496069	0.480713	0.492639	0.476605	0.477335	0.489769	0.489852	0.490714	0.0782586	0.0767144	0.0783282	0.0777509	0.0766728	0.076546	0.0786793	0.0783975	0.0780758	0.0778671	0.0771624	0.076719	0.0766949	0.0768658	0.0766439	0.0765862	0.0763491	0.0762517	0.0762769	0.076341	0.0764029	0.0764501	0.0765255	0.0768413	0.0772856	0.0775023	0.0776755	0.078051	0.0781178	0.0782404	0.078313	0.319812	0.319225	0.319676	0.320883	0.319696	0.31947	0.319157	0.318911	0.31913
pFSIS11807933-2_00107	8	0.496073	0.480718	0.492643	0.476609	0.477339	0.489773	0.489856	0.490718	0.0782615	0.0767173	0.0783311	0.0777538	0.0766756	0.0765488	0.0786822	0.0784004	0.0780787	0.07787	0.0771653	0.0767219	0.0766978	0.0768686	0.0766468	0.0765891	0.076352	0.0762546	0.0762798	0.0763439	0.0764058	0.076453	0.0765283	0.0768442	0.0772885	0.0775052	0.0776784	0.0780539	0.0781207	0.0782433	0.0783159	0.319817	0.31923	0.319681	0.320888	0.319701	0.319475	0.319162	0.318916	0.319135
pFSIS11807933-2_00108	8	0.496077	0.480722	0.492647	0.476614	0.477344	0.489777	0.489861	0.490723	0.0782645	0.0767203	0.0783341	0.0777568	0.0766786	0.0765518	0.0786852	0.0784034	0.0780818	0.077873	0.0771683	0.0767248	0.0767008	0.0768716	0.0766498	0.076592	0.076355	0.0762576	0.0762828	0.0763469	0.0764087	0.076456	0.0765313	0.0768472	0.0772915	0.0775082	0.0776814	0.0780569	0.0781238	0.0782463	0.0783189	0.319821	0.319235	0.319685	0.320893	0.319706	0.31948	0.319166	0.31892	0.31914
r-values for plasmid loci correlogram
	Fragment	Cluster_1640	Cluster_904	pFSIS11807933-2_00083	pFSIS11807933-2_00084	pFSIS11807933-2_00085	pFSIS11807933-2_00086	pFSIS11807933-2_00087	pFSIS11807933-2_00088	Cluster_2266	Cluster_3487	Cluster_4620	Cluster_4621	Cluster_4836	Cluster_5616	pFSIS11807933-2_00052	pFSIS11807933-2_00053	pFSIS11807933-2_00055	pFSIS11807933-2_00056	pFSIS11807933-2_00057	pFSIS11807933-2_00058	pFSIS11807933-2_00059	pFSIS11807933-2_00060	pFSIS11807933-2_00061	pFSIS11807933-2_00062	pFSIS11807933-2_00064	pFSIS11807933-2_00065	pFSIS11807933-2_00066	pFSIS11807933-2_00068	pFSIS11807933-2_00069	pFSIS11807933-2_00070	pFSIS11807933-2_00071	pFSIS11807933-2_00072	pFSIS11807933-2_00073	pFSIS11807933-2_00074	pFSIS11807933-2_00076	pFSIS11807933-2_00077	pFSIS11807933-2_00078	pFSIS11807933-2_00079	pFSIS11807933-2_00080	Cluster_317	Cluster_4119	Cluster_6175	pFSIS11807933-2_00094	pFSIS11807933-2_00095	pFSIS11807933-2_00096	pFSIS11807933-2_00097	pFSIS11807933-2_00098	pFSIS11807933-2_00099
Cluster_1640	1	1	0.871319	0.999017	0.920537	0.906888	0.823613	0.822741	0.818679	-0.289461	-0.290939	-0.289395	-0.289945	-0.290979	-0.291102	-0.289063	-0.28933	-0.289635	-0.289834	-0.290508	-0.290935	-0.290958	-0.290793	-0.291007	-0.291063	-0.291292	-0.291387	-0.291362	-0.2913	-0.29124	-0.291195	-0.291122	-0.290817	-0.29039	-0.290182	-0.290017	-0.289659	-0.289595	-0.289479	-0.28941	-0.158424	-0.159691	-0.158463	-0.160552	-0.15846	-0.158526	-0.158625	-0.158696	-0.159715
Cluster_904	1	0.871319	1	0.883745	0.986657	0.992038	0.991828	0.990225	0.989722	-0.299829	-0.30136	-0.299761	-0.30033	-0.301402	-0.301529	-0.299417	-0.299693	-0.300009	-0.300215	-0.300914	-0.301356	-0.30138	-0.301209	-0.301431	-0.301489	-0.301726	-0.301824	-0.301798	-0.301734	-0.301672	-0.301625	-0.301549	-0.301234	-0.300791	-0.300576	-0.300405	-0.300034	-0.299968	-0.299847	-0.299776	-0.163461	-0.165237	-0.163503	-0.165784	-0.1635	-0.163572	-0.163689	-0.163786	-0.165289
pFSIS11807933-2_00083	1	0.999017	0.883745	1	0.930966	0.918093	0.837555	0.836613	0.832723	-0.291762	-0.293252	-0.291696	-0.29225	-0.293293	-0.293416	-0.291361	-0.29163	-0.291937	-0.292138	-0.292817	-0.293248	-0.293271	-0.293105	-0.293321	-0.293377	-0.293608	-0.293703	-0.293678	-0.293616	-0.293555	-0.293509	-0.293436	-0.293129	-0.292698	-0.292489	-0.292322	-0.291961	-0.291897	-0.29178	-0.29171	-0.159796	-0.161097	-0.159836	-0.161951	-0.159832	-0.159899	-0.159999	-0.160071	-0.161122
pFSIS11807933-2_00084	1	0.920537	0.986657	0.930966	1	0.99892	0.963344	0.961203	0.959961	-0.302633	-0.304178	-0.302564	-0.303138	-0.30422	-0.304348	-0.302216	-0.302495	-0.302815	-0.303023	-0.303727	-0.304174	-0.304198	-0.304026	-0.304249	-0.304308	-0.304547	-0.304646	-0.304621	-0.304556	-0.304493	-0.304445	-0.304369	-0.30405	-0.303604	-0.303387	-0.303214	-0.302839	-0.302773	-0.302651	-0.302579	-0.164574	-0.166294	-0.164616	-0.166952	-0.164613	-0.164685	-0.164803	-0.164902	-0.166349
pFSIS11807933-2_00085	1	0.906888	0.992038	0.918093	0.99892	1	0.972419	0.970297	0.969343	-0.302134	-0.303677	-0.302065	-0.302638	-0.303719	-0.303846	-0.301718	-0.301996	-0.302315	-0.302523	-0.303227	-0.303672	-0.303696	-0.303524	-0.303748	-0.303806	-0.304045	-0.304144	-0.304118	-0.304053	-0.303991	-0.303943	-0.303867	-0.303549	-0.303103	-0.302886	-0.302714	-0.30234	-0.302274	-0.302152	-0.30208	-0.164369	-0.16611	-0.16441	-0.166743	-0.164408	-0.16448	-0.164597	-0.164696	-0.166165
pFSIS11807933-2_00086	1	0.823613	0.991828	0.837555	0.963344	0.972419	1	0.999729	0.999722	-0.293694	-0.295194	-0.293627	-0.294185	-0.295235	-0.295359	-0.29329	-0.293561	-0.293871	-0.294072	-0.294756	-0.295189	-0.295213	-0.295046	-0.295263	-0.29532	-0.295552	-0.295648	-0.295623	-0.29556	-0.295499	-0.295453	-0.295379	-0.29507	-0.294636	-0.294426	-0.294258	-0.293895	-0.29383	-0.293712	-0.293642	-0.162904	-0.164752	-0.162953	-0.165122	-0.162949	-0.16303	-0.163156	-0.163264	-0.164815
pFSIS11807933-2_00087	1	0.822741	0.990225	0.836613	0.961203	0.970297	0.999729	1	0.99987	-0.293638	-0.295137	-0.293571	-0.294129	-0.295178	-0.295302	-0.293234	-0.293505	-0.293814	-0.294016	-0.2947	-0.295133	-0.295157	-0.294989	-0.295206	-0.295263	-0.295496	-0.295591	-0.295567	-0.295504	-0.295443	-0.295396	-0.295323	-0.295013	-0.29458	-0.29437	-0.294202	-0.293838	-0.293774	-0.293656	-0.293586	-0.162869	-0.164715	-0.162918	-0.165075	-0.162914	-0.162995	-0.163121	-0.163229	-0.164778
pFSIS11807933-2_00088	1	0.818679	0.989722	0.832723	0.959961	0.969343	0.999722	0.99987	1	-0.293057	-0.294554	-0.292991	-0.293547	-0.294594	-0.294718	-0.292654	-0.292924	-0.293233	-0.293435	-0.294117	-0.294549	-0.294573	-0.294406	-0.294623	-0.294679	-0.294911	-0.295007	-0.294982	-0.294919	-0.294858	-0.294812	-0.294738	-0.29443	-0.293997	-0.293787	-0.29362	-0.293257	-0.293193	-0.293075	-0.293005	-0.162538	-0.164386	-0.162587	-0.164742	-0.162582	-0.162663	-0.16279	-0.162897	-0.16445
Cluster_2266	2	-0.289461	-0.299829	-0.291762	-0.302633	-0.302134	-0.293694	-0.293638	-0.293057	1	0.978117	0.962178	0.998921	0.97859	0.979791	0.959965	0.961709	0.9639	0.965397	0.970928	0.977107	0.978311	0.975516	0.979066	0.980153	0.983906	0.987706	0.989515	0.99161	0.992384	0.994011	0.994422	0.996833	0.998655	0.999092	0.999435	0.999724	0.999927	0.999976	0.999901	-0.422256	-0.422764	-0.422374	-0.421329	-0.422356	-0.422552	-0.422824	-0.423037	-0.422847
Cluster_3487	2	-0.290939	-0.30136	-0.293252	-0.304178	-0.303677	-0.295194	-0.295137	-0.294554	0.978117	1	0.993828	0.980354	0.999937	0.999298	0.992646	0.993756	0.995123	0.995862	0.998146	0.999923	0.999999	0.99953	0.999968	0.999828	0.999071	0.997478	0.996306	0.994559	0.993746	0.992303	0.99171	0.988163	0.984416	0.982938	0.981634	0.979324	0.978872	0.978199	0.977614	-0.424412	-0.424923	-0.42453	-0.42348	-0.424512	-0.424709	-0.424983	-0.425197	-0.425006
Cluster_4620	2	-0.289395	-0.299761	-0.291696	-0.302564	-0.302065	-0.293627	-0.293571	-0.292991	0.962178	0.993828	1	0.965769	0.993514	0.992514	0.999767	0.999908	0.99975	0.999539	0.998458	0.994941	0.993765	0.995114	0.993272	0.99241	0.990129	0.98696	0.984961	0.982441	0.981237	0.979364	0.978462	0.973932	0.969466	0.967704	0.966257	0.963567	0.963083	0.962279	0.961878	-0.42216	-0.422668	-0.422277	-0.421233	-0.42226	-0.422456	-0.422727	-0.422941	-0.42275
Cluster_4621	2	-0.289945	-0.30033	-0.29225	-0.303138	-0.302638	-0.294185	-0.294129	-0.293547	0.998921	0.980354	0.965769	1	0.980818	0.982579	0.963623	0.965309	0.967402	0.968817	0.974017	0.97945	0.980533	0.978186	0.98125	0.982293	0.985797	0.989287	0.990933	0.992842	0.993612	0.995093	0.99545	0.99757	0.999069	0.99931	0.999546	0.999549	0.99924	0.999055	0.998621	-0.422961	-0.42347	-0.423079	-0.422032	-0.423061	-0.423258	-0.42353	-0.423744	-0.423553
Cluster_4836	2	-0.290979	-0.301402	-0.293293	-0.30422	-0.303719	-0.295235	-0.295178	-0.294594	0.97859	0.999937	0.993514	0.980818	1	0.999466	0.992306	0.993432	0.994822	0.995578	0.997911	0.999812	0.999933	0.999557	0.999973	0.99992	0.99922	0.99766	0.996519	0.994802	0.994005	0.992583	0.991999	0.988501	0.984805	0.983346	0.982066	0.979785	0.979339	0.978672	0.978085	-0.42447	-0.424982	-0.424589	-0.423538	-0.424571	-0.424768	-0.425041	-0.425256	-0.425065
Cluster_5616	2	-0.291102	-0.301529	-0.293416	-0.304348	-0.303846	-0.295359	-0.295302	-0.294718	0.979791	0.999298	0.992514	0.982579	0.999466	1	0.991275	0.992432	0.99389	0.994691	0.997233	0.999094	0.999295	0.999016	0.999439	0.999594	0.999239	0.997857	0.996832	0.995244	0.994507	0.993158	0.992607	0.989286	0.985811	0.98441	0.983221	0.981044	0.980549	0.979887	0.979299	-0.424649	-0.42516	-0.424768	-0.423717	-0.42475	-0.424947	-0.42522	-0.425435	-0.425243
pFSIS11807933-2_00052	2	-0.289063	-0.299417	-0.291361	-0.302216	-0.301718	-0.29329	-0.293234	-0.292654	0.959965	0.992646	0.999767	0.963623	0.992306	0.991275	1	0.999861	0.999501	0.999208	0.997763	0.993851	0.992577	0.994064	0.992047	0.991136	0.988731	0.985419	0.983349	0.980741	0.979488	0.977515	0.976576	0.97192	0.967354	0.965558	0.964089	0.96135	0.960881	0.960065	0.95968	-0.421675	-0.422182	-0.421792	-0.420749	-0.421774	-0.42197	-0.422242	-0.422455	-0.422265
pFSIS11807933-2_00053	2	-0.28933	-0.299693	-0.29163	-0.302495	-0.301996	-0.293561	-0.293505	-0.292924	0.961709	0.993756	0.999908	0.965309	0.993432	0.992432	0.999861	1	0.999831	0.999628	0.998441	0.994879	0.993691	0.995073	0.99319	0.99232	0.990002	0.986781	0.984753	0.982191	0.980966	0.979029	0.978113	0.973536	0.96903	0.967256	0.9658	0.963094	0.962614	0.961808	0.96142	-0.422064	-0.422572	-0.422181	-0.421137	-0.422164	-0.42236	-0.422631	-0.422845	-0.422654
pFSIS11807933-2_00055	2	-0.289635	-0.300009	-0.291937	-0.302815	-0.302315	-0.293871	-0.293814	-0.293233	0.9639	0.995123	0.99975	0.967402	0.994822	0.99389	0.999501	0.999831	1	0.999945	0.999153	0.996122	0.995064	0.996275	0.994611	0.993814	0.991638	0.988557	0.9866	0.984092	0.982901	0.980993	0.980107	0.975596	0.971145	0.969394	0.967949	0.965277	0.964794	0.963998	0.963582	-0.422509	-0.423018	-0.422627	-0.421582	-0.42261	-0.422806	-0.423077	-0.423291	-0.423101
pFSIS11807933-2_00056	2	-0.289834	-0.300215	-0.292138	-0.303023	-0.302523	-0.294072	-0.294016	-0.293435	0.965397	0.995862	0.999539	0.968817	0.995578	0.994691	0.999208	0.999628	0.999945	1	0.999447	0.996779	0.995807	0.996903	0.995387	0.994643	0.992576	0.98961	0.987714	0.985265	0.984105	0.982234	0.981371	0.976942	0.972556	0.970829	0.969399	0.966761	0.96628	0.965494	0.965067	-0.422799	-0.423308	-0.422917	-0.421871	-0.4229	-0.423096	-0.423368	-0.423582	-0.423391
pFSIS11807933-2_00057	2	-0.290508	-0.300914	-0.292817	-0.303727	-0.303227	-0.294756	-0.2947	-0.294117	0.970928	0.998146	0.998458	0.974017	0.997911	0.997233	0.997763	0.998441	0.999153	0.999447	1	0.998752	0.99811	0.998597	0.997824	0.997291	0.995712	0.993252	0.991623	0.989449	0.98842	0.986723	0.985965	0.981875	0.977754	0.976124	0.974746	0.972241	0.971764	0.97102	0.970555	-0.423783	-0.424293	-0.423901	-0.422852	-0.423883	-0.42408	-0.424353	-0.424567	-0.424376
pFSIS11807933-2_00058	2	-0.290935	-0.301356	-0.293248	-0.304174	-0.303672	-0.295189	-0.295133	-0.294549	0.977107	0.999923	0.994941	0.97945	0.999812	0.999094	0.993851	0.994879	0.996122	0.996779	0.998752	1	0.999915	0.999565	0.99983	0.999605	0.998691	0.996956	0.995707	0.993905	0.993056	0.991578	0.990957	0.98732	0.983505	0.982	0.980678	0.97833	0.977876	0.97719	0.976625	-0.424405	-0.424916	-0.424524	-0.423474	-0.424506	-0.424703	-0.424976	-0.425191	-0.424999
pFSIS11807933-2_00059	2	-0.290958	-0.30138	-0.293271	-0.304198	-0.303696	-0.295213	-0.295157	-0.294573	0.978311	0.999999	0.993765	0.980533	0.999933	0.999295	0.992577	0.993691	0.995064	0.995807	0.99811	0.999915	1	0.999513	0.999968	0.999829	0.999085	0.997509	0.996347	0.994615	0.993809	0.992383	0.991795	0.98829	0.984573	0.983105	0.981809	0.979512	0.979063	0.978392	0.977808	-0.424439	-0.42495	-0.424558	-0.423507	-0.42454	-0.424737	-0.42501	-0.425225	-0.425033
pFSIS11807933-2_00060	2	-0.290793	-0.301209	-0.293105	-0.304026	-0.303524	-0.295046	-0.294989	-0.294406	0.975516	0.99953	0.995114	0.978186	0.999557	0.999016	0.994064	0.995073	0.996275	0.996903	0.998597	0.999565	0.999513	1	0.999441	0.999256	0.9981	0.996079	0.994708	0.992755	0.991867	0.990309	0.989642	0.985888	0.981991	0.980458	0.97915	0.976796	0.976325	0.975621	0.975017	-0.424199	-0.42471	-0.424317	-0.423268	-0.4243	-0.424496	-0.424769	-0.424984	-0.424793
pFSIS11807933-2_00061	2	-0.291007	-0.301431	-0.293321	-0.304249	-0.303748	-0.295263	-0.295206	-0.294623	0.979066	0.999968	0.993272	0.98125	0.999973	0.999439	0.992047	0.99319	0.994611	0.995387	0.997824	0.99983	0.999968	0.999441	1	0.999935	0.999326	0.997869	0.996772	0.995108	0.994331	0.992938	0.992368	0.988919	0.985256	0.983808	0.982527	0.980258	0.97981	0.979147	0.97856	-0.424511	-0.425022	-0.42463	-0.423579	-0.424612	-0.424809	-0.425082	-0.425297	-0.425105
pFSIS11807933-2_00062	2	-0.291063	-0.301489	-0.293377	-0.304308	-0.303806	-0.29532	-0.295263	-0.294679	0.980153	0.999828	0.99241	0.982293	0.99992	0.999594	0.991136	0.99232	0.993814	0.994643	0.997291	0.999605	0.999829	0.999256	0.999935	1	0.999582	0.998299	0.9973	0.995745	0.995012	0.99367	0.993127	0.989788	0.986221	0.984806	0.983551	0.98133	0.980884	0.980234	0.979641	-0.424592	-0.425104	-0.424711	-0.42366	-0.424693	-0.42489	-0.425163	-0.425378	-0.425187
pFSIS11807933-2_00064	2	-0.291292	-0.301726	-0.293608	-0.304547	-0.304045	-0.295552	-0.295496	-0.294911	0.983906	0.999071	0.990129	0.985797	0.99922	0.999239	0.988731	0.990002	0.991638	0.992576	0.995712	0.998691	0.999085	0.9981	0.999326	0.999582	1	0.999468	0.99885	0.997713	0.997148	0.99603	0.995586	0.99268	0.989501	0.988218	0.987061	0.985022	0.984586	0.983985	0.983406	-0.424927	-0.425439	-0.425045	-0.423994	-0.425028	-0.425225	-0.425498	-0.425713	-0.425522
pFSIS11807933-2_00065	2	-0.291387	-0.301824	-0.293703	-0.304646	-0.304144	-0.295648	-0.295591	-0.295007	0.987706	0.997478	0.98696	0.989287	0.99766	0.997857	0.985419	0.986781	0.988557	0.98961	0.993252	0.996956	0.997509	0.996079	0.997869	0.998299	0.999468	1	0.999861	0.999305	0.998965	0.998175	0.997852	0.99545	0.99274	0.991614	0.990578	0.988758	0.988332	0.987789	0.987225	-0.425065	-0.425576	-0.425183	-0.424131	-0.425165	-0.425363	-0.425636	-0.425851	-0.425659
pFSIS11807933-2_00066	2	-0.291362	-0.301798	-0.293678	-0.304621	-0.304118	-0.295623	-0.295567	-0.294982	0.989515	0.996306	0.984961	0.990933	0.996519	0.996832	0.983349	0.984753	0.9866	0.987714	0.991623	0.995707	0.996347	0.994708	0.996772	0.9973	0.99885	0.999861	1	0.999758	0.999534	0.99895	0.998699	0.996626	0.994204	0.993173	0.992213	0.990526	0.990108	0.989599	0.989045	-0.425029	-0.425541	-0.425148	-0.424096	-0.42513	-0.425327	-0.4256	-0.425815	-0.425624
pFSIS11807933-2_00068	2	-0.2913	-0.301734	-0.293616	-0.304556	-0.304053	-0.29556	-0.295504	-0.294919	0.99161	0.994559	0.982441	0.992842	0.994802	0.995244	0.980741	0.982191	0.984092	0.985265	0.989449	0.993905	0.994615	0.992755	0.995108	0.995745	0.997713	0.999305	0.999758	1	0.999942	0.999637	0.999472	0.997864	0.995835	0.994934	0.994078	0.99257	0.992163	0.991698	0.991162	-0.424938	-0.42545	-0.425057	-0.424005	-0.425039	-0.425236	-0.42551	-0.425725	-0.425533
pFSIS11807933-2_00069	2	-0.29124	-0.301672	-0.293555	-0.304493	-0.303991	-0.295499	-0.295443	-0.294858	0.992384	0.993746	0.981237	0.993612	0.994005	0.994507	0.979488	0.980966	0.982901	0.984105	0.98842	0.993056	0.993809	0.991867	0.994331	0.995012	0.997148	0.998965	0.999534	0.999942	1	0.999828	0.999709	0.99833	0.996474	0.995627	0.994811	0.993372	0.99294	0.992484	0.991928	-0.424851	-0.425363	-0.42497	-0.423918	-0.424952	-0.425149	-0.425422	-0.425637	-0.425446
pFSIS11807933-2_00070	2	-0.291195	-0.301625	-0.293509	-0.304445	-0.303943	-0.295453	-0.295396	-0.294812	0.994011	0.992303	0.979364	0.995093	0.992583	0.993158	0.977515	0.979029	0.980993	0.982234	0.986723	0.991578	0.992383	0.990309	0.992938	0.99367	0.99603	0.998175	0.99895	0.999637	0.999828	1	0.999978	0.999106	0.997642	0.99692	0.996209	0.994942	0.994529	0.994114	0.993579	-0.424784	-0.425296	-0.424903	-0.423852	-0.424885	-0.425082	-0.425355	-0.42557	-0.425379
pFSIS11807933-2_00071	2	-0.291122	-0.301549	-0.293436	-0.304369	-0.303867	-0.295379	-0.295323	-0.294738	0.994422	0.99171	0.978462	0.99545	0.991999	0.992607	0.976576	0.978113	0.980107	0.981371	0.985965	0.990957	0.991795	0.989642	0.992368	0.993127	0.995586	0.997852	0.998699	0.999472	0.999709	0.999978	1	0.999281	0.997932	0.997246	0.996558	0.99534	0.994929	0.994526	0.993992	-0.424678	-0.425189	-0.424797	-0.423746	-0.424779	-0.424976	-0.425249	-0.425464	-0.425272
pFSIS11807933-2_00072	2	-0.290817	-0.301234	-0.293129	-0.30405	-0.303549	-0.29507	-0.295013	-0.29443	0.996833	0.988163	0.973932	0.99757	0.988501	0.989286	0.97192	0.973536	0.975596	0.976942	0.981875	0.98732	0.98829	0.985888	0.988919	0.989788	0.99268	0.99545	0.996626	0.997864	0.99833	0.999106	0.999281	1	0.999357	0.998952	0.99849	0.997629	0.99726	0.996937	0.99644	-0.424233	-0.424744	-0.424352	-0.423302	-0.424334	-0.424531	-0.424804	-0.425018	-0.424827
pFSIS11807933-2_00073	2	-0.29039	-0.300791	-0.292698	-0.303604	-0.303103	-0.294636	-0.29458	-0.293997	0.998655	0.984416	0.969466	0.999069	0.984805	0.985811	0.967354	0.96903	0.971145	0.972556	0.977754	0.983505	0.984573	0.981991	0.985256	0.986221	0.989501	0.99274	0.994204	0.995835	0.996474	0.997642	0.997932	0.999357	1	0.999929	0.999734	0.999271	0.998994	0.998753	0.998291	-0.42361	-0.424121	-0.423729	-0.42268	-0.423711	-0.423907	-0.42418	-0.424394	-0.424203
pFSIS11807933-2_00074	2	-0.290182	-0.300576	-0.292489	-0.303387	-0.302886	-0.294426	-0.29437	-0.293787	0.999092	0.982938	0.967704	0.99931	0.983346	0.98441	0.965558	0.967256	0.969394	0.970829	0.976124	0.982	0.983105	0.980458	0.983808	0.984806	0.988218	0.991614	0.993173	0.994934	0.995627	0.99692	0.997246	0.998952	0.999929	1	0.999919	0.99961	0.999385	0.999183	0.998747	-0.423308	-0.423817	-0.423426	-0.422378	-0.423408	-0.423604	-0.423877	-0.424091	-0.4239
pFSIS11807933-2_00076	2	-0.290017	-0.300405	-0.292322	-0.303214	-0.302714	-0.294258	-0.294202	-0.29362	0.999435	0.981634	0.966257	0.999546	0.982066	0.983221	0.964089	0.9658	0.967949	0.969399	0.974746	0.980678	0.981809	0.97915	0.982527	0.983551	0.987061	0.990578	0.992213	0.994078	0.994811	0.996209	0.996558	0.99849	0.999734	0.999919	1	0.999857	0.999683	0.999521	0.999118	-0.423066	-0.423576	-0.423184	-0.422137	-0.423166	-0.423363	-0.423635	-0.423849	-0.423658
pFSIS11807933-2_00077	2	-0.289659	-0.300034	-0.291961	-0.302839	-0.30234	-0.293895	-0.293838	-0.293257	0.999724	0.979324	0.963567	0.999549	0.979785	0.981044	0.96135	0.963094	0.965277	0.966761	0.972241	0.97833	0.979512	0.976796	0.980258	0.98133	0.985022	0.988758	0.990526	0.99257	0.993372	0.994942	0.99534	0.997629	0.999271	0.99961	0.999857	1	0.999905	0.999808	0.999471	-0.422544	-0.423053	-0.422662	-0.421616	-0.422644	-0.42284	-0.423112	-0.423326	-0.423135
pFSIS11807933-2_00078	2	-0.289595	-0.299968	-0.291897	-0.302773	-0.302274	-0.29383	-0.293774	-0.293193	0.999927	0.978872	0.963083	0.99924	0.979339	0.980549	0.960881	0.962614	0.964794	0.96628	0.971764	0.977876	0.979063	0.976325	0.97981	0.980884	0.984586	0.988332	0.990108	0.992163	0.99294	0.994529	0.994929	0.99726	0.998994	0.999385	0.999683	0.999905	1	0.999973	0.999747	-0.422451	-0.42296	-0.422569	-0.421523	-0.422551	-0.422747	-0.423019	-0.423233	-0.423042
pFSIS11807933-2_00079	2	-0.289479	-0.299847	-0.29178	-0.302651	-0.302152	-0.293712	-0.293656	-0.293075	0.999976	0.978199	0.962279	0.999055	0.978672	0.979887	0.960065	0.961808	0.963998	0.965494	0.97102	0.97719	0.978392	0.975621	0.979147	0.980234	0.983985	0.987789	0.989599	0.991698	0.992484	0.994114	0.994526	0.996937	0.998753	0.999183	0.999521	0.999808	0.999973	1	0.999852	-0.422281	-0.42279	-0.422399	-0.421354	-0.422381	-0.422577	-0.422849	-0.423063	-0.422872
pFSIS11807933-2_00080	2	-0.28941	-0.299776	-0.29171	-0.302579	-0.30208	-0.293642	-0.293586	-0.293005	0.999901	0.977614	0.961878	0.998621	0.978085	0.979299	0.95968	0.96142	0.963582	0.965067	0.970555	0.976625	0.977808	0.975017	0.97856	0.979641	0.983406	0.987225	0.989045	0.991162	0.991928	0.993579	0.993992	0.99644	0.998291	0.998747	0.999118	0.999471	0.999747	0.999852	1	-0.422181	-0.422689	-0.422298	-0.421254	-0.422281	-0.422477	-0.422748	-0.422962	-0.422772
Cluster_317	3	-0.158424	-0.163461	-0.159796	-0.164574	-0.164369	-0.162904	-0.162869	-0.162538	-0.422256	-0.424412	-0.42216	-0.422961	-0.42447	-0.424649	-0.421675	-0.422064	-0.422509	-0.422799	-0.423783	-0.424405	-0.424439	-0.424199	-0.424511	-0.424592	-0.424927	-0.425065	-0.425029	-0.424938	-0.424851	-0.424784	-0.424678	-0.424233	-0.42361	-0.423308	-0.423066	-0.422544	-0.422451	-0.422281	-0.422181	1	0.997267	0.999957	0.999987	0.999977	0.999769	0.999309	0.998432	0.99548
Cluster_4119	3	-0.159691	-0.165237	-0.161097	-0.166294	-0.16611	-0.164752	-0.164715	-0.164386	-0.422764	-0.424923	-0.422668	-0.42347	-0.424982	-0.42516	-0.422182	-0.422572	-0.423018	-0.423308	-0.424293	-0.424916	-0.42495	-0.42471	-0.425022	-0.425104	-0.425439	-0.425576	-0.425541	-0.42545	-0.425363	-0.425296	-0.425189	-0.424744	-0.424121	-0.423817	-0.423576	-0.423053	-0.42296	-0.42279	-0.422689	0.997267	1	0.99764	0.997145	0.997568	0.998148	0.998999	0.999729	0.999613
Cluster_6175	3	-0.158463	-0.163503	-0.159836	-0.164616	-0.16441	-0.162953	-0.162918	-0.162587	-0.422374	-0.42453	-0.422277	-0.423079	-0.424589	-0.424768	-0.421792	-0.422181	-0.422627	-0.422917	-0.423901	-0.424524	-0.424558	-0.424317	-0.42463	-0.424711	-0.425045	-0.425183	-0.425148	-0.425057	-0.42497	-0.424903	-0.424797	-0.424352	-0.423729	-0.423426	-0.423184	-0.422662	-0.422569	-0.422399	-0.422298	0.999957	0.99764	1	0.999916	0.999991	0.999886	0.999522	0.998736	0.995959
pFSIS11807933-2_00094	3	-0.160552	-0.165784	-0.161951	-0.166952	-0.166743	-0.165122	-0.165075	-0.164742	-0.421329	-0.42348	-0.421233	-0.422032	-0.423538	-0.423717	-0.420749	-0.421137	-0.421582	-0.421871	-0.422852	-0.423474	-0.423507	-0.423268	-0.423579	-0.42366	-0.423994	-0.424131	-0.424096	-0.424005	-0.423918	-0.423852	-0.423746	-0.423302	-0.42268	-0.422378	-0.422137	-0.421616	-0.421523	-0.421354	-0.421254	0.999987	0.997145	0.999916	1	0.999944	0.9997	0.999213	0.998315	0.995338
pFSIS11807933-2_00095	3	-0.15846	-0.1635	-0.159832	-0.164613	-0.164408	-0.162949	-0.162914	-0.162582	-0.422356	-0.424512	-0.42226	-0.423061	-0.424571	-0.42475	-0.421774	-0.422164	-0.42261	-0.4229	-0.423883	-0.424506	-0.42454	-0.4243	-0.424612	-0.424693	-0.425028	-0.425165	-0.42513	-0.425039	-0.424952	-0.424885	-0.424779	-0.424334	-0.423711	-0.423408	-0.423166	-0.422644	-0.422551	-0.422381	-0.422281	0.999977	0.997568	0.999991	0.999944	1	0.999856	0.999468	0.998666	0.995876
pFSIS11807933-2_00096	3	-0.158526	-0.163572	-0.159899	-0.164685	-0.16448	-0.16303	-0.162995	-0.162663	-0.422552	-0.424709	-0.422456	-0.423258	-0.424768	-0.424947	-0.42197	-0.42236	-0.422806	-0.423096	-0.42408	-0.424703	-0.424737	-0.424496	-0.424809	-0.42489	-0.425225	-0.425363	-0.425327	-0.425236	-0.425149	-0.425082	-0.424976	-0.424531	-0.423907	-0.423604	-0.423363	-0.42284	-0.422747	-0.422577	-0.422477	0.999769	0.998148	0.999886	0.9997	0.999856	1	0.999793	0.999126	0.99661
pFSIS11807933-2_00097	3	-0.158625	-0.163689	-0.159999	-0.164803	-0.164597	-0.163156	-0.163121	-0.16279	-0.422824	-0.424983	-0.422727	-0.42353	-0.425041	-0.42522	-0.422242	-0.422631	-0.423077	-0.423368	-0.424353	-0.424976	-0.42501	-0.424769	-0.425082	-0.425163	-0.425498	-0.425636	-0.4256	-0.42551	-0.425422	-0.425355	-0.425249	-0.424804	-0.42418	-0.423877	-0.423635	-0.423112	-0.423019	-0.422849	-0.422748	0.999309	0.998999	0.999522	0.999213	0.999468	0.999793	1	0.999704	0.997748
pFSIS11807933-2_00098	3	-0.158696	-0.163786	-0.160071	-0.164902	-0.164696	-0.163264	-0.163229	-0.162897	-0.423037	-0.425197	-0.422941	-0.423744	-0.425256	-0.425435	-0.422455	-0.422845	-0.423291	-0.423582	-0.424567	-0.425191	-0.425225	-0.424984	-0.425297	-0.425378	-0.425713	-0.425851	-0.425815	-0.425725	-0.425637	-0.42557	-0.425464	-0.425018	-0.424394	-0.424091	-0.423849	-0.423326	-0.423233	-0.423063	-0.422962	0.998432	0.999729	0.998736	0.998315	0.998666	0.999126	0.999704	1	0.998858
pFSIS11807933-2_00099	3	-0.159715	-0.165289	-0.161122	-0.166349	-0.166165	-0.164815	-0.164778	-0.16445	-0.422847	-0.425006	-0.42275	-0.423553	-0.425065	-0.425243	-0.422265	-0.422654	-0.423101	-0.423391	-0.424376	-0.424999	-0.425033	-0.424793	-0.425105	-0.425187	-0.425522	-0.425659	-0.425624	-0.425533	-0.425446	-0.425379	-0.425272	-0.424827	-0.424203	-0.4239	-0.423658	-0.423135	-0.423042	-0.422872	-0.422772	0.99548	0.999613	0.995959	0.995338	0.995876	0.99661	0.997748	0.998858	1
pFSIS11807933-2_00100	3	-0.159701	-0.165307	-0.161107	-0.166365	-0.166182	-0.164843	-0.164807	-0.164478	-0.422909	-0.425068	-0.422812	-0.423615	-0.425126	-0.425305	-0.422326	-0.422716	-0.423162	-0.423453	-0.424438	-0.425061	-0.425095	-0.424855	-0.425167	-0.425249	-0.425584	-0.425721	-0.425686	-0.425595	-0.425507	-0.425441	-0.425334	-0.424889	-0.424265	-0.423962	-0.42372	-0.423197	-0.423104	-0.422934	-0.422833	0.993347	0.998565	0.993879	0.993192	0.993791	0.994639	0.995994	0.997375	0.999528
pFSIS11807933-2_00101	3	-0.159614	-0.165236	-0.16102	-0.166293	-0.16611	-0.164781	-0.164745	-0.164417	-0.422749	-0.424907	-0.422652	-0.423455	-0.424966	-0.425145	-0.422167	-0.422556	-0.423003	-0.423293	-0.424277	-0.424901	-0.424935	-0.424694	-0.425007	-0.425088	-0.425423	-0.425561	-0.425525	-0.425434	-0.425347	-0.42528	-0.425174	-0.424729	-0.424105	-0.423802	-0.42356	-0.423037	-0.422944	-0.422774	-0.422673	0.991673	0.997713	0.992255	0.991507	0.992161	0.993099	0.994627	0.996256	0.99903
pFSIS11807933-2_00102	3	-0.159267	-0.164929	-0.160671	-0.16598	-0.165799	-0.164495	-0.16446	-0.164133	-0.422072	-0.424227	-0.421976	-0.422777	-0.424286	-0.424464	-0.421491	-0.42188	-0.422326	-0.422615	-0.423598	-0.424221	-0.424255	-0.424014	-0.424326	-0.424408	-0.424742	-0.42488	-0.424844	-0.424753	-0.424666	-0.424599	-0.424493	-0.424049	-0.423426	-0.423123	-0.422882	-0.42236	-0.422267	-0.422098	-0.421997	0.984853	0.991926	0.985476	0.984662	0.985377	0.986468	0.988142	0.989924	0.994015
pFSIS11807933-2_00103	3	-0.158789	-0.164468	-0.16019	-0.165512	-0.165332	-0.164048	-0.164014	-0.163687	-0.421	-0.42315	-0.420904	-0.421703	-0.423208	-0.423386	-0.420421	-0.420809	-0.421253	-0.421542	-0.422523	-0.423143	-0.423177	-0.422938	-0.423249	-0.42333	-0.423663	-0.423801	-0.423765	-0.423675	-0.423588	-0.423521	-0.423415	-0.422972	-0.422351	-0.422049	-0.421808	-0.421287	-0.421195	-0.421026	-0.420925	0.97975	0.987507	0.98037	0.979549	0.98027	0.981445	0.983253	0.985205	0.989993
pFSIS11810417-1_00138	3	-0.160542	-0.165774	-0.16194	-0.166942	-0.166733	-0.165108	-0.165061	-0.164728	-0.421288	-0.423439	-0.421192	-0.421991	-0.423497	-0.423675	-0.420708	-0.421096	-0.42154	-0.42183	-0.422811	-0.423432	-0.423466	-0.423226	-0.423538	-0.423619	-0.423952	-0.42409	-0.424054	-0.423964	-0.423877	-0.42381	-0.423704	-0.423261	-0.422639	-0.422337	-0.422096	-0.421575	-0.421482	-0.421313	-0.421213	0.999958	0.997002	0.999864	0.999984	0.999898	0.999626	0.999111	0.998188	0.995175
Cluster_4758	4	-0.0569852	-0.0590263	-0.0574382	-0.0595783	-0.05948	-0.0578185	-0.0578075	-0.0576931	-0.146028	-0.146774	-0.145995	-0.146272	-0.146794	-0.146856	-0.145827	-0.145962	-0.146116	-0.146216	-0.146556	-0.146771	-0.146783	-0.1467	-0.146808	-0.146836	-0.146952	-0.146999	-0.146987	-0.146956	-0.146926	-0.146902	-0.146866	-0.146712	-0.146497	-0.146392	-0.146308	-0.146128	-0.146096	-0.146037	-0.146002	-0.083128	-0.0832281	-0.0831512	-0.0829454	-0.0831477	-0.0831863	-0.0832398	-0.0832818	-0.0832443
pFSIS11807933-2_00034	4	-0.0569852	-0.0590263	-0.0574382	-0.0595783	-0.05948	-0.0578185	-0.0578075	-0.0576931	-0.146028	-0.146774	-0.145995	-0.146272	-0.146794	-0.146856	-0.145827	-0.145962	-0.146116	-0.146216	-0.146556	-0.146771	-0.146783	-0.1467	-0.146808	-0.146836	-0.146952	-0.146999	-0.146987	-0.146956	-0.146926	-0.146902	-0.146866	-0.146712	-0.146497	-0.146392	-0.146308	-0.146128	-0.146096	-0.146037	-0.146002	-0.083128	-0.0832281	-0.0831512	-0.0829454	-0.0831477	-0.0831863	-0.0832398	-0.0832818	-0.0832443
Cluster_5767	5	-0.101329	-0.104959	-0.102135	-0.10594	-0.105765	-0.102811	-0.102791	-0.102588	-0.259662	-0.260988	-0.259603	-0.260096	-0.261024	-0.261134	-0.259305	-0.259544	-0.259818	-0.259996	-0.260601	-0.260984	-0.261005	-0.260857	-0.261049	-0.261099	-0.261305	-0.261389	-0.261367	-0.261312	-0.261258	-0.261217	-0.261152	-0.260878	-0.260495	-0.260309	-0.26016	-0.259839	-0.259782	-0.259678	-0.259616	-0.147815	-0.147993	-0.147857	-0.147491	-0.14785	-0.147919	-0.148014	-0.148089	-0.148022
Cluster_5882	5	-0.101329	-0.104959	-0.102135	-0.10594	-0.105766	-0.102811	-0.102792	-0.102588	-0.259663	-0.260989	-0.259604	-0.260096	-0.261025	-0.261134	-0.259305	-0.259545	-0.259819	-0.259997	-0.260602	-0.260985	-0.261005	-0.260858	-0.26105	-0.2611	-0.261305	-0.26139	-0.261368	-0.261312	-0.261259	-0.261218	-0.261152	-0.260879	-0.260496	-0.260309	-0.260161	-0.25984	-0.259783	-0.259678	-0.259617	-0.147816	-0.147994	-0.147857	-0.147491	-0.147851	-0.147919	-0.148014	-0.148089	-0.148023
pFSIS11807933-2_00036	5	-0.101336	-0.104966	-0.102142	-0.105948	-0.105773	-0.102818	-0.102799	-0.102595	-0.259681	-0.261006	-0.259621	-0.260114	-0.261042	-0.261152	-0.259323	-0.259562	-0.259836	-0.260015	-0.26062	-0.261002	-0.261023	-0.260876	-0.261067	-0.261117	-0.261323	-0.261408	-0.261386	-0.26133	-0.261276	-0.261235	-0.26117	-0.260897	-0.260514	-0.260327	-0.260179	-0.259858	-0.259801	-0.259696	-0.259634	-0.147826	-0.148004	-0.147867	-0.147501	-0.147861	-0.147929	-0.148025	-0.148099	-0.148033
pFSIS11807933-2_00037	5	-0.101272	-0.1049	-0.102077	-0.105881	-0.105706	-0.102753	-0.102734	-0.10253	-0.259517	-0.260842	-0.259457	-0.25995	-0.260878	-0.260987	-0.259159	-0.259398	-0.259672	-0.25985	-0.260455	-0.260838	-0.260858	-0.260711	-0.260903	-0.260953	-0.261158	-0.261243	-0.261221	-0.261165	-0.261111	-0.26107	-0.261005	-0.260732	-0.260349	-0.260163	-0.260014	-0.259693	-0.259636	-0.259532	-0.25947	-0.147732	-0.14791	-0.147774	-0.147408	-0.147767	-0.147836	-0.147931	-0.148006	-0.147939
pFSIS11807933-2_00038	5	-0.101251	-0.104877	-0.102056	-0.105858	-0.105683	-0.102731	-0.102712	-0.102509	-0.259461	-0.260786	-0.259402	-0.259894	-0.260822	-0.260932	-0.259104	-0.259343	-0.259617	-0.259795	-0.260399	-0.260782	-0.260803	-0.260655	-0.260847	-0.260897	-0.261102	-0.261187	-0.261165	-0.261109	-0.261056	-0.261015	-0.26095	-0.260676	-0.260294	-0.260107	-0.259959	-0.259638	-0.259581	-0.259477	-0.259415	-0.147701	-0.147879	-0.147742	-0.147377	-0.147736	-0.147804	-0.1479	-0.147974	-0.147908
pFSIS11807933-2_00039	5	-0.101238	-0.104864	-0.102042	-0.105844	-0.10567	-0.102718	-0.102698	-0.102495	-0.259427	-0.260752	-0.259368	-0.259861	-0.260788	-0.260898	-0.25907	-0.259309	-0.259583	-0.259761	-0.260366	-0.260748	-0.260769	-0.260621	-0.260813	-0.260863	-0.261068	-0.261153	-0.261131	-0.261075	-0.261022	-0.260981	-0.260915	-0.260642	-0.26026	-0.260073	-0.259925	-0.259604	-0.259547	-0.259443	-0.259381	-0.147682	-0.147859	-0.147723	-0.147357	-0.147717	-0.147785	-0.14788	-0.147955	-0.147888
pFSIS11807933-2_00023	6	-0.0780212	-0.0808158	-0.0786414	-0.0815715	-0.081437	-0.0791622	-0.079147	-0.0789905	-0.199934	-0.200955	-0.199889	-0.200268	-0.200983	-0.201067	-0.199659	-0.199843	-0.200054	-0.200191	-0.200657	-0.200952	-0.200968	-0.200854	-0.201002	-0.201041	-0.201199	-0.201264	-0.201247	-0.201204	-0.201163	-0.201131	-0.201081	-0.200871	-0.200576	-0.200432	-0.200318	-0.200071	-0.200027	-0.199946	-0.199899	-0.113815	-0.113952	-0.113846	-0.113565	-0.113842	-0.113894	-0.113968	-0.114025	-0.113974
pFSIS11807933-2_00027	6	-0.0779118	-0.0807025	-0.0785311	-0.0814571	-0.0813228	-0.0790512	-0.079036	-0.0788797	-0.199654	-0.200673	-0.199608	-0.199987	-0.200701	-0.200785	-0.199379	-0.199563	-0.199774	-0.199911	-0.200376	-0.20067	-0.200686	-0.200573	-0.20072	-0.200759	-0.200917	-0.200982	-0.200965	-0.200922	-0.200881	-0.200849	-0.200799	-0.200589	-0.200294	-0.200151	-0.200037	-0.19979	-0.199746	-0.199666	-0.199618	-0.113655	-0.113792	-0.113687	-0.113405	-0.113682	-0.113735	-0.113808	-0.113865	-0.113814
pFSIS11810417-1_00066	6	-0.0779351	-0.0807266	-0.0785546	-0.0814814	-0.081347	-0.0790748	-0.0790596	-0.0789033	-0.199713	-0.200733	-0.199668	-0.200047	-0.200761	-0.200845	-0.199438	-0.199623	-0.199833	-0.19997	-0.200436	-0.20073	-0.200746	-0.200632	-0.20078	-0.200819	-0.200977	-0.201042	-0.201025	-0.200982	-0.200941	-0.200909	-0.200859	-0.200649	-0.200354	-0.200211	-0.200097	-0.19985	-0.199806	-0.199725	-0.199678	-0.113689	-0.113826	-0.113721	-0.113439	-0.113716	-0.113769	-0.113842	-0.113899	-0.113848
pFSIS11810417-1_00068	6	-0.0782144	-0.0810159	-0.0788361	-0.0817735	-0.0816386	-0.0793581	-0.079343	-0.079186	-0.200429	-0.201452	-0.200383	-0.200764	-0.20148	-0.201565	-0.200153	-0.200338	-0.200549	-0.200687	-0.201154	-0.201449	-0.201465	-0.201351	-0.2015	-0.201538	-0.201697	-0.201762	-0.201745	-0.201702	-0.201661	-0.201629	-0.201579	-0.201368	-0.201072	-0.200928	-0.200814	-0.200566	-0.200522	-0.200441	-0.200393	-0.114096	-0.114234	-0.114128	-0.113846	-0.114123	-0.114176	-0.11425	-0.114307	-0.114256
pFSIS11807933-2_00030	7	-0.0700725	-0.0725824	-0.0706295	-0.0732611	-0.0731403	-0.0710972	-0.0710836	-0.070943	-0.179565	-0.180482	-0.179524	-0.179865	-0.180507	-0.180583	-0.179318	-0.179483	-0.179673	-0.179796	-0.180214	-0.180479	-0.180494	-0.180391	-0.180524	-0.180559	-0.180701	-0.180759	-0.180744	-0.180706	-0.180669	-0.18064	-0.180595	-0.180406	-0.180141	-0.180012	-0.17991	-0.179688	-0.179648	-0.179576	-0.179533	-0.102219	-0.102342	-0.102248	-0.101995	-0.102243	-0.102291	-0.102357	-0.102408	-0.102362
pFSIS11807933-2_00031	7	-0.0700766	-0.0725866	-0.0706336	-0.0732654	-0.0731445	-0.0711014	-0.0710878	-0.0709472	-0.179576	-0.180492	-0.179535	-0.179875	-0.180517	-0.180593	-0.179328	-0.179494	-0.179683	-0.179807	-0.180225	-0.18049	-0.180504	-0.180402	-0.180535	-0.180569	-0.180711	-0.18077	-0.180755	-0.180716	-0.180679	-0.180651	-0.180606	-0.180417	-0.180152	-0.180023	-0.17992	-0.179698	-0.179659	-0.179586	-0.179544	-0.102225	-0.102348	-0.102254	-0.102001	-0.102249	-0.102297	-0.102363	-0.102414	-0.102368
pFSIS11807933-2_00032	7	-0.0700727	-0.0725826	-0.0706297	-0.0732613	-0.0731405	-0.0710974	-0.0710838	-0.0709432	-0.179566	-0.180483	-0.179525	-0.179866	-0.180507	-0.180583	-0.179318	-0.179484	-0.179673	-0.179797	-0.180215	-0.18048	-0.180494	-0.180392	-0.180525	-0.180559	-0.180702	-0.18076	-0.180745	-0.180706	-0.180669	-0.180641	-0.180596	-0.180407	-0.180142	-0.180013	-0.17991	-0.179688	-0.179649	-0.179576	-0.179534	-0.10222	-0.102343	-0.102248	-0.101995	-0.102244	-0.102291	-0.102357	-0.102409	-0.102363
pFSIS11807933-2_00105	8	-0.0815104	-0.08443	-0.0821584	-0.0852195	-0.085079	-0.0827024	-0.0826866	-0.0825231	-0.208876	-0.209942	-0.208828	-0.209224	-0.209971	-0.210059	-0.208588	-0.20878	-0.209001	-0.209144	-0.209631	-0.209939	-0.209956	-0.209837	-0.209991	-0.210031	-0.210197	-0.210265	-0.210247	-0.210202	-0.210159	-0.210126	-0.210074	-0.209854	-0.209546	-0.209396	-0.209276	-0.209018	-0.208972	-0.208888	-0.208838	-0.118905	-0.119048	-0.118938	-0.118643	-0.118933	-0.118988	-0.119064	-0.119125	-0.119071
pFSIS11807933-2_00106	8	-0.0815128	-0.0844325	-0.0821608	-0.085222	-0.0850815	-0.0827048	-0.082689	-0.0825255	-0.208882	-0.209948	-0.208834	-0.20923	-0.209977	-0.210066	-0.208594	-0.208787	-0.209007	-0.20915	-0.209637	-0.209945	-0.209962	-0.209843	-0.209997	-0.210038	-0.210203	-0.210271	-0.210253	-0.210209	-0.210165	-0.210132	-0.21008	-0.20986	-0.209552	-0.209402	-0.209282	-0.209024	-0.208978	-0.208894	-0.208844	-0.118908	-0.119051	-0.118941	-0.118647	-0.118936	-0.118991	-0.119068	-0.119128	-0.119074
pFSIS11807933-2_00107	8	-0.0815121	-0.0844317	-0.08216	-0.0852212	-0.0850806	-0.0827041	-0.0826882	-0.0825247	-0.20888	-0.209946	-0.208832	-0.209228	-0.209975	-0.210064	-0.208592	-0.208785	-0.209005	-0.209148	-0.209635	-0.209943	-0.20996	-0.209841	-0.209995	-0.210035	-0.210201	-0.210269	-0.210251	-0.210207	-0.210163	-0.21013	-0.210078	-0.209858	-0.20955	-0.2094	-0.20928	-0.209022	-0.208976	-0.208892	-0.208842	-0.118907	-0.11905	-0.11894	-0.118646	-0.118935	-0.11899	-0.119067	-0.119127	-0.119073
pFSIS11807933-2_00108	8	-0.0815112	-0.0844309	-0.0821592	-0.0852204	-0.0850798	-0.0827032	-0.0826874	-0.0825239	-0.208878	-0.209944	-0.20883	-0.209226	-0.209973	-0.210061	-0.20859	-0.208783	-0.209003	-0.209146	-0.209633	-0.209941	-0.209958	-0.209839	-0.209993	-0.210033	-0.210199	-0.210267	-0.210249	-0.210205	-0.210161	-0.210128	-0.210076	-0.209856	-0.209548	-0.209398	-0.209278	-0.20902	-0.208974	-0.20889	-0.20884	-0.118906	-0.119049	-0.118939	-0.118645	-0.118934	-0.118989	-0.119066	-0.119126	-0.119072
heatmaps are provided for each fragment to facilitate identification of the lowest R value between loci in that fragment.
Interaction matrix used to generate the plasmid loci correlogram
	Fragment	Cluster_1640	Cluster_904	pFSIS11807933-2_00083	pFSIS11807933-2_00084	pFSIS11807933-2_00085	pFSIS11807933-2_00086	pFSIS11807933-2_00087	pFSIS11807933-2_00088	Cluster_2266	Cluster_3487	Cluster_4620	Cluster_4621	Cluster_4836	Cluster_5616	pFSIS11807933-2_00052	pFSIS11807933-2_00053	pFSIS11807933-2_00055	pFSIS11807933-2_00056	pFSIS11807933-2_00057	pFSIS11807933-2_00058	pFSIS11807933-2_00059	pFSIS11807933-2_00060	pFSIS11807933-2_00061	pFSIS11807933-2_00062	pFSIS11807933-2_00064	pFSIS11807933-2_00065	pFSIS11807933-2_00066	pFSIS11807933-2_00068	pFSIS11807933-2_00069	pFSIS11807933-2_00070	pFSIS11807933-2_00071	pFSIS11807933-2_00072	pFSIS11807933-2_00073	pFSIS11807933-2_00074	pFSIS11807933-2_00076	pFSIS11807933-2_00077	pFSIS11807933-2_00078	pFSIS11807933-2_00079	pFSIS11807933-2_00080	Cluster_317	Cluster_4119	Cluster_6175	pFSIS11807933-2_00094	pFSIS11807933-2_00095	pFSIS11807933-2_00096	pFSIS11807933-2_00097	pFSIS11807933-2_00098	pFSIS11807933-2_00099
Cluster_1640	1	500	294	477	331	314	223	223	217	0	0	0	0	0	0	0	0	0	0	0	0	0	0	0	0	0	0	0	0	0	0	0	0	0	0	0	0	0	0	0	1	1	1	0	1	1	1	1	1
Cluster_904	1	294	567	307	453	473	478	464	464	0	0	0	0	0	0	0	0	0	0	0	0	0	0	0	0	0	0	0	0	0	0	0	0	0	0	0	0	0	0	0	2	1	2	0	2	2	2	2	1
pFSIS11807933-2_00083	1	477	307	500	347	330	236	236	230	0	0	0	0	0	0	0	0	0	0	0	0	0	0	0	0	0	0	0	0	0	0	0	0	0	0	0	0	0	0	0	1	1	1	0	1	1	1	1	1
pFSIS11807933-2_00084	1	331	453	347	500	480	378	370	369	0	0	0	0	0	0	0	0	0	0	0	0	0	0	0	0	0	0	0	0	0	0	0	0	0	0	0	0	0	0	0	2	1	2	0	2	2	2	2	1
pFSIS11807933-2_00085	1	314	473	330	480	500	398	388	389	0	0	0	0	0	0	0	0	0	0	0	0	0	0	0	0	0	0	0	0	0	0	0	0	0	0	0	0	0	0	0	2	1	2	0	2	2	2	2	1
pFSIS11807933-2_00086	1	223	478	236	378	398	500	486	486	0	0	0	0	0	0	0	0	0	0	0	0	0	0	0	0	0	0	0	0	0	0	0	0	0	0	0	0	0	0	0	1	0	1	0	1	1	1	1	0
pFSIS11807933-2_00087	1	223	464	236	370	388	486	500	489	0	0	0	0	0	0	0	0	0	0	0	0	0	0	0	0	0	0	0	0	0	0	0	0	0	0	0	0	0	0	0	1	0	1	0	1	1	1	1	0
pFSIS11807933-2_00088	1	217	464	230	369	389	486	489	500	0	0	0	0	0	0	0	0	0	0	0	0	0	0	0	0	0	0	0	0	0	0	0	0	0	0	0	0	0	0	0	1	0	1	0	1	1	1	1	0
Cluster_2266	2	0	0	0	0	0	0	0	0	500	403	354	457	403	392	346	356	364	367	382	400	403	385	406	407	415	425	430	435	436	444	445	448	467	474	480	481	490	493	486	0	0	0	0	0	0	0	0	0
Cluster_3487	2	0	0	0	0	0	0	0	0	403	500	438	396	490	464	429	442	452	455	471	494	499	473	496	489	479	470	464	454	451	448	446	428	424	422	419	409	408	405	394	0	0	0	0	0	0	0	0	0
Cluster_4620	2	0	0	0	0	0	0	0	0	354	438	500	357	436	418	477	485	480	473	467	444	437	433	436	430	421	412	406	399	396	396	393	376	373	371	369	360	359	356	348	0	0	0	0	0	0	0	0	0
Cluster_4621	2	0	0	0	0	0	0	0	0	457	396	357	503	396	406	348	359	367	370	385	393	396	386	399	400	408	418	423	428	432	440	441	445	465	469	477	476	466	462	447	0	0	0	0	0	0	0	0	0
Cluster_4836	2	0	0	0	0	0	0	0	0	403	490	436	396	500	468	426	439	449	452	464	486	489	475	494	493	480	469	463	453	450	447	445	427	423	421	419	409	408	405	394	0	0	0	0	0	0	0	0	0
Cluster_5616	2	0	0	0	0	0	0	0	0	392	464	418	406	468	500	410	422	432	435	451	459	463	456	468	474	470	457	451	441	438	434	432	414	411	409	407	398	397	394	384	0	0	0	0	0	0	0	0	0
pFSIS11807933-2_00052	2	0	0	0	0	0	0	0	0	346	429	477	348	426	410	500	485	475	469	456	435	428	424	427	422	413	404	399	392	389	386	383	367	364	362	360	351	351	348	340	0	0	0	0	0	0	0	0	0
pFSIS11807933-2_00053	2	0	0	0	0	0	0	0	0	356	442	485	359	439	422	485	500	488	482	469	448	441	437	440	434	425	416	410	403	400	397	394	378	375	373	371	362	361	358	351	0	0	0	0	0	0	0	0	0
pFSIS11807933-2_00055	2	0	0	0	0	0	0	0	0	364	452	480	367	449	432	475	488	500	493	481	458	451	447	450	444	435	426	420	412	409	406	403	386	383	381	379	370	369	366	358	0	0	0	0	0	0	0	0	0
pFSIS11807933-2_00056	2	0	0	0	0	0	0	0	0	367	455	473	370	452	435	469	482	493	500	483	461	454	450	453	447	438	429	423	415	412	409	406	389	386	384	382	373	372	369	361	0	0	0	0	0	0	0	0	0
pFSIS11807933-2_00057	2	0	0	0	0	0	0	0	0	382	471	467	385	464	451	456	469	481	483	500	477	470	456	469	463	454	445	439	431	428	425	423	405	402	400	397	388	387	384	376	0	0	0	0	0	0	0	0	0
pFSIS11807933-2_00058	2	0	0	0	0	0	0	0	0	400	494	444	393	486	459	435	448	458	461	477	500	493	468	491	485	474	465	459	451	448	445	443	425	421	419	416	406	405	402	391	0	0	0	0	0	0	0	0	0
pFSIS11807933-2_00059	2	0	0	0	0	0	0	0	0	403	499	437	396	489	463	428	441	451	454	470	493	500	472	495	488	478	469	463	453	450	447	445	428	424	422	419	409	408	405	394	0	0	0	0	0	0	0	0	0
pFSIS11807933-2_00060	2	0	0	0	0	0	0	0	0	385	473	433	386	475	456	424	437	447	450	456	468	472	500	473	472	459	448	442	433	431	428	425	408	404	402	400	392	391	388	376	0	0	0	0	0	0	0	0	0
pFSIS11807933-2_00061	2	0	0	0	0	0	0	0	0	406	496	436	399	494	468	427	440	450	453	469	491	495	473	500	493	483	473	467	457	454	451	449	431	427	425	422	412	411	408	397	0	0	0	0	0	0	0	0	0
pFSIS11807933-2_00062	2	0	0	0	0	0	0	0	0	407	489	430	400	493	474	422	434	444	447	463	485	488	472	493	500	485	474	468	459	456	452	450	432	428	426	423	413	412	409	398	0	0	0	0	0	0	0	0	0
pFSIS11807933-2_00064	2	0	0	0	0	0	0	0	0	415	479	421	408	480	470	413	425	435	438	454	474	478	459	483	485	502	485	480	469	466	460	458	440	436	434	431	421	420	417	406	0	0	0	0	0	0	0	0	0
pFSIS11807933-2_00065	2	0	0	0	0	0	0	0	0	425	470	412	418	469	457	404	416	426	429	445	465	469	448	473	474	485	500	493	483	481	474	472	450	446	444	441	431	430	427	416	0	0	0	0	0	0	0	0	0
pFSIS11807933-2_00066	2	0	0	0	0	0	0	0	0	430	464	406	423	463	451	399	410	420	423	439	459	463	442	467	468	480	493	501	489	485	480	478	455	451	449	446	436	435	432	421	0	0	0	0	0	0	0	0	0
pFSIS11807933-2_00068	2	0	0	0	0	0	0	0	0	435	454	399	428	453	441	392	403	412	415	431	451	453	433	457	459	469	483	489	500	492	486	483	460	456	454	451	441	440	437	426	0	0	0	0	0	0	0	0	0
pFSIS11807933-2_00069	2	0	0	0	0	0	0	0	0	436	451	396	432	450	438	389	400	409	412	428	448	450	431	454	456	466	481	485	492	500	490	487	464	460	458	455	445	442	439	427	0	0	0	0	0	0	0	0	0
pFSIS11807933-2_00070	2	0	0	0	0	0	0	0	0	444	448	396	440	447	434	386	397	406	409	425	445	447	428	451	452	460	474	480	486	490	500	497	473	469	466	463	453	450	447	435	0	0	0	0	0	0	0	0	0
pFSIS11807933-2_00071	2	0	0	0	0	0	0	0	0	445	446	393	441	445	432	383	394	403	406	423	443	445	425	449	450	458	472	478	483	487	497	503	475	471	468	464	454	451	448	436	0	0	0	0	0	0	0	0	0
pFSIS11807933-2_00072	2	0	0	0	0	0	0	0	0	448	428	376	445	427	414	367	378	386	389	405	425	428	408	431	432	440	450	455	460	464	473	475	500	475	472	468	458	454	451	439	0	0	0	0	0	0	0	0	0
pFSIS11807933-2_00073	2	0	0	0	0	0	0	0	0	467	424	373	465	423	411	364	375	383	386	402	421	424	404	427	428	436	446	451	456	460	469	471	475	500	495	488	478	474	470	456	0	0	0	0	0	0	0	0	0
pFSIS11807933-2_00074	2	0	0	0	0	0	0	0	0	474	422	371	469	421	409	362	373	381	384	400	419	422	402	425	426	434	444	449	454	458	466	468	472	495	503	495	485	481	477	462	0	0	0	0	0	0	0	0	0
pFSIS11807933-2_00076	2	0	0	0	0	0	0	0	0	480	419	369	477	419	407	360	371	379	382	397	416	419	400	422	423	431	441	446	451	455	463	464	468	488	495	503	491	487	483	467	0	0	0	0	0	0	0	0	0
pFSIS11807933-2_00077	2	0	0	0	0	0	0	0	0	481	409	360	476	409	398	351	362	370	373	388	406	409	392	412	413	421	431	436	441	445	453	454	458	478	485	491	500	490	486	470	0	0	0	0	0	0	0	0	0
pFSIS11807933-2_00078	2	0	0	0	0	0	0	0	0	490	408	359	466	408	397	351	361	369	372	387	405	408	391	411	412	420	430	435	440	442	450	451	454	474	481	487	490	500	495	479	0	0	0	0	0	0	0	0	0
pFSIS11807933-2_00079	2	0	0	0	0	0	0	0	0	493	405	356	462	405	394	348	358	366	369	384	402	405	388	408	409	417	427	432	437	439	447	448	451	470	477	483	486	495	500	484	0	0	0	0	0	0	0	0	0
pFSIS11807933-2_00080	2	0	0	0	0	0	0	0	0	486	394	348	447	394	384	340	351	358	361	376	391	394	376	397	398	406	416	421	426	427	435	436	439	456	462	467	470	479	484	500	0	0	0	0	0	0	0	0	0
Cluster_317	3	1	2	1	2	2	1	1	1	0	0	0	0	0	0	0	0	0	0	0	0	0	0	0	0	0	0	0	0	0	0	0	0	0	0	0	0	0	0	0	500	462	494	497	496	488	481	473	455
Cluster_4119	3	1	1	1	1	1	0	0	0	0	0	0	0	0	0	0	0	0	0	0	0	0	0	0	0	0	0	0	0	0	0	0	0	0	0	0	0	0	0	0	462	501	464	460	464	468	477	491	491
Cluster_6175	3	1	2	1	2	2	1	1	1	0	0	0	0	0	0	0	0	0	0	0	0	0	0	0	0	0	0	0	0	0	0	0	0	0	0	0	0	0	0	0	494	464	500	491	496	491	484	476	459
pFSIS11807933-2_00094	3	0	0	0	0	0	0	0	0	0	0	0	0	0	0	0	0	0	0	0	0	0	0	0	0	0	0	0	0	0	0	0	0	0	0	0	0	0	0	0	497	460	491	500	493	485	478	470	453
pFSIS11807933-2_00095	3	1	2	1	2	2	1	1	1	0	0	0	0	0	0	0	0	0	0	0	0	0	0	0	0	0	0	0	0	0	0	0	0	0	0	0	0	0	0	0	496	464	496	493	500	490	483	475	459
pFSIS11807933-2_00096	3	1	2	1	2	2	1	1	1	0	0	0	0	0	0	0	0	0	0	0	0	0	0	0	0	0	0	0	0	0	0	0	0	0	0	0	0	0	0	0	488	468	491	485	490	504	492	480	463
pFSIS11807933-2_00097	3	1	2	1	2	2	1	1	1	0	0	0	0	0	0	0	0	0	0	0	0	0	0	0	0	0	0	0	0	0	0	0	0	0	0	0	0	0	0	0	481	477	484	478	483	492	504	491	472
pFSIS11807933-2_00098	3	1	2	1	2	2	1	1	1	0	0	0	0	0	0	0	0	0	0	0	0	0	0	0	0	0	0	0	0	0	0	0	0	0	0	0	0	0	0	0	473	491	476	470	475	480	491	505	484
pFSIS11807933-2_00099	3	1	1	1	1	1	0	0	0	0	0	0	0	0	0	0	0	0	0	0	0	0	0	0	0	0	0	0	0	0	0	0	0	0	0	0	0	0	0	0	455	491	459	453	459	463	472	484	513
pFSIS11807933-2_00100	3	1	1	1	1	1	0	0	0	0	0	0	0	0	0	0	0	0	0	0	0	0	0	0	0	0	0	0	0	0	0	0	0	0	0	0	0	0	0	0	439	472	442	437	442	446	455	464	488
pFSIS11807933-2_00101	3	1	1	1	1	1	0	0	0	0	0	0	0	0	0	0	0	0	0	0	0	0	0	0	0	0	0	0	0	0	0	0	0	0	0	0	0	0	0	0	428	464	431	426	431	435	444	456	483
pFSIS11807933-2_00102	3	1	1	1	1	1	0	0	0	0	0	0	0	0	0	0	0	0	0	0	0	0	0	0	0	0	0	0	0	0	0	0	0	0	0	0	0	0	0	0	397	423	400	395	400	404	410	416	438
pFSIS11807933-2_00103	3	1	1	1	1	1	0	0	0	0	0	0	0	0	0	0	0	0	0	0	0	0	0	0	0	0	0	0	0	0	0	0	0	0	0	0	0	0	0	0	376	400	377	374	377	381	387	393	415
pFSIS11810417-1_00138	3	0	0	0	0	0	0	0	0	0	0	0	0	0	0	0	0	0	0	0	0	0	0	0	0	0	0	0	0	0	0	0	0	0	0	0	0	0	0	0	493	456	487	495	489	481	474	466	449
Cluster_4758	4	0	0	0	0	0	0	0	0	0	0	0	0	0	0	0	0	0	0	0	0	0	0	0	0	0	0	0	0	0	0	0	0	0	0	0	0	0	0	0	0	0	0	0	0	0	0	0	0
pFSIS11807933-2_00034	4	0	0	0	0	0	0	0	0	0	0	0	0	0	0	0	0	0	0	0	0	0	0	0	0	0	0	0	0	0	0	0	0	0	0	0	0	0	0	0	0	0	0	0	0	0	0	0	0
Cluster_5767	5	0	0	0	0	0	0	0	0	0	0	0	0	0	0	0	0	0	0	0	0	0	0	0	0	0	0	0	0	0	0	0	0	0	0	0	0	0	0	0	0	0	0	0	0	0	0	0	0
Cluster_5882	5	0	0	0	0	0	0	0	0	0	0	0	0	0	0	0	0	0	0	0	0	0	0	0	0	0	0	0	0	0	0	0	0	0	0	0	0	0	0	0	0	0	0	0	0	0	0	0	0
pFSIS11807933-2_00036	5	0	0	0	0	0	0	0	0	0	0	0	0	0	0	0	0	0	0	0	0	0	0	0	0	0	0	0	0	0	0	0	0	0	0	0	0	0	0	0	0	0	0	0	0	0	0	0	0
pFSIS11807933-2_00037	5	0	0	0	0	0	0	0	0	0	0	0	0	0	0	0	0	0	0	0	0	0	0	0	0	0	0	0	0	0	0	0	0	0	0	0	0	0	0	0	0	0	0	0	0	0	0	0	0
pFSIS11807933-2_00038	5	0	0	0	0	0	0	0	0	0	0	0	0	0	0	0	0	0	0	0	0	0	0	0	0	0	0	0	0	0	0	0	0	0	0	0	0	0	0	0	0	0	0	0	0	0	0	0	0
pFSIS11807933-2_00039	5	0	0	0	0	0	0	0	0	0	0	0	0	0	0	0	0	0	0	0	0	0	0	0	0	0	0	0	0	0	0	0	0	0	0	0	0	0	0	0	0	0	0	0	0	0	0	0	0
pFSIS11807933-2_00023	6	0	0	0	0	0	0	0	0	0	0	0	0	0	0	0	0	0	0	0	0	0	0	0	0	0	0	0	0	0	0	0	0	0	0	0	0	0	0	0	0	0	0	0	0	0	0	0	0
pFSIS11807933-2_00027	6	0	0	0	0	0	0	0	0	0	0	0	0	0	0	0	0	0	0	0	0	0	0	0	0	0	0	0	0	0	0	0	0	0	0	0	0	0	0	0	0	0	0	0	0	0	0	0	0
pFSIS11810417-1_00066	6	0	0	0	0	0	0	0	0	0	0	0	0	0	0	0	0	0	0	0	0	0	0	0	0	0	0	0	0	0	0	0	0	0	0	0	0	0	0	0	0	0	0	0	0	0	0	0	0
pFSIS11810417-1_00068	6	0	0	0	0	0	0	0	0	0	0	0	0	0	0	0	0	0	0	0	0	0	0	0	0	0	0	0	0	0	0	0	0	0	0	0	0	0	0	0	0	0	0	0	0	0	0	0	0
pFSIS11807933-2_00030	7	0	0	0	0	0	0	0	0	0	0	0	0	0	0	0	0	0	0	0	0	0	0	0	0	0	0	0	0	0	0	0	0	0	0	0	0	0	0	0	0	0	0	0	0	0	0	0	0
pFSIS11807933-2_00031	7	0	0	0	0	0	0	0	0	0	0	0	0	0	0	0	0	0	0	0	0	0	0	0	0	0	0	0	0	0	0	0	0	0	0	0	0	0	0	0	0	0	0	0	0	0	0	0	0
pFSIS11807933-2_00032	7	0	0	0	0	0	0	0	0	0	0	0	0	0	0	0	0	0	0	0	0	0	0	0	0	0	0	0	0	0	0	0	0	0	0	0	0	0	0	0	0	0	0	0	0	0	0	0	0
pFSIS11807933-2_00105	8	0	0	0	0	0	0	0	0	0	0	0	0	0	0	0	0	0	0	0	0	0	0	0	0	0	0	0	0	0	0	0	0	0	0	0	0	0	0	0	0	0	0	0	0	0	0	0	0
pFSIS11807933-2_00106	8	0	0	0	0	0	0	0	0	0	0	0	0	0	0	0	0	0	0	0	0	0	0	0	0	0	0	0	0	0	0	0	0	0	0	0	0	0	0	0	0	0	0	0	0	0	0	0	0
pFSIS11807933-2_00107	8	0	0	0	0	0	0	0	0	0	0	0	0	0	0	0	0	0	0	0	0	0	0	0	0	0	0	0	0	0	0	0	0	0	0	0	0	0	0	0	0	0	0	0	0	0	0	0	0
pFSIS11807933-2_00108	8	0	0	0	0	0	0	0	0	0	0	0	0	0	0	0	0	0	0	0	0	0	0	0	0	0	0	0	0	0	0	0	0	0	0	0	0	0	0	0	0	0	0	0	0	0	0	0	0
Values shown represent the number of times any two loci were located on the same contiguous region of the plasmid.
[truncated: 24 more columns]

## Sheet: Supplementary Data 4
Supplementary Data 4. Summary report of IncC plasmids from the PLSDB database using the IncC Demonstration typing metrics
subject	typing_plasmid	fragment_pattern	loci_pattern	plasmid_ST	fragment_ST	InterFragment_distance
NZ_KY887594.1	IncC_1__JN157804	30	196	1	1.1, 3.16, 3.123, 8.14, 6.42, 7.15, 4.2, 5.16, 2.25	1226, 1030, 870, 143669, 1328, 696, 637, 24070
CP042646.1	IncC_1__JN157804	27	8	2	1.2, 1.79, 3.101, 3.100, 3.154, 3.201, 3.215, 8.2, 6.6, 4.1, 5.27, 2.210, 2.184	1003, 1225, 1080, 1029, 7343, 1361, 869, 99953, 2943, 1101, 30792, 1094
NZ_CP049291.1	IncC_1__JN157804	15	256	3	1.3, 3.16, 3.123, 8.14	1226, 1030, 870
NZ_CP003998.1	IncC_1__JN157804	30	228	4	1.4, 3.64, 3.121, 8.13, 6.16, 7.3, 4.2, 5.16, 2.127, 2.191	1226, 1030, 1097, 19505, 829, 688, 637, 11581, 2848
CP046034.1	IncC_1__JN157804	34	19	5	1.20, 5.31, 4.1, 7.3	31739, 1100, 688
NZ_CP030304.1	IncC_1__JN157804	30	191	6	1.9, 3.12, 3.123, 8.14, 6.13, 7.3, 4.2, 5.16, 2.21	1226, 1030, 870, 91360, 829, 688, 637, 13770
NZ_CP047274.1	IncC_1__JN157804	30	110	7	1.21, 3.16, 3.123, 8.14, 6.32, 7.11, 4.2, 5.16, 2.201, 2.22	1226, 1030, 870, 47507, 829, 696, 637, 178859, 2887
NZ_CP047282.1	IncC_1__JN157804	30	110	7	1.21, 3.16, 3.123, 8.14, 6.32, 7.11, 4.2, 5.16, 2.201, 2.22	1226, 1030, 870, 47507, 829, 696, 637, 87814, 3953
NZ_CP047280.1	IncC_1__JN157804	30	110	8	1.21, 3.16, 3.123, 8.14, 6.32, 7.11, 4.2, 5.16, 2.201, 2.23	1226, 1030, 870, 47507, 829, 696, 637, 164221, 2891
NZ_CP047276.1	IncC_1__JN157804	30	111	9	1.21, 3.16, 3.123, 8.14, 6.32, 7.15, 4.2, 5.16, 2.201, 2.22	1226, 1030, 870, 47507, 1328, 696, 637, 184062, 2887
NZ_CP014775.1	IncC_1__JN157804	30	191	10	1.21, 3.27, 3.123, 8.14, 6.32, 7.11, 4.2, 5.16, 2.24	1226, 1030, 870, 92741, 829, 696, 637, 57758
NZ_CP044075.1	IncC_1__JN157804	30	191	10	1.21, 3.27, 3.123, 8.14, 6.32, 7.11, 4.2, 5.16, 2.24	1226, 1030, 870, 90424, 829, 696, 637, 48131
NZ_CP021853.1	IncC_1__JN157804	30	181	11	1.21, 3.27, 3.131, 8.14, 6.32, 7.11, 4.2, 5.16, 2.24	1226, 1030, 870, 90459, 829, 696, 637, 42523
NZ_CP054305.1	IncC_1__JN157804	30	191	12	1.21, 3.16, 3.123, 8.14, 6.32, 7.11, 4.2, 5.16, 2.25	1226, 1030, 870, 50735, 829, 696, 637, 26698
NZ_CP080541.1	IncC_1__JN157804	30	191	13	1.21, 3.27, 3.123, 8.14, 6.32, 7.11, 4.2, 5.16, 2.25	1226, 1030, 870, 117778, 829, 696, 637, 12684
NZ_LC055503.1	IncC_1__JN157804	30	191	13	1.21, 3.27, 3.123, 8.14, 6.32, 7.11, 4.2, 5.16, 2.25	1226, 1030, 870, 84392, 829, 696, 637, 28477
NZ_MT559998.1	IncC_1__JN157804	30	191	13	1.21, 3.27, 3.123, 8.14, 6.32, 7.11, 4.2, 5.16, 2.25	1226, 1030, 870, 104517, 829, 696, 637, 28063
NZ_MT560001.1	IncC_1__JN157804	30	191	13	1.21, 3.27, 3.123, 8.14, 6.32, 7.11, 4.2, 5.16, 2.25	1226, 1030, 870, 117920, 829, 696, 637, 28063
NZ_MH763829.1	IncC_1__JN157804	30	41	14	1.38, 1.73, 3.27, 3.123, 8.14, 6.32, 7.11, 4.2, 5.16, 2.25	21747, 1226, 1030, 870, 84392, 829, 696, 637, 28543
NZ_AP022080.1	IncC_1__JN157804	30	191	15	1.21, 3.16, 3.123, 8.14, 6.34, 7.11, 4.2, 5.16, 2.26	1226, 1030, 870, 104501, 829, 696, 637, 23717
NC_022652.1	IncC_1__JN157804	30	218	16	1.21, 3.16, 3.123, 8.14, 6.32, 7.11, 4.2, 5.16, 2.27	1226, 1030, 870, 96594, 2228, 696, 637, 6574
NZ_CP045016.1	IncC_1__JN157804	33	201	17	1.21, 3.27, 3.123, 8.14, 7.15, 4.2, 5.16, 2.24	1226, 1030, 870, 7775, 696, 637, 31252
NZ_LC536681.1	IncC_1__JN157804	30	120	18	1.21, 3.63, 3.123, 8.14, 6.32, 7.11, 4.2, 5.16, 2.209, 2.28	1226, 1030, 870, 97922, 829, 696, 637, 12637, 1399
NZ_LC536682.1	IncC_1__JN157804	30	120	18	1.21, 3.63, 3.123, 8.14, 6.32, 7.11, 4.2, 5.16, 2.209, 2.28	1226, 1030, 870, 97922, 829, 696, 637, 12637, 1399
NC_009139.1	IncC_1__JN157804	12	48	19	1.36, 3.151, 3.216, 6.54, 7.8, 4.2, 5.2, 5.33, 2.224, 2.157, 2.173	12382, 1344, 96854, 829, 1611, 637, 1186, 18375, 1369, 1032
NZ_LT985244.1	IncC_1__JN157804	33	121	20	1.21, 3.65, 3.159, 8.14, 7.3, 4.2, 5.16, 2.35	1225, 1318, 870, 39129, 688, 637, 14120
NZ_KR559889.1	IncC_1__JN157804	30	7	21	1.15, 1.79, 3.16, 3.123, 8.14, 6.32, 7.11, 4.2, 5.16, 2.37	2264, 1226, 1030, 870, 91564, 829, 696, 637, 13770
NZ_KR559888.1	IncC_1__JN157804	30	6	22	1.15, 1.79, 3.105, 3.99, 3.123, 8.14, 6.32, 7.11, 4.2, 5.16, 2.37	2264, 1226, 3618, 1030, 870, 97416, 829, 696, 637, 13770
NZ_MT720905.1	IncC_1__JN157804	30	232	23	1.21, 3.21, 3.123, 8.14, 6.16, 7.3, 4.2, 5.16, 2.39	1226, 1030, 870, 70827, 829, 688, 637, 30313
NZ_CP017778.1	IncC_1__JN157804	30	194	24	1.21, 3.75, 3.129, 8.11, 8.26, 6.16, 7.3, 4.2, 5.16, 2.38	1226, 1030, 870, 1539, 56658, 829, 688, 637, 119809
CP017387.1	IncC_1__JN157804	32	83	25	1.31, 3.75, 3.129, 8.11, 8.26, 6.16, 7.3, 5.31, 2.203, 2.176	1647, 1030, 870, 1539, 56658, 829, 1932, 119810, 1094
NZ_CP011540.1	IncC_1__JN157804	30	173	26	1.21, 3.54, 3.121, 8.14, 6.16, 7.3, 4.2, 5.16, 2.40	1226, 1030, 37553, 69390, 829, 688, 637, 20568
NC_012693.1	IncC_1__JN157804	30	191	27	1.16, 3.3, 3.123, 8.14, 6.32, 7.11, 4.2, 5.16, 2.74	1225, 1030, 870, 96646, 829, 696, 637, 13770
NZ_CP009411.1	IncC_1__JN157804	30	176	28	1.16, 3.103, 3.123, 8.14, 6.32, 7.11, 4.2, 5.16, 2.58	1225, 1030, 870, 104932, 829, 696, 637, 13770
NZ_CP043190.1	IncC_1__JN157804	24	204	29	1.21, 3.16, 3.123, 8.14, 5.16, 4.2, 7.11, 6.32, 2.59	1226, 1030, 870, 66730, 637, 696, 829, 51121
NZ_CP043215.1	IncC_1__JN157804	24	204	29	1.21, 3.16, 3.123, 8.14, 5.16, 4.2, 7.11, 6.32, 2.59	1226, 1030, 870, 66730, 637, 696, 829, 51121
NZ_MT320534.1	IncC_1__JN157804	30	191	30	1.21, 3.17, 3.123, 8.14, 6.16, 7.3, 4.2, 5.16, 2.60	1226, 1030, 870, 99306, 829, 688, 637, 13770
NZ_MH476540.1	IncC_1__JN157804	21	180	31	1.21, 3.16, 3.108, 8.21, 3.187, 3.109, 8.14, 6.16, 7.3, 4.2, 5.16, 2.74	1226, 1030, 870, 37, 1029, 870, 72182, 829, 688, 637, 52049
NZ_CP014978.1	IncC_1__JN157804	30	238	32	1.16, 3.16, 3.123, 8.14, 6.32, 7.11, 4.2, 5.16, 2.69	1225, 1030, 870, 85013, 829, 696, 637, 13770
NZ_MH061195.1	IncC_1__JN157804	30	191	33	1.21, 3.1, 3.123, 8.14, 6.16, 7.3, 4.2, 5.16, 2.74	1226, 1030, 870, 72890, 829, 688, 637, 39747
NZ_CP031549.1	IncC_1__JN157804	30	216	34	1.8, 3.17, 3.123, 8.14, 6.16, 7.3, 4.2, 5.16, 2.67	1226, 1030, 870, 120894, 829, 688, 637, 18054
NZ_MT559994.1	IncC_1__JN157804	30	191	35	1.9, 3.16, 3.123, 8.14, 6.32, 7.11, 4.2, 5.16, 2.62	1226, 1030, 870, 104870, 829, 696, 637, 13769
NZ_MT219816.1	IncC_1__JN157804	30	191	36	1.11, 3.11, 3.123, 8.14, 6.32, 7.11, 4.2, 5.16, 2.74	1226, 1030, 870, 19359, 829, 696, 637, 20307
NZ_MH011352.1	IncC_1__JN157804	30	198	37	1.21, 3.16, 3.123, 8.14, 6.62, 6.2, 7.3, 4.2, 5.16, 2.85	1226, 1030, 870, 145564, 1323, 829, 688, 637, 17736
NZ_KY014466.1	IncC_1__JN157804	30	163	38	1.24, 3.16, 3.121, 3.215, 8.14, 6.16, 7.3, 4.2, 5.5, 2.74	1226, 1030, 15652, 870, 70724, 829, 688, 637, 22375
NZ_MN380474.1	IncC_1__JN157804	30	119	39	1.21, 3.16, 3.123, 8.5, 8.25, 6.16, 7.3, 4.2, 5.12, 2.220, 2.113	1226, 1030, 870, 1783, 69390, 829, 688, 637, 16578, 2141
NZ_MT559985.1	IncC_1__JN157804	30	191	40	1.21, 3.17, 3.123, 8.14, 6.16, 7.3, 4.2, 5.14, 2.52	1226, 1030, 870, 95834, 829, 688, 637, 103311
NZ_CP040171.1	IncC_1__JN157804	30	169	41	1.21, 3.16, 3.140, 3.196, 8.18, 6.16, 7.3, 4.2, 5.15, 2.74	1226, 1030, 4950, 870, 69384, 829, 688, 637, 17701
NZ_CP017084.1	IncC_1__JN157804	9	184	42	1.21, 3.16, 3.118, 5.16, 4.2, 7.3, 6.16, 8.14, 3.208, 2.43	1226, 1030, 21059, 637, 688, 829, 71935, 870, 30407
NZ_CP031122.1	IncC_1__JN157804	9	170	43	1.21, 3.16, 3.114, 5.16, 4.2, 7.3, 6.16, 8.14, 3.208, 3.204, 2.44	1226, 1030, 11142, 637, 688, 829, 70622, 870, 18184, 17242
NZ_MF344574.1	IncC_1__JN157804	31	150	44	1.21, 3.25, 3.184, 3.208, 8.14, 6.16, 7.3, 4.2, 5.16, 3.174, 2.47	1226, 4860, 19336, 870, 46109, 829, 688, 637, 11321, 27159
NZ_CP012668.1	IncC_1__JN157804	30	16	45	1.20, 3.16, 3.140, 3.197, 8.18, 6.16, 7.3, 4.2, 5.16, 2.50	1648, 1030, 4950, 870, 69390, 829, 688, 637, 57519
NZ_CP028804.1	IncC_1__JN157804	30	191	46	1.21, 3.17, 3.123, 8.14, 6.16, 7.3, 4.2, 5.16, 2.51	1226, 1030, 870, 261921, 829, 688, 637, 13770
NZ_MT559991.1	IncC_1__JN157804	30	191	47	1.21, 3.17, 3.123, 8.14, 6.16, 7.3, 4.2, 5.16, 2.52	1226, 1030, 870, 95834, 829, 688, 637, 13770
NC_008612.1	IncC_1__JN157804	30	148	48	1.21, 3.16, 3.130, 8.14, 6.16, 7.3, 4.2, 5.16, 2.122, 2.196	1226, 1030, 870, 69390, 829, 688, 637, 30674, 1823
NZ_MN254970.1	IncC_1__JN157804	30	191	49	1.13, 3.17, 3.123, 8.14, 6.16, 7.3, 4.2, 5.16, 2.65	1226, 1030, 870, 105559, 829, 688, 637, 13770
NZ_CP029249.1	IncC_1__JN157804	24	204	50	1.21, 3.17, 3.123, 8.14, 5.16, 4.2, 7.3, 6.16, 2.65	1226, 1030, 870, 35285, 637, 688, 829, 69412
NZ_CP041172.1	IncC_1__JN157804	24	204	50	1.21, 3.17, 3.123, 8.14, 5.16, 4.2, 7.3, 6.16, 2.65	1226, 1030, 870, 35284, 637, 688, 829, 69989
NZ_CP050832.1	IncC_1__JN157804	24	204	50	1.21, 3.17, 3.123, 8.14, 5.16, 4.2, 7.3, 6.16, 2.65	1226, 1030, 870, 35284, 637, 688, 829, 69413
NZ_MT560003.1	IncC_1__JN157804	24	204	50	1.21, 3.17, 3.123, 8.14, 5.16, 4.2, 7.3, 6.16, 2.65	1226, 1030, 870, 35284, 637, 688, 829, 63832
NZ_CP041641.1	IncC_1__JN157804	30	191	50	1.21, 3.17, 3.123, 8.14, 6.16, 7.3, 4.2, 5.16, 2.65	1226, 1030, 870, 74139, 829, 688, 637, 21756
NZ_CP080264.1	IncC_1__JN157804	30	191	50	1.21, 3.17, 3.123, 8.14, 6.16, 7.3, 4.2, 5.16, 2.65	1226, 1030, 870, 51128, 829, 688, 637, 13769
NZ_MT551208.1	IncC_1__JN157804	30	191	50	1.21, 3.17, 3.123, 8.14, 6.16, 7.3, 4.2, 5.16, 2.65	1226, 1030, 870, 77476, 829, 688, 637, 13770
NZ_MT559993.1	IncC_1__JN157804	30	191	50	1.21, 3.17, 3.123, 8.14, 6.16, 7.3, 4.2, 5.16, 2.65	1226, 1030, 870, 48576, 829, 688, 637, 13770
NZ_MT559999.1	IncC_1__JN157804	30	191	50	1.21, 3.17, 3.123, 8.14, 6.16, 7.3, 4.2, 5.16, 2.65	1226, 1030, 870, 54620, 829, 688, 637, 13770
NZ_MT560000.1	IncC_1__JN157804	30	191	50	1.21, 3.17, 3.123, 8.14, 6.16, 7.3, 4.2, 5.16, 2.65	1226, 1030, 870, 54620, 8991, 688, 637, 13770
NZ_MT560002.1	IncC_1__JN157804	30	191	50	1.21, 3.17, 3.123, 8.14, 6.16, 7.3, 4.2, 5.16, 2.65	1226, 1030, 870, 91360, 829, 688, 637, 13770
NZ_MT559986.1	IncC_1__JN157804	30	191	51	1.21, 3.17, 3.143, 8.14, 6.16, 7.3, 4.2, 5.16, 2.65	1226, 1030, 870, 98776, 829, 688, 637, 13770
NZ_CP019001.1	IncC_1__JN157804	30	191	52	1.23, 3.10, 3.137, 8.14, 6.16, 7.3, 4.2, 5.16, 2.65	1226, 1030, 870, 210188, 829, 688, 637, 13771
NZ_MH909327.1	IncC_1__JN157804	30	191	53	1.23, 3.10, 3.142, 8.14, 6.16, 7.3, 4.2, 5.16, 2.65	1226, 1030, 870, 144734, 829, 688, 637, 13770
NZ_MH917285.1	IncC_1__JN157804	30	191	53	1.23, 3.10, 3.142, 8.14, 6.16, 7.3, 4.2, 5.16, 2.65	1226, 1030, 870, 143661, 829, 688, 637, 13770
NZ_MN310369.1	IncC_1__JN157804	30	191	53	1.23, 3.10, 3.142, 8.14, 6.16, 7.3, 4.2, 5.16, 2.65	1226, 1030, 870, 92193, 829, 688, 637, 13768
NZ_MN310370.1	IncC_1__JN157804	30	191	53	1.23, 3.10, 3.142, 8.14, 6.16, 7.3, 4.2, 5.16, 2.65	1226, 1030, 870, 92192, 829, 688, 637, 13769
NZ_KY986974.1	IncC_1__JN157804	30	191	54	1.23, 3.10, 3.142, 8.14, 6.16, 7.3, 4.2, 5.16, 2.66	1226, 1030, 870, 40646, 829, 688, 637, 101423
NZ_MT559996.1	IncC_1__JN157804	30	191	55	1.21, 3.17, 3.123, 8.14, 6.16, 7.3, 4.2, 5.16, 2.68	1226, 1030, 870, 26946, 829, 688, 637, 13770
NZ_MT859309.1	IncC_1__JN157804	3	127	56	1.21, 2.123, 5.16, 4.2, 7.3, 6.16, 8.14, 3.123, 3.17, 2.198	2723, 16937, 637, 688, 829, 100596, 870, 1030, 2404
NZ_CP028197.1	IncC_1__JN157804	30	191	57	1.21, 3.16, 3.123, 8.14, 6.16, 7.3, 4.2, 5.16, 2.71	1219, 1030, 870, 70832, 829, 688, 637, 325340
NZ_CP030077.1	IncC_1__JN157804	30	191	58	1.21, 3.6, 3.123, 8.14, 6.16, 7.3, 4.2, 5.16, 2.74	1226, 1030, 5825, 70728, 829, 688, 637, 47020
NZ_MG764552.1	IncC_1__JN157804	24	204	59	1.21, 3.16, 3.123, 8.3, 5.16, 4.2, 7.3, 6.16, 2.74	1226, 1030, 870, 14474, 637, 688, 829, 30724
NZ_CP038322.1	IncC_1__JN157804	30	191	60	1.21, 3.17, 3.123, 8.14, 6.12, 7.3, 4.2, 5.16, 2.74	1226, 1030, 870, 70828, 829, 688, 637, 26258
NZ_CP038326.1	IncC_1__JN157804	30	191	60	1.21, 3.17, 3.123, 8.14, 6.12, 7.3, 4.2, 5.16, 2.74	1226, 1030, 870, 70828, 829, 688, 637, 26258
NZ_CP027038.1	IncC_1__JN157804	30	191	61	1.21, 3.16, 3.123, 8.14, 6.16, 7.3, 4.2, 5.16, 2.74	1226, 1030, 870, 69390, 829, 688, 637, 37500
NZ_CP027043.1	IncC_1__JN157804	30	191	61	1.21, 3.16, 3.123, 8.14, 6.16, 7.3, 4.2, 5.16, 2.74	1226, 1030, 870, 69390, 829, 688, 637, 75110
NZ_CP027055.1	IncC_1__JN157804	30	191	61	1.21, 3.16, 3.123, 8.14, 6.16, 7.3, 4.2, 5.16, 2.74	1226, 1030, 870, 69390, 829, 688, 637, 57975
NZ_CP031106.1	IncC_1__JN157804	30	191	61	1.21, 3.16, 3.123, 8.14, 6.16, 7.3, 4.2, 5.16, 2.74	1226, 1030, 870, 69388, 829, 688, 637, 13771
NZ_CP031802.1	IncC_1__JN157804	30	191	61	1.21, 3.16, 3.123, 8.14, 6.16, 7.3, 4.2, 5.16, 2.74	1226, 1030, 870, 35950, 829, 688, 637, 44027
NZ_LR890428.1	IncC_1__JN157804	30	191	61	1.21, 3.16, 3.123, 8.14, 6.16, 7.3, 4.2, 5.16, 2.74	1226, 1030, 870, 35950, 829, 688, 637, 44027
NZ_LR890502.1	IncC_1__JN157804	30	191	61	1.21, 3.16, 3.123, 8.14, 6.16, 7.3, 4.2, 5.16, 2.74	1226, 1030, 870, 35950, 829, 688, 637, 44027
NZ_LR890658.1	IncC_1__JN157804	30	191	61	1.21, 3.16, 3.123, 8.14, 6.16, 7.3, 4.2, 5.16, 2.74	1226, 1030, 5825, 116311, 829, 688, 637, 15175
NZ_LT904892.1	IncC_1__JN157804	30	191	61	1.21, 3.16, 3.123, 8.14, 6.16, 7.3, 4.2, 5.16, 2.74	1226, 1030, 870, 70456, 829, 688, 637, 73911
NZ_MF497432.1	IncC_1__JN157804	30	191	61	1.21, 3.16, 3.123, 8.14, 6.16, 7.3, 4.2, 5.16, 2.74	1226, 1030, 870, 69389, 829, 688, 637, 16083
NZ_MK388209.1	IncC_1__JN157804	30	191	61	1.21, 3.16, 3.123, 8.14, 6.16, 7.3, 4.2, 5.16, 2.74	1226, 1030, 870, 69390, 829, 688, 637, 73027
NZ_MK439959.1	IncC_1__JN157804	30	191	61	1.21, 3.16, 3.123, 8.14, 6.16, 7.3, 4.2, 5.16, 2.74	1226, 1030, 870, 69390, 829, 688, 637, 110217
NZ_MT151380.1	IncC_1__JN157804	30	191	61	1.21, 3.16, 3.123, 8.14, 6.16, 7.3, 4.2, 5.16, 2.74	1226, 1030, 870, 69391, 829, 688, 637, 42236
NZ_CP019053.1	IncC_1__JN157804	30	191	62	1.21, 3.17, 3.123, 8.14, 6.16, 7.3, 4.2, 5.16, 2.74	1226, 1030, 870, 70622, 829, 688, 637, 36937
NZ_CP054399.1	IncC_1__JN157804	30	191	62	1.21, 3.17, 3.123, 8.14, 6.16, 7.3, 4.2, 5.16, 2.74	1226, 1030, 870, 70273, 829, 688, 637, 29247
NZ_CP054402.1	IncC_1__JN157804	30	191	62	1.21, 3.17, 3.123, 8.14, 6.16, 7.3, 4.2, 5.16, 2.74	1226, 1030, 870, 70273, 829, 688, 637, 29247
NZ_CP054405.1	IncC_1__JN157804	30	191	62	1.21, 3.17, 3.123, 8.14, 6.16, 7.3, 4.2, 5.16, 2.74	1226, 1030, 870, 70272, 829, 688, 637, 29246
NZ_CP054408.1	IncC_1__JN157804	30	191	62	1.21, 3.17, 3.123, 8.14, 6.16, 7.3, 4.2, 5.16, 2.74	1226, 1030, 870, 70273, 829, 688, 637, 29247
NZ_KY887596.1	IncC_1__JN157804	12	190	63	1.21, 3.16, 3.123, 6.16, 7.3, 4.2, 5.16, 2.74	1226, 1030, 105120, 829, 688, 637, 14797
NZ_MN310378.1	IncC_1__JN157804	30	171	64	1.21, 3.16, 3.114, 3.205, 8.3, 6.16, 7.3, 4.2, 5.16, 2.74	1226, 1030, 2245, 870, 73447, 829, 688, 637, 58077
NZ_KM083064.1	IncC_1__JN157804	30	167	65	1.21, 3.16, 3.140, 3.196, 8.16, 6.16, 7.3, 4.2, 5.16, 2.74	1226, 1030, 4950, 870, 69390, 829, 688, 637, 37046
NZ_KX029331.1	IncC_1__JN157804	30	191	66	1.21, 3.16, 3.147, 8.14, 6.16, 7.3, 4.2, 5.16, 2.74	1226, 1030, 870, 69395, 829, 688, 637, 38932
NZ_CP047308.1	IncC_1__JN157804	30	191	67	1.21, 3.24, 3.123, 8.14, 6.15, 7.3, 4.2, 5.16, 2.74	1226, 1030, 870, 70622, 829, 688, 637, 27387
NZ_CP055249.1	IncC_1__JN157804	30	191	67	1.21, 3.24, 3.123, 8.14, 6.15, 7.3, 4.2, 5.16, 2.74	1226, 1030, 16763, 73815, 829, 688, 637, 5967
NZ_MN823987.1	IncC_1__JN157804	30	191	68	1.21, 3.24, 3.123, 8.14, 6.16, 7.3, 4.2, 5.16, 2.74	1226, 1030, 870, 71398, 829, 688, 637, 97565
NZ_KT997783.1	IncC_1__JN157804	30	166	69	1.21, 3.24, 3.118, 3.215, 8.14, 6.16, 7.3, 4.2, 5.16, 2.74	1226, 1030, 1355, 870, 70622, 829, 688, 637, 17377
NZ_CP024550.1	IncC_1__JN157804	30	191	70	1.21, 3.16, 3.123, 8.14, 6.16, 7.3, 4.2, 5.16, 2.76	2451, 1030, 5825, 115202, 829, 688, 3040, 15574
NZ_CP024557.1	IncC_1__JN157804	30	191	70	1.21, 3.16, 3.123, 8.14, 6.16, 7.3, 4.2, 5.16, 2.76	2451, 1030, 5822, 145279, 829, 688, 3040, 15574
NZ_CP024564.1	IncC_1__JN157804	30	191	70	1.21, 3.16, 3.123, 8.14, 6.16, 7.3, 4.2, 5.16, 2.76	2451, 1030, 5825, 115202, 829, 688, 3040, 15574
NZ_CP024192.1	IncC_1__JN157804	30	172	71	1.21, 3.22, 3.183, 3.175, 8.14, 6.16, 7.3, 4.2, 5.16, 2.76	2451, 1221, 2336, 5825, 145360, 2135, 688, 3040, 15574
NZ_CP024522.1	IncC_1__JN157804	30	172	71	1.21, 3.22, 3.183, 3.175, 8.14, 6.16, 7.3, 4.2, 5.16, 2.76	2451, 1221, 2336, 5825, 145360, 2135, 688, 3040, 15574
NZ_CP024529.1	IncC_1__JN157804	30	172	71	1.21, 3.22, 3.183, 3.175, 8.14, 6.16, 7.3, 4.2, 5.16, 2.76	2451, 1221, 2336, 5825, 145360, 2135, 688, 3040, 15574
NZ_CP065454.1	IncC_1__JN157804	30	151	72	1.21, 3.7, 3.118, 3.208, 8.14, 6.16, 7.3, 4.2, 5.16, 2.78	1226, 1030, 11678, 870, 70622, 829, 688, 637, 45938
NZ_CP047353.1	IncC_1__JN157804	30	191	73	1.21, 3.16, 3.119, 8.14, 6.16, 7.3, 4.2, 5.16, 2.78	1226, 1030, 870, 70622, 829, 688, 637, 49657
NZ_CP040024.1	IncC_1__JN157804	30	151	74	1.21, 3.14, 3.118, 3.208, 8.14, 6.16, 7.3, 4.2, 5.16, 2.78	1226, 1030, 11687, 870, 70622, 829, 688, 637, 25522
NZ_CP040029.1	IncC_1__JN157804	30	151	74	1.21, 3.14, 3.118, 3.208, 8.14, 6.16, 7.3, 4.2, 5.16, 2.78	1226, 1030, 11696, 870, 70622, 829, 688, 637, 45938
NZ_CP040034.1	IncC_1__JN157804	30	151	74	1.21, 3.14, 3.118, 3.208, 8.14, 6.16, 7.3, 4.2, 5.16, 2.78	1226, 1030, 11696, 870, 70622, 829, 688, 637, 45938
NZ_CP040039.1	IncC_1__JN157804	30	151	74	1.21, 3.14, 3.118, 3.208, 8.14, 6.16, 7.3, 4.2, 5.16, 2.78	1226, 1030, 6987, 870, 70622, 829, 688, 637, 25522
NZ_AP018672.1	IncC_1__JN157804	30	151	75	1.21, 3.16, 3.118, 3.208, 8.14, 6.16, 7.3, 4.2, 5.16, 2.78	1226, 1030, 7649, 870, 71928, 829, 688, 637, 31407
NZ_CP023724.1	IncC_1__JN157804	30	151	75	1.21, 3.16, 3.118, 3.208, 8.14, 6.16, 7.3, 4.2, 5.16, 2.78	1226, 1030, 7649, 870, 71928, 829, 688, 637, 31407
NZ_CP028996.1	IncC_1__JN157804	30	151	75	1.21, 3.16, 3.118, 3.208, 8.14, 6.16, 7.3, 4.2, 5.16, 2.78	1226, 1030, 11687, 870, 70622, 829, 688, 637, 45928
NZ_LT985224.1	IncC_1__JN157804	30	151	75	1.21, 3.16, 3.118, 3.208, 8.14, 6.16, 7.3, 4.2, 5.16, 2.78	1226, 1030, 11687, 870, 70622, 829, 688, 637, 27441
NZ_MF150118.1	IncC_1__JN157804	30	151	75	1.21, 3.16, 3.118, 3.208, 8.14, 6.16, 7.3, 4.2, 5.16, 2.78	1226, 1030, 11687, 870, 70622, 829, 688, 637, 45949
NZ_MF150121.1	IncC_1__JN157804	30	151	75	1.21, 3.16, 3.118, 3.208, 8.14, 6.16, 7.3, 4.2, 5.16, 2.78	2426, 1030, 9156, 870, 70622, 829, 688, 637, 25532
NZ_CP047345.1	IncC_1__JN157804	30	191	76	1.21, 3.16, 3.123, 8.14, 6.16, 7.3, 4.2, 5.16, 2.78	1226, 1030, 870, 70622, 829, 688, 637, 52351
NZ_CP047350.1	IncC_1__JN157804	30	191	76	1.21, 3.16, 3.123, 8.14, 6.16, 7.3, 4.2, 5.16, 2.78	1226, 1030, 870, 70622, 829, 688, 637, 52353
NZ_CP065451.1	IncC_1__JN157804	30	162	77	1.21, 3.16, 3.116, 3.215, 8.14, 6.16, 7.3, 4.2, 5.16, 2.78	1226, 1030, 12771, 870, 70622, 829, 688, 637, 25523
NC_022377.1	IncC_1__JN157804	30	216	78	1.21, 3.17, 3.123, 8.14, 6.16, 7.3, 4.2, 5.16, 2.82	1226, 1030, 870, 73849, 829, 688, 637, 11835
NZ_LC225353.1	IncC_1__JN157804	30	148	79	1.21, 3.16, 3.123, 8.14, 6.16, 7.3, 4.2, 5.16, 2.126, 2.196	1226, 1030, 870, 69390, 829, 688, 637, 30674, 1821
NZ_MH001166.1	IncC_1__JN157804	30	191	80	1.21, 3.8, 3.123, 8.14, 6.16, 7.3, 4.2, 5.16, 2.85	1226, 1030, 870, 118033, 829, 688, 637, 17736
NZ_CP066808.1	IncC_1__JN157804	30	191	81	1.21, 3.16, 3.123, 8.14, 6.16, 7.3, 4.2, 5.16, 2.85	1226, 1030, 870, 128902, 829, 688, 637, 14797
NZ_MF344572.1	IncC_1__JN157804	30	191	81	1.21, 3.16, 3.123, 8.14, 6.16, 7.3, 4.2, 5.16, 2.85	1226, 1030, 870, 104559, 829, 688, 637, 14797
NZ_MH844629.1	IncC_1__JN157804	30	191	81	1.21, 3.16, 3.123, 8.14, 6.16, 7.3, 4.2, 5.16, 2.85	1226, 1030, 870, 119971, 829, 688, 637, 14419
NZ_MH892479.1	IncC_1__JN157804	30	191	81	1.21, 3.16, 3.123, 8.14, 6.16, 7.3, 4.2, 5.16, 2.85	1226, 1030, 870, 109496, 829, 688, 637, 17736
NZ_MN101850.1	IncC_1__JN157804	30	191	81	1.21, 3.16, 3.123, 8.14, 6.16, 7.3, 4.2, 5.16, 2.85	1225, 1030, 870, 209354, 829, 688, 637, 14797
NZ_MN175387.1	IncC_1__JN157804	30	191	81	1.21, 3.16, 3.123, 8.14, 6.16, 7.3, 4.2, 5.16, 2.85	1226, 1030, 870, 136060, 829, 688, 637, 14797
NZ_MN101853.1	IncC_1__JN157804	30	191	82	1.21, 3.19, 3.123, 8.14, 6.16, 7.3, 4.2, 5.16, 2.85	1226, 1030, 870, 135717, 829, 688, 637, 14797
NZ_MT559989.1	IncC_1__JN157804	24	125	83	1.21, 3.17, 3.123, 8.14, 5.16, 4.2, 7.3, 6.16, 2.128, 2.194	1226, 1030, 870, 38757, 637, 688, 829, 80265, 48222
NZ_MH105050.1	IncC_1__JN157804	30	191	84	1.21, 3.17, 3.123, 8.14, 6.16, 7.3, 4.2, 5.16, 2.89	1227, 1030, 870, 103192, 829, 688, 637, 65459
NZ_CP076553.1	IncC_1__JN157804	30	174	85	1.21, 3.16, 3.115, 8.14, 6.61, 6.18, 7.3, 4.2, 5.16, 2.91	1226, 1030, 11113, 70728, 1326, 829, 688, 637, 32702
NZ_MT559992.1	IncC_1__JN157804	30	191	86	1.21, 3.17, 3.134, 8.14, 6.16, 7.3, 4.2, 5.16, 2.98	1226, 1030, 870, 41753, 829, 688, 637, 47091
NZ_CP032238.1	IncC_1__JN157804	30	96	87	1.21, 3.17, 3.123, 8.14, 6.16, 7.3, 4.2, 5.16, 2.214, 2.109	1226, 1030, 870, 98459, 829, 688, 637, 13773, 2502
NZ_CP022359.1	IncC_1__JN157804	30	191	88	1.21, 3.16, 3.123, 8.14, 6.16, 7.3, 4.2, 5.16, 2.101	1226, 1030, 870, 132785, 829, 688, 637, 12292
NC_019065.1	IncC_1__JN157804	30	210	89	1.21, 3.16, 3.123, 8.14, 6.16, 7.3, 4.2, 5.16, 2.102	1226, 1030, 870, 69391, 829, 688, 637, 19139
NZ_MT559990.1	IncC_1__JN157804	30	191	90	1.21, 3.17, 3.123, 8.14, 6.20, 7.3, 4.2, 5.16, 2.61	1226, 1030, 870, 31429, 829, 688, 637, 13770
NZ_LR890548.1	IncC_1__JN157804	30	199	91	1.21, 3.16, 3.123, 8.14, 6.23, 7.3, 4.2, 5.16, 2.76	2451, 1030, 5825, 115283, 3084, 688, 3040, 15574
NC_016974.1	IncC_1__JN157804	30	154	92	1.21, 3.105, 3.99, 3.123, 8.14, 6.29, 7.11, 4.2, 5.18, 2.74	1226, 1077, 1030, 870, 116783, 829, 696, 637, 13716
NZ_CP032391.1	IncC_1__JN157804	30	191	93	1.21, 3.16, 3.123, 8.14, 6.32, 7.11, 4.2, 5.8, 2.74	1226, 1030, 870, 84548, 829, 696, 637, 13770
NZ_CP047270.1	IncC_1__JN157804	30	110	94	1.21, 3.16, 3.123, 8.14, 6.32, 7.11, 4.2, 5.16, 2.201, 2.103	1226, 1030, 870, 47507, 829, 696, 637, 178859, 2887
NZ_CP047272.1	IncC_1__JN157804	30	110	94	1.21, 3.16, 3.123, 8.14, 6.32, 7.11, 4.2, 5.16, 2.201, 2.103	1226, 1030, 870, 47321, 829, 696, 637, 173734, 2887
NZ_CP047278.1	IncC_1__JN157804	30	110	94	1.21, 3.16, 3.123, 8.14, 6.32, 7.11, 4.2, 5.16, 2.201, 2.103	1226, 1030, 870, 47507, 829, 696, 637, 158029, 2887
NZ_CP012682.1	IncC_1__JN157804	17	234	95	1.21, 3.25, 3.184, 3.123, 8.14, 2.120, 5.16, 4.2, 7.11, 6.32, 2.187	1226, 4941, 1030, 870, 20899, 13770, 637, 696, 829, 77674
NZ_CP014658.1	IncC_1__JN157804	30	191	96	1.21, 3.16, 3.123, 8.14, 6.32, 7.11, 4.2, 5.16, 2.48	2054, 1030, 870, 97811, 829, 696, 637, 13770
NZ_CP051395.1	IncC_1__JN157804	38	153	96	1.21, 5.16, 4.2, 7.11, 6.32, 8.14, 3.123, 3.16, 2.48	8971, 637, 696, 829, 97811, 870, 1030, 2569
NZ_CP038464.1	IncC_1__JN157804	30	191	97	1.21, 3.16, 3.123, 8.14, 6.32, 7.11, 4.2, 5.16, 2.63	1226, 1030, 870, 103557, 829, 696, 637, 13770
NZ_CP038466.1	IncC_1__JN157804	30	191	97	1.21, 3.16, 3.123, 8.14, 6.32, 7.11, 4.2, 5.16, 2.63	1226, 1030, 870, 103557, 829, 696, 637, 13770
NZ_MT559997.1	IncC_1__JN157804	30	80	98	1.29, 3.16, 3.123, 8.14, 6.32, 7.11, 4.2, 5.16, 2.63	1226, 1030, 870, 106010, 829, 696, 637, 13770
NZ_MG252895.1	IncC_1__JN157804	30	191	99	1.21, 3.16, 3.123, 8.14, 6.32, 7.11, 4.2, 5.16, 2.70	1226, 1030, 870, 239400, 829, 696, 637, 13770
NZ_CP051308.1	IncC_1__JN157804	24	14	100	1.15, 3.28, 3.123, 8.14, 5.16, 4.2, 7.11, 6.32, 2.73	112, 1030, 870, 20008, 637, 696, 829, 89227
NZ_MH760469.1	IncC_1__JN157804	30	137	101	1.12, 3.16, 3.123, 8.14, 6.32, 7.11, 4.2, 5.16, 2.208, 2.112	1226, 1030, 870, 116977, 829, 696, 637, 13770, 2203
NC_009140.1	IncC_1__JN157804	30	191	102	1.16, 3.16, 3.123, 8.14, 6.32, 7.11, 4.2, 5.16, 2.74	1225, 1030, 870, 114906, 829, 696, 637, 13770
NZ_CP009560.1	IncC_1__JN157804	30	191	102	1.16, 3.16, 3.123, 8.14, 6.32, 7.11, 4.2, 5.16, 2.74	1225, 1030, 870, 96628, 829, 696, 637, 13770
NZ_CP009562.1	IncC_1__JN157804	30	191	102	1.16, 3.16, 3.123, 8.14, 6.32, 7.11, 4.2, 5.16, 2.74	1225, 1030, 870, 58779, 829, 696, 637, 13770
NZ_CP009563.1	IncC_1__JN157804	30	191	102	1.16, 3.16, 3.123, 8.14, 6.32, 7.11, 4.2, 5.16, 2.74	1225, 1030, 870, 18540, 829, 696, 637, 13770
NZ_CP009564.1	IncC_1__JN157804	30	191	102	1.16, 3.16, 3.123, 8.14, 6.32, 7.11, 4.2, 5.16, 2.74	1225, 1030, 870, 58782, 829, 696, 637, 13770
NZ_CP009567.1	IncC_1__JN157804	30	191	102	1.16, 3.16, 3.123, 8.14, 6.32, 7.11, 4.2, 5.16, 2.74	1225, 1030, 870, 96954, 829, 696, 637, 13770
NZ_CP009570.1	IncC_1__JN157804	30	191	102	1.16, 3.16, 3.123, 8.14, 6.32, 7.11, 4.2, 5.16, 2.74	1225, 1030, 870, 57018, 829, 696, 637, 13770
NZ_CP025236.1	IncC_1__JN157804	30	191	102	1.16, 3.16, 3.123, 8.14, 6.32, 7.11, 4.2, 5.16, 2.74	1225, 1030, 870, 61329, 829, 696, 637, 13770
NZ_CP025240.1	IncC_1__JN157804	30	191	102	1.16, 3.16, 3.123, 8.14, 6.32, 7.11, 4.2, 5.16, 2.74	1225, 1030, 870, 85014, 829, 696, 637, 13770
NZ_CP041209.1	IncC_1__JN157804	30	191	102	1.16, 3.16, 3.123, 8.14, 6.32, 7.11, 4.2, 5.16, 2.74	1225, 1030, 870, 96645, 829, 696, 637, 13770
NZ_CP051319.1	IncC_1__JN157804	30	191	102	1.16, 3.16, 3.123, 8.14, 6.32, 7.11, 4.2, 5.16, 2.74	1225, 1030, 870, 109247, 829, 696, 637, 13770
NZ_CP051373.1	IncC_1__JN157804	30	191	102	1.16, 3.16, 3.123, 8.14, 6.32, 7.11, 4.2, 5.16, 2.74	1225, 1030, 870, 61387, 829, 696, 637, 13770
NZ_CP025275.1	IncC_1__JN157804	30	191	103	1.16, 3.16, 3.126, 8.14, 6.32, 7.11, 4.2, 5.16, 2.74	1225, 1030, 870, 62779, 829, 696, 637, 14537
NZ_CP038330.1	IncC_1__JN157804	24	183	104	1.16, 3.18, 3.123, 8.14, 5.16, 4.2, 7.11, 6.32, 2.74	1226, 3789, 870, 28573, 637, 696, 829, 16286
NZ_CP051400.1	IncC_1__JN157804	30	191	105	1.21, 3.5, 3.123, 8.14, 6.32, 7.11, 4.2, 5.16, 2.74	1226, 1030, 870, 122103, 829, 696, 637, 13606
NZ_CP051426.1	IncC_1__JN157804	30	191	105	1.21, 3.5, 3.123, 8.14, 6.32, 7.11, 4.2, 5.16, 2.74	1226, 1030, 870, 127322, 829, 696, 637, 13605
NZ_CP051397.1	IncC_1__JN157804	20	157	106	1.21, 3.5, 3.111, 8.14, 3.200, 6.32, 7.11, 4.2, 5.16, 2.74	1226, 1030, 114448, 870, 16988, 829, 696, 637, 13604
NZ_CP048305.1	IncC_1__JN157804	30	191	107	1.21, 3.16, 3.113, 8.14, 6.32, 7.11, 4.2, 5.16, 2.74	1226, 1030, 870, 104604, 829, 696, 637, 7242
NZ_CP051403.1	IncC_1__JN157804	30	191	108	1.21, 3.16, 3.120, 8.14, 6.32, 7.11, 4.2, 5.16, 2.74	1226, 1030, 870, 40473, 829, 696, 637, 13769
NZ_CP009413.1	IncC_1__JN157804	24	204	109	1.21, 3.16, 3.123, 8.14, 5.16, 4.2, 7.11, 6.32, 2.74	2054, 1030, 870, 34938, 637, 696, 829, 91953
NZ_MK205416.1	IncC_1__JN157804	24	204	109	1.21, 3.16, 3.123, 8.14, 5.16, 4.2, 7.11, 6.32, 2.74	1226, 1030, 870, 25354, 637, 696, 829, 34152
NC_012690.1	IncC_1__JN157804	30	191	109	1.21, 3.16, 3.123, 8.14, 6.32, 7.11, 4.2, 5.16, 2.74	1226, 1030, 870, 86527, 829, 696, 637, 13770
NZ_CP009412.1	IncC_1__JN157804	30	191	109	1.21, 3.16, 3.123, 8.14, 6.32, 7.11, 4.2, 5.16, 2.74	1226, 1030, 870, 41191, 829, 696, 637, 14597
NZ_CP011429.1	IncC_1__JN157804	30	191	109	1.21, 3.16, 3.123, 8.14, 6.32, 7.11, 4.2, 5.16, 2.74	1226, 1030, 870, 96729, 829, 696, 637, 11796
NZ_CP032385.1	IncC_1__JN157804	30	191	109	1.21, 3.16, 3.123, 8.14, 6.32, 7.11, 4.2, 5.16, 2.74	1226, 1030, 870, 42120, 829, 696, 637, 13604
NZ_CP032491.1	IncC_1__JN157804	30	191	109	1.21, 3.16, 3.123, 8.14, 6.32, 7.11, 4.2, 5.16, 2.74	1226, 1030, 870, 102661, 829, 696, 637, 13770
NZ_CP032496.1	IncC_1__JN157804	30	191	109	1.21, 3.16, 3.123, 8.14, 6.32, 7.11, 4.2, 5.16, 2.74	1226, 1030, 870, 29039, 829, 696, 637, 13770
NZ_CP035548.1	IncC_1__JN157804	30	191	109	1.21, 3.16, 3.123, 8.14, 6.32, 7.11, 4.2, 5.16, 2.74	1226, 1030, 870, 91447, 829, 696, 637, 13770
NZ_CP051316.1	IncC_1__JN157804	30	191	109	1.21, 3.16, 3.123, 8.14, 6.32, 7.11, 4.2, 5.16, 2.74	1196, 1030, 870, 109293, 829, 696, 637, 13771
NZ_CP051357.1	IncC_1__JN157804	30	191	109	1.21, 3.16, 3.123, 8.14, 6.32, 7.11, 4.2, 5.16, 2.74	1226, 1030, 870, 99949, 829, 696, 637, 13882
NZ_CP051360.1	IncC_1__JN157804	30	191	109	1.21, 3.16, 3.123, 8.14, 6.32, 7.11, 4.2, 5.16, 2.74	1226, 1030, 870, 109784, 829, 696, 637, 9486
NZ_KJ909290.1	IncC_1__JN157804	30	191	109	1.21, 3.16, 3.123, 8.14, 6.32, 7.11, 4.2, 5.16, 2.74	1226, 1030, 870, 90648, 829, 696, 637, 13770
NZ_MG450360.1	IncC_1__JN157804	30	191	109	1.21, 3.16, 3.123, 8.14, 6.32, 7.11, 4.2, 5.16, 2.74	1226, 1030, 870, 128298, 829, 696, 637, 13770
NZ_MK770642.1	IncC_1__JN157804	30	191	109	1.21, 3.16, 3.123, 8.14, 6.32, 7.11, 4.2, 5.16, 2.74	1226, 1030, 870, 90681, 829, 696, 637, 9490
NZ_CP041083.1	IncC_1__JN157804	30	191	110	1.21, 3.16, 3.123, 8.14, 6.36, 7.11, 4.2, 5.16, 2.74	1226, 1030, 870, 117686, 829, 696, 637, 13770
NZ_CP032388.1	IncC_1__JN157804	30	193	111	1.21, 3.16, 3.123, 8.11, 6.32, 7.11, 4.2, 5.16, 2.74	1226, 1030, 870, 63772, 829, 696, 637, 13550
NZ_KX815983.1	IncC_1__JN157804	19	158	112	1.21, 3.16, 3.111, 8.14, 3.200, 5.16, 4.2, 7.11, 6.32, 2.74	1226, 1030, 25085, 870, 45024, 637, 696, 829, 55997
NZ_CP041027.1	IncC_1__JN157804	30	91	113	1.26, 3.16, 3.123, 8.14, 6.32, 7.11, 4.2, 5.16, 2.74	1226, 1030, 870, 30214, 829, 696, 637, 13464
NZ_MT816498.1	IncC_1__JN157804	24	126	114	1.21, 3.16, 3.123, 8.14, 5.16, 4.2, 7.11, 6.32, 2.124, 2.199	1226, 1030, 870, 27032, 637, 696, 829, 91586, 2442
NC_019118.1	IncC_1__JN157804	30	132	115	1.21, 3.16, 3.123, 8.14, 6.32, 7.11, 4.2, 5.16, 2.125, 2.198	1226, 1030, 870, 72194, 829, 696, 637, 13718, 2332
NZ_CP009410.1	IncC_1__JN157804	30	132	115	1.21, 3.16, 3.123, 8.14, 6.32, 7.11, 4.2, 5.16, 2.125, 2.198	1226, 1030, 870, 68929, 829, 696, 637, 13716, 2333
NZ_CP051387.1	IncC_1__JN157804	30	132	115	1.21, 3.16, 3.123, 8.14, 6.32, 7.11, 4.2, 5.16, 2.125, 2.198	1226, 1030, 870, 68103, 829, 696, 637, 13717, 2333
NZ_CP016013.1	IncC_1__JN157804	30	191	116	1.16, 3.16, 3.123, 8.14, 6.32, 7.11, 4.2, 5.16, 2.88	1225, 1030, 870, 68472, 829, 696, 637, 13770
NZ_CP025245.1	IncC_1__JN157804	30	191	116	1.16, 3.16, 3.123, 8.14, 6.32, 7.11, 4.2, 5.16, 2.88	1225, 1030, 870, 50247, 829, 696, 637, 13770
NZ_CP044142.1	IncC_1__JN157804	30	191	117	1.21, 3.16, 3.123, 8.14, 6.32, 7.11, 4.2, 5.16, 2.97	1226, 1030, 870, 90966, 829, 696, 637, 13770
NC_019116.1	IncC_1__JN157804	30	132	118	1.21, 3.16, 3.123, 8.14, 6.32, 7.11, 4.2, 5.16, 2.151, 2.198	1226, 1030, 870, 71880, 829, 696, 637, 13717, 2393
NZ_MK205417.1	IncC_1__JN157804	30	218	119	1.21, 3.16, 3.123, 8.14, 6.32, 7.11, 4.2, 5.16, 2.104	1226, 1030, 870, 22364, 829, 696, 637, 13730
NZ_MK205418.1	IncC_1__JN157804	30	218	119	1.21, 3.16, 3.123, 8.14, 6.32, 7.11, 4.2, 5.16, 2.104	1226, 1030, 870, 40258, 829, 696, 637, 13730
NZ_CP032397.1	IncC_1__JN157804	38	217	120	1.21, 5.16, 4.2, 7.11, 6.32, 8.14, 3.123, 3.16, 2.105	40003, 637, 696, 829, 96984, 870, 1030, 146205
NC_019121.1	IncC_1__JN157804	30	191	121	1.21, 3.16, 3.123, 8.14, 6.38, 7.11, 4.2, 5.16, 2.74	1226, 1030, 870, 87533, 829, 696, 637, 30460
NZ_CP029743.1	IncC_1__JN157804	30	191	122	1.21, 3.16, 3.136, 8.14, 6.40, 7.11, 4.2, 5.16, 2.74	2549, 1030, 870, 41664, 829, 696, 637, 13770
NC_021667.1	IncC_1__JN157804	30	199	123	1.18, 3.16, 3.123, 8.14, 6.46, 7.11, 4.2, 5.16, 2.74	1226, 1030, 870, 107010, 3562, 696, 637, 15811
NZ_CP032395.1	IncC_1__JN157804	29	105	124	1.21, 3.16, 3.123, 8.14, 6.46, 5.16, 4.2, 7.11, 2.100	1226, 1030, 870, 76620, 34496, 637, 696, 6564
NZ_CP006029.1	IncC_1__JN157804	30	175	125	1.21, 3.16, 3.175, 8.14, 6.56, 7.11, 4.2, 5.16, 2.74	2538, 2344, 870, 1521, 829, 696, 637, 13770
NZ_CP007137.1	IncC_1__JN157804	30	175	125	1.21, 3.16, 3.175, 8.14, 6.56, 7.11, 4.2, 5.16, 2.74	2539, 2344, 870, 1521, 829, 696, 637, 13770
NZ_CP045510.1	IncC_1__JN157804	24	205	126	1.21, 3.17, 3.123, 8.14, 5.16, 4.2, 7.3, 6.59, 2.65	1226, 1030, 870, 19207, 637, 688, 829, 25808
NZ_CP045517.1	IncC_1__JN157804	24	205	126	1.21, 3.17, 3.123, 8.14, 5.16, 4.2, 7.3, 6.59, 2.65	1226, 1030, 870, 15107, 637, 688, 829, 25736
NZ_CP029802.1	IncC_1__JN157804	30	200	126	1.21, 3.17, 3.123, 8.14, 6.59, 7.3, 4.2, 5.16, 2.65	1226, 1030, 870, 4028, 829, 688, 637, 40158
NZ_CP045459.1	IncC_1__JN157804	30	200	126	1.21, 3.17, 3.123, 8.14, 6.59, 7.3, 4.2, 5.16, 2.65	1226, 1030, 870, 4028, 829, 688, 637, 39640
NZ_CP045462.1	IncC_1__JN157804	30	200	126	1.21, 3.17, 3.123, 8.14, 6.59, 7.3, 4.2, 5.16, 2.65	1226, 1030, 870, 4028, 829, 688, 637, 40159
NZ_CP045467.1	IncC_1__JN157804	30	200	126	1.21, 3.17, 3.123, 8.14, 6.59, 7.3, 4.2, 5.16, 2.65	1226, 1030, 870, 4028, 829, 688, 637, 145507
NZ_MK033499.1	IncC_1__JN157804	30	200	126	1.21, 3.17, 3.123, 8.14, 6.59, 7.3, 4.2, 5.16, 2.65	1226, 1030, 870, 4028, 829, 688, 637, 75049
NZ_CP045520.1	IncC_1__JN157804	30	200	127	1.21, 3.17, 3.127, 8.14, 6.59, 7.3, 4.2, 5.16, 2.65	1226, 1030, 870, 4028, 829, 688, 637, 40159
NC_016839.1	IncC_1__JN157804	33	152	128	1.21, 3.16, 3.118, 3.208, 8.14, 7.3, 4.2, 5.16, 2.78	1226, 1030, 9330, 870, 15168, 688, 637, 37947
NZ_CP070971.1	IncC_1__JN157804	33	152	128	1.21, 3.16, 3.118, 3.208, 8.14, 7.3, 4.2, 5.16, 2.78	1226, 1030, 9329, 870, 15168, 688, 637, 38328
NZ_MH917284.1	IncC_1__JN157804	33	152	128	1.21, 3.16, 3.118, 3.208, 8.14, 7.3, 4.2, 5.16, 2.78	1226, 1030, 9330, 870, 15168, 688, 637, 37950
NZ_CP025470.1	IncC_1__JN157804	33	152	129	1.21, 3.16, 3.118, 3.208, 8.14, 7.3, 4.2, 5.17, 2.78	1226, 1030, 9347, 870, 15192, 688, 637, 38334
NZ_MT559995.1	IncC_1__JN157804	22	202	130	1.21, 3.17, 3.123, 8.14, 4.2, 5.16, 2.65	1226, 1030, 870, 14218, 637, 13770
NZ_CP017987.1	IncC_1__JN157804	30	191	131	1.35, 3.16, 3.123, 8.14, 6.29, 7.11, 4.2, 5.16, 2.74	1226, 1030, 870, 51427, 829, 696, 637, 17943
NZ_CP018689.1	IncC_1__JN157804	30	191	131	1.35, 3.16, 3.123, 8.14, 6.29, 7.11, 4.2, 5.16, 2.74	1226, 1030, 870, 30332, 829, 696, 637, 17943
NZ_CP018698.1	IncC_1__JN157804	30	191	131	1.35, 3.16, 3.123, 8.14, 6.29, 7.11, 4.2, 5.16, 2.74	1226, 1030, 870, 30331, 829, 696, 637, 17943
NZ_CP018704.1	IncC_1__JN157804	30	191	131	1.35, 3.16, 3.123, 8.14, 6.29, 7.11, 4.2, 5.16, 2.74	1226, 1030, 870, 30332, 829, 696, 637, 17943
NZ_CP018710.1	IncC_1__JN157804	30	191	131	1.35, 3.16, 3.123, 8.14, 6.29, 7.11, 4.2, 5.16, 2.74	1226, 1030, 870, 30332, 829, 696, 637, 17943
NZ_CP018716.1	IncC_1__JN157804	30	191	131	1.35, 3.16, 3.123, 8.14, 6.29, 7.11, 4.2, 5.16, 2.74	1226, 1030, 870, 30333, 829, 696, 637, 17943
NZ_CP018722.1	IncC_1__JN157804	30	191	131	1.35, 3.16, 3.123, 8.14, 6.29, 7.11, 4.2, 5.16, 2.74	1226, 1030, 870, 30332, 829, 696, 637, 17943
NZ_CP076009.1	IncC_1__JN157804	30	191	131	1.35, 3.16, 3.123, 8.14, 6.29, 7.11, 4.2, 5.16, 2.74	1226, 1030, 870, 94289, 829, 696, 637, 24572
NZ_CP018318.1	IncC_1__JN157804	30	191	132	1.35, 3.16, 3.123, 8.14, 6.29, 7.11, 4.2, 5.16, 2.84	1226, 1030, 870, 30324, 829, 696, 637, 17956
NZ_CP025231.1	IncC_1__JN157804	30	191	133	1.34, 3.16, 3.123, 8.14, 6.32, 7.11, 4.2, 5.16, 2.74	1225, 1030, 870, 96646, 829, 696, 637, 13770
NZ_MT559988.1	IncC_1__JN157804	2	71	134	1.37, 2.67, 5.16, 4.2, 7.3, 6.16, 1.77, 3.17, 3.123, 8.14	1886, 13770, 637, 688, 829, 15253, 1226, 1030, 870
NZ_CP025242.1	IncC_1__JN157804	30	66	135	1.39, 3.16, 3.123, 8.14, 6.32, 7.11, 4.2, 5.16, 2.74	1225, 1030, 870, 36822, 829, 696, 637, 13770
NZ_CP009414.1	IncC_1__JN157804	30	215	136	1.21, 3.106, 3.123, 8.14, 6.32, 7.11, 4.2, 5.16, 2.80	1226, 1030, 870, 101646, 829, 696, 637, 13769
NZ_MF582638.1	IncC_1__JN157804	30	185	137	1.21, 3.16, 3.123, 8.14, 6.32, 7.11, 4.2, 5.25, 2.74	1226, 1030, 870, 104833, 829, 696, 962, 9486
NZ_MT559987.1	IncC_1__JN157804	28	178	138	1.21, 3.26, 3.184, 3.123, 8.14, 6.22, 5.16, 2.65	1226, 4941, 1030, 870, 28951, 4095, 13770
NZ_CP032448.1	IncC_1__JN157804	23	206	139	1.21, 3.16, 3.135, 8.14, 5.16, 2.74	1226, 1030, 870, 22707, 13770
NZ_CP024824.1	IncC_1__JN157804	23	177	140	1.21, 3.102, 3.123, 8.14, 5.16, 2.57	1226, 1030, 870, 8352, 13770
KU160531.1	IncC_1__JN157804	27	144	141	1.21, 3.16, 3.124, 8.14, 6.32, 4.1, 5.31, 2.96	1226, 1030, 870, 98535, 2955, 1100, 28921
NZ_CP020513.1	IncC_1__JN157804	16	207	142	1.21, 3.13, 3.123, 8.14, 2.57	1226, 1030, 870, 8190
NZ_CP032450.1	IncC_1__JN157804	16	18	143	1.20, 3.16, 3.123, 8.11, 2.74	1660, 1030, 870, 77632
NC_012692.1	IncC_1__JN157804	30	209	144	1.16, 3.16, 3.123, 8.14, 6.32, 7.11, 4.2, 5.16, 2.131, 2.197	1226, 1030, 870, 103274, 829, 696, 637, 13770, 1784
CP050740.1	IncC_1__JN157804	3	129	145	1.21, 2.206, 5.31, 4.1, 7.3, 6.16, 8.14, 3.210, 3.116, 3.17, 2.198	2494, 13770, 1100, 688, 829, 62085, 870, 11923, 1030, 2297
CP031564.1	IncC_1__JN157804	32	108	146	1.21, 3.17, 3.123, 8.14, 6.16, 7.3, 5.31, 2.209, 2.221, 2.185	2549, 1030, 870, 24849, 829, 1932, 13770, 1094, 1349
CP063755.1	IncC_1__JN157804	27	134	147	1.21, 3.16, 3.123, 8.14, 6.32, 4.1, 5.31, 2.177	1226, 1030, 870, 99010, 2955, 1100, 13770
CP063757.1	IncC_1__JN157804	27	134	147	1.21, 3.16, 3.123, 8.14, 6.32, 4.1, 5.31, 2.177	1226, 1030, 870, 40258, 2955, 1100, 13770
CP028419.1	IncC_1__JN157804	28	93	148	1.27, 3.20, 3.128, 8.14, 6.32, 5.31, 2.209, 2.180	1226, 1030, 870, 103547, 4199, 13770, 1094
CP063741.1	IncC_1__JN157804	27	134	149	1.33, 3.16, 3.123, 8.14, 6.32, 4.1, 5.31, 2.177	1226, 1030, 870, 31457, 2955, 1100, 126651
NZ_MN647787.1	IncC_1__JN157804	30	124	150	1.21, 3.17, 3.123, 8.14, 6.16, 7.3, 4.2, 5.16, 2.111	1225, 1030, 870, 102929, 829, 688, 637, 12659
NZ_CP032380.1	IncC_1__JN157804	30	104	151	1.21, 3.16, 3.123, 8.14, 6.32, 7.11, 4.2, 5.16, 2.110	1226, 1030, 870, 36922, 829, 696, 637, 13762
NZ_CP041103.1	IncC_1__JN157804	30	104	151	1.21, 3.16, 3.123, 8.14, 6.32, 7.11, 4.2, 5.16, 2.110	1226, 1030, 870, 26062, 829, 696, 637, 10857
NZ_KY014465.1	IncC_1__JN157804	30	104	152	1.32, 3.4, 3.123, 8.14, 6.32, 7.11, 4.2, 5.16, 2.110	1226, 1030, 870, 79718, 829, 696, 637, 10857
LC633285.1	IncC_1__JN157804	30	147	153	1.21, 3.17, 3.123, 8.14, 6.16, 7.3, 4.1, 5.24, 2.112	1226, 1030, 870, 172065, 829, 688, 727, 23602
KR827394.1	IncC_1__JN157804	27	143	154	1.21, 3.16, 3.123, 8.12, 6.50, 4.1, 5.28, 2.153, 2.192	1226, 1030, 870, 70779, 3978, 64157, 40007, 1471
KM506769.1	IncC_1__JN157804	30	142	155	1.21, 3.21, 3.123, 8.14, 6.16, 7.3, 4.1, 5.31, 2.179	1226, 1030, 870, 86356, 829, 688, 1100, 16523
KR827391.1	IncC_1__JN157804	30	141	156	1.21, 3.104, 3.181, 3.123, 8.14, 6.16, 7.3, 4.1, 5.31, 2.179	1226, 14713, 1030, 870, 98198, 829, 688, 1100, 17643
AP024125.1	IncC_1__JN157804	18	53	157	1.30, 3.9, 8.14, 3.210, 5.31, 2.203, 2.182	1957, 1805, 870, 26410, 6289, 1094
NZ_CP021956.1	IncC_1__JN157804	30	94	158	1.21, 3.23, 3.178, 3.123, 8.14, 6.16, 7.3, 4.2, 5.16, 2.193	2498, 1247, 1030, 870, 81147, 829, 688, 637, 28893
LC613143.1	IncC_1__JN157804	27	146	159	1.21, 3.16, 3.116, 3.210, 8.14, 6.32, 4.1, 5.24, 2.117	1226, 1030, 10386, 870, 108780, 2955, 727, 10776
LC521847.1	IncC_1__JN157804	27	145	160	1.21, 3.16, 3.116, 3.210, 8.14, 6.32, 4.1, 5.31, 2.117	1226, 1030, 10386, 870, 108821, 2955, 1100, 10776
NC_017645.1	IncC_1__JN157804	30	191	161	1.14, 3.29, 3.123, 8.14, 6.32, 7.11, 4.2, 5.16, 2.74	1226, 1030, 870, 99005, 829, 696, 637, 13769
NZ_CP068573.1	IncC_1__JN157804	30	191	162	1.23, 3.31, 3.142, 8.14, 6.24, 7.3, 4.2, 5.16, 2.65	1226, 1030, 870, 123112, 829, 688, 637, 13770
NZ_OU015341.1	IncC_1__JN157804	30	168	163	1.21, 3.32, 3.141, 3.195, 8.14, 6.32, 7.11, 4.2, 5.16, 2.74	1226, 1030, 1955, 21429, 49631, 829, 696, 637, 13770
NZ_CP039562.1	IncC_1__JN157804	30	155	164	1.21, 3.32, 3.111, 3.200, 8.14, 6.32, 7.11, 4.2, 5.16, 2.74	1226, 1030, 3589, 870, 114978, 829, 696, 637, 13770
NZ_CP050732.1	IncC_1__JN157804	30	155	164	1.21, 3.32, 3.111, 3.200, 8.14, 6.32, 7.11, 4.2, 5.16, 2.74	1226, 1030, 3589, 870, 116485, 829, 696, 2596, 13767
NZ_OU015324.1	IncC_1__JN157804	33	156	165	1.21, 3.32, 3.111, 3.200, 8.14, 7.11, 4.2, 5.16, 2.74	1226, 1030, 3589, 870, 63653, 696, 637, 13770
NZ_CP050727.1	IncC_1__JN157804	10	182	166	1.21, 3.33, 5.25, 8.14, 3.200, 3.111, 2.74	1226, 12493, 90368, 870, 3589, 4581
NZ_CP045953.1	IncC_1__JN157804	30	179	167	1.21, 3.34, 3.200, 8.14, 6.56, 7.9, 7.17, 4.2, 5.16, 2.83	1226, 3872, 870, 90627, 829, 2596, 696, 637, 9486
NC_019107.1	IncC_1__JN157804	30	130	168	1.21, 3.35, 3.123, 8.14, 6.32, 7.11, 4.2, 5.16, 2.152, 2.198	2620, 1030, 870, 107329, 829, 696, 637, 15962, 1700
LC521853.1	IncC_1__JN157804	30	5	169	1.6, 1.79, 3.36, 3.165, 8.8, 6.16, 7.3, 4.1, 5.1, 5.35, 2.209, 2.112	1001, 1226, 1030, 870, 140467, 829, 688, 721, 2436, 20222, 1094
NZ_MH113855.1	IncC_1__JN157804	30	191	170	1.21, 3.38, 3.123, 8.14, 6.32, 7.11, 4.2, 5.16, 2.63	1226, 1030, 870, 102273, 829, 696, 637, 13770
NZ_MK733575.1	IncC_1__JN157804	30	191	171	1.17, 3.42, 3.123, 8.17, 6.4, 7.3, 4.2, 5.6, 2.81	1226, 1030, 870, 126819, 829, 688, 637, 26449
NC_008613.1	IncC_1__JN157804	30	191	172	1.21, 3.45, 3.123, 8.14, 6.16, 7.3, 4.2, 5.13, 2.74	1226, 1030, 870, 69390, 829, 688, 637, 13887
NZ_CP026225.1	IncC_1__JN157804	30	191	173	1.21, 3.43, 3.123, 8.14, 6.16, 7.3, 4.2, 5.16, 2.64	1226, 1030, 9388, 100210, 829, 688, 637, 21655
NZ_CP040068.1	IncC_1__JN157804	30	191	174	1.21, 3.41, 3.110, 8.14, 6.16, 7.3, 4.2, 5.16, 2.74	1226, 1030, 30597, 110880, 829, 688, 637, 21181
NZ_CP026207.1	IncC_1__JN157804	30	99	175	1.21, 3.41, 3.112, 3.200, 8.14, 6.16, 7.3, 4.2, 5.16, 2.214, 2.107	1226, 1030, 7959, 870, 110687, 829, 688, 637, 26449, 9715
NZ_MK638972.1	IncC_1__JN157804	30	191	176	1.21, 3.41, 3.123, 8.14, 6.16, 7.3, 4.2, 5.16, 2.74	1226, 1030, 870, 110941, 829, 688, 637, 26449
NZ_KP345882.1	IncC_1__JN157804	30	149	177	1.21, 3.41, 3.116, 3.210, 8.14, 6.16, 7.3, 4.2, 5.16, 2.74	1226, 1030, 74795, 870, 94742, 829, 688, 637, 25365
NZ_CP026233.1	IncC_1__JN157804	30	191	178	1.21, 3.41, 3.144, 8.14, 6.16, 7.3, 4.2, 5.16, 2.74	1226, 1030, 870, 132732, 829, 688, 637, 25810
NZ_CP008790.1	IncC_1__JN157804	30	192	179	1.21, 3.44, 3.123, 8.13, 6.16, 7.3, 4.2, 5.16, 2.74	1226, 1030, 8811, 111382, 829, 688, 637, 26449
NZ_CP026281.1	IncC_1__JN157804	12	190	180	1.21, 3.44, 3.123, 6.16, 7.3, 4.2, 5.16, 2.74	1226, 1030, 125048, 829, 688, 637, 27814
NZ_CP028814.1	IncC_1__JN157804	30	154	181	1.21, 3.107, 3.99, 3.123, 8.14, 6.16, 7.3, 4.2, 5.16, 2.77	1226, 2401, 1030, 870, 69390, 829, 688, 637, 16312
NZ_CP026405.1	IncC_1__JN157804	20	98	182	1.21, 3.41, 3.112, 8.14, 3.210, 6.16, 7.3, 4.2, 5.16, 2.214, 2.108	1226, 1030, 23847, 870, 85735, 829, 688, 637, 21181, 9715
NZ_CP007558.1	IncC_1__JN157804	30	191	183	1.21, 3.44, 3.123, 8.14, 6.16, 7.3, 4.2, 5.16, 2.90	1226, 1030, 8811, 160671, 829, 688, 637, 55432
NZ_CP007732.1	IncC_1__JN157804	30	191	183	1.21, 3.44, 3.123, 8.14, 6.16, 7.3, 4.2, 5.16, 2.90	1226, 1030, 8811, 156697, 829, 688, 637, 55443
NZ_LT985250.1	IncC_1__JN157804	30	116	184	1.21, 3.41, 3.123, 8.14, 6.16, 7.3, 4.2, 5.16, 2.207, 2.118	1226, 1030, 870, 150391, 833, 688, 637, 11581, 1497
CP009868.1	IncC_1__JN157804	32	82	185	1.31, 3.41, 3.133, 8.14, 6.16, 7.3, 5.31, 2.203, 2.181	1647, 1030, 870, 89256, 829, 3852, 26449, 1094
CP008824.1	IncC_1__JN157804	32	82	186	1.31, 3.44, 3.123, 8.14, 6.16, 7.3, 5.31, 2.203, 2.183	1647, 1030, 8811, 208350, 829, 1932, 55432, 1094
NZ_CP070578.1	IncC_1__JN157804	7	114	187	1.21, 3.47, 3.185, 3.193, 3.202, 3.217, 5.16, 4.2, 7.3, 6.11, 2.207, 2.118	1226, 4964, 1416, 1592, 1344, 14219, 637, 688, 829, 36035, 2892
NZ_CP070557.1	IncC_1__JN157804	8	113	188	1.21, 3.46, 5.16, 4.2, 7.16, 7.1, 6.16, 2.207, 3.202, 3.217, 2.158, 2.186	1226, 8511, 637, 688, 1947, 829, 33329, 4345, 13487, 63822, 1591
NZ_CP070596.1	IncC_1__JN157804	7	115	189	1.21, 3.47, 3.185, 3.194, 3.217, 5.16, 4.2, 7.3, 6.21, 2.207, 2.118	1226, 4964, 1416, 1344, 14219, 637, 688, 3562, 36034, 2892
NZ_AP014611.1	IncC_1__JN157804	12	221	190	1.21, 3.46, 3.217, 6.16, 7.3, 4.2, 5.25, 2.218, 2.118	1226, 20802, 74325, 21880, 688, 962, 10593, 2892
NZ_CP070541.1	IncC_1__JN157804	14	222	191	1.21, 3.46, 7.16, 4.2, 5.16, 2.118	1226, 1710, 688, 637, 16129
NZ_CP027679.1	IncC_1__JN157804	30	191	192	1.21, 3.48, 3.165, 8.8, 6.32, 7.11, 4.2, 5.16, 2.74	1226, 1030, 870, 108169, 829, 696, 637, 21242
NZ_KR091911.1	IncC_1__JN157804	30	191	193	1.21, 3.49, 3.165, 8.8, 6.32, 7.11, 4.2, 5.16, 2.74	1226, 1030, 870, 107715, 829, 696, 637, 32189
NC_023291.1	IncC_1__JN157804	30	219	194	1.21, 3.51, 3.123, 8.14, 6.53, 6.58, 7.7, 4.2, 5.25, 2.116	1226, 1030, 870, 69998, 5640, 829, 688, 972, 1236
NZ_CP017058.1	IncC_1__JN157804	30	240	195	1.21, 3.51, 3.148, 8.14, 6.16, 7.3, 4.2, 5.16, 2.129, 2.190	1226, 1030, 870, 70100, 829, 688, 637, 63440, 47643
NZ_CP046773.1	IncC_1__JN157804	30	191	196	1.21, 3.51, 3.123, 8.14, 6.16, 7.3, 4.2, 5.16, 2.74	1226, 1030, 870, 69414, 829, 688, 637, 14048
NZ_CP033514.1	IncC_1__JN157804	30	186	197	1.21, 3.51, 3.123, 8.14, 6.53, 6.58, 7.7, 4.2, 5.25, 2.74	1226, 1030, 870, 69993, 5640, 829, 688, 972, 49126
CP026552.1	IncC_1__JN157804	32	88	198	1.27, 3.51, 3.148, 8.14, 6.16, 7.3, 5.31, 2.209, 2.222, 2.189	1226, 1030, 870, 70100, 829, 1932, 44712, 1094, 47643
NZ_MH475146.1	IncC_1__JN157804	27	122	199	1.21, 3.50, 3.123, 8.14, 6.67, 4.3, 5.9, 2.115	1226, 1030, 870, 123437, 4580, 4282, 6986
NZ_CP021835.1	IncC_1__JN157804	5	242	200	1.21, 3.52, 3.118, 4.2, 7.2, 6.16, 8.14, 3.206, 5.16, 2.121, 2.188	1226, 1030, 7112, 688, 829, 72699, 27033, 5399, 50843, 1223
NZ_CP025141.1	IncC_1__JN157804	30	241	201	1.21, 3.53, 3.188, 3.118, 3.207, 8.14, 6.16, 7.2, 4.2, 5.16, 2.121, 2.188	1226, 1954, 1030, 9912, 27033, 71610, 829, 688, 2596, 44662, 1223
NZ_CP025144.1	IncC_1__JN157804	30	241	201	1.21, 3.53, 3.188, 3.118, 3.207, 8.14, 6.16, 7.2, 4.2, 5.16, 2.121, 2.188	1226, 1954, 1030, 9912, 27033, 70999, 829, 688, 2596, 44662, 1223
NZ_CP025147.1	IncC_1__JN157804	30	241	201	1.21, 3.53, 3.188, 3.118, 3.207, 8.14, 6.16, 7.2, 4.2, 5.16, 2.121, 2.188	1226, 1954, 1030, 9914, 27033, 72826, 829, 688, 2597, 44662, 1223
NZ_CP018956.1	IncC_1__JN157804	6	245	202	1.21, 3.54, 3.118, 4.2, 7.2, 6.16, 8.14, 5.16, 2.121, 2.188	3642, 1030, 7112, 688, 829, 76464, 33301, 50843, 1223
NZ_CP021695.1	IncC_1__JN157804	30	244	202	1.21, 3.54, 3.118, 8.14, 6.16, 7.2, 4.2, 5.16, 2.121, 2.188	1226, 1030, 30698, 74047, 829, 688, 2596, 61010, 1223
NZ_KX869741.1	IncC_1__JN157804	30	90	203	1.27, 3.54, 3.121, 8.14, 6.16, 7.3, 4.2, 5.16, 2.42	1226, 1030, 46705, 69390, 829, 688, 637, 14387
NZ_LT882699.1	IncC_1__JN157804	30	90	203	1.27, 3.54, 3.121, 8.14, 6.16, 7.3, 4.2, 5.16, 2.42	1226, 1030, 46705, 69390, 829, 688, 637, 14387
NZ_MN148427.1	IncC_1__JN157804	30	165	204	1.21, 3.54, 3.122, 3.214, 8.14, 6.16, 7.3, 4.2, 5.16, 2.49	1226, 1030, 35856, 870, 69390, 829, 688, 637, 20568
NZ_MG764534.1	IncC_1__JN157804	30	165	205	1.21, 3.54, 3.122, 3.214, 8.14, 6.16, 7.3, 4.2, 5.16, 2.53	1226, 1030, 35856, 870, 69390, 829, 688, 637, 14387
NZ_LT985220.1	IncC_1__JN157804	30	173	206	1.21, 3.54, 3.121, 8.14, 6.16, 7.3, 4.2, 5.16, 2.55	1226, 1030, 37563, 69388, 829, 688, 637, 20568
NZ_LT985222.1	IncC_1__JN157804	30	173	206	1.21, 3.54, 3.121, 8.14, 6.16, 7.3, 4.2, 5.16, 2.55	1226, 1030, 38529, 69388, 829, 688, 637, 20567
NZ_KP276584.1	IncC_1__JN157804	7	73	207	1.22, 3.54, 3.138, 5.16, 4.2, 7.3, 6.10, 6.64, 2.56	1226, 1030, 13151, 637, 688, 829, 1330, 99234
NZ_LT985225.1	IncC_1__JN157804	30	165	208	1.21, 3.54, 3.122, 3.214, 8.14, 6.16, 7.3, 4.2, 5.16, 2.93	1226, 1030, 37100, 870, 69389, 829, 688, 637, 20568
NC_020180.1	IncC_1__JN157804	30	211	209	1.21, 3.54, 3.121, 8.14, 6.16, 7.3, 4.2, 5.16, 2.99	1226, 1030, 31867, 69390, 829, 688, 637, 14389
NZ_MN477204.1	IncC_1__JN157804	30	164	210	1.10, 3.56, 3.122, 3.214, 8.6, 6.16, 7.3, 4.2, 5.25, 2.53	1226, 1030, 36595, 870, 92347, 829, 688, 2392, 11581
NZ_MT682138.1	IncC_1__JN157804	30	164	210	1.10, 3.56, 3.122, 3.214, 8.6, 6.16, 7.3, 4.2, 5.25, 2.53	1226, 1030, 36595, 870, 92347, 829, 688, 2392, 11581
NZ_LT882698.1	IncC_1__JN157804	30	173	211	1.21, 3.57, 3.121, 8.14, 6.16, 7.3, 4.2, 5.16, 2.56	1226, 1030, 184941, 69390, 829, 688, 637, 20569
NZ_CP010373.2	IncC_1__JN157804	30	230	212	1.21, 3.58, 3.123, 8.20, 6.64, 6.10, 7.3, 4.2, 5.16, 2.106	1226, 1030, 870, 111469, 10485, 829, 688, 637, 25139
NZ_MT316183.1	IncC_1__JN157804	30	191	213	1.21, 3.59, 3.158, 8.7, 6.16, 7.3, 4.2, 5.16, 2.74	1226, 1030, 870, 97041, 829, 688, 637, 11581
NZ_MN207908.1	IncC_1__JN157804	30	191	214	1.21, 3.64, 3.123, 8.14, 6.16, 7.3, 4.2, 5.16, 2.74	1226, 1030, 870, 107314, 829, 688, 637, 11581
NZ_KR559890.1	IncC_1__JN157804	30	191	215	1.21, 3.64, 3.123, 8.14, 6.16, 7.3, 4.2, 5.16, 2.87	1226, 1030, 870, 92209, 829, 688, 2562, 11581
NZ_MN065773.1	IncC_1__JN157804	30	195	216	1.21, 3.64, 3.123, 8.14, 6.16, 7.1, 7.16, 4.2, 5.16, 2.74	1226, 1030, 870, 106966, 829, 1979, 688, 637, 11581
NZ_MT316184.1	IncC_1__JN157804	30	191	217	1.21, 3.69, 3.123, 8.14, 6.16, 7.3, 4.2, 5.16, 2.74	1226, 1030, 870, 94518, 829, 688, 637, 11581
NZ_CP015394.1	IncC_1__JN157804	30	191	218	1.21, 3.75, 3.123, 8.14, 6.16, 7.3, 4.2, 5.16, 2.74	1226, 1030, 870, 94519, 829, 688, 637, 11581
NC_019375.1	IncC_1__JN157804	30	191	219	1.21, 3.75, 3.123, 8.14, 6.16, 7.3, 4.2, 5.16, 2.95	1226, 1030, 870, 119543, 829, 688, 638, 11581
NZ_LT985249.1	IncC_1__JN157804	12	159	220	1.21, 3.75, 3.111, 6.16, 7.3, 4.2, 5.25, 2.95	1226, 1030, 163164, 829, 688, 2392, 11581
NC_022522.2	IncC_1__JN157804	30	191	221	1.9, 3.77, 3.123, 8.14, 6.16, 7.3, 4.2, 5.16, 2.74	1226, 1030, 870, 107955, 829, 688, 637, 11581
NZ_KP975074.1	IncC_1__JN157804	30	191	222	1.21, 3.77, 3.123, 8.14, 6.16, 7.3, 4.2, 5.16, 2.74	1226, 1030, 870, 108217, 829, 688, 637, 11581
NZ_LC556210.1	IncC_1__JN157804	30	191	223	1.21, 3.77, 3.125, 8.14, 6.16, 7.3, 4.2, 5.16, 2.74	1226, 1030, 870, 158370, 829, 688, 637, 11581
NZ_LC556213.1	IncC_1__JN157804	30	191	223	1.21, 3.77, 3.125, 8.14, 6.16, 7.3, 4.2, 5.16, 2.74	1226, 1030, 870, 105759, 829, 688, 637, 11581
NZ_LC556211.1	IncC_1__JN157804	30	149	224	1.21, 3.77, 3.116, 3.211, 8.14, 6.16, 7.3, 4.2, 5.16, 2.74	1226, 1030, 118175, 870, 74129, 829, 688, 637, 11581
NZ_LC556212.1	IncC_1__JN157804	30	191	225	1.21, 3.78, 3.125, 8.14, 6.16, 7.3, 4.2, 5.16, 2.74	1226, 1030, 870, 106473, 829, 688, 637, 11581
NZ_CP048384.1	IncC_1__JN157804	30	77	226	1.22, 3.77, 3.123, 8.18, 6.16, 7.3, 4.2, 5.16, 2.74	1226, 1030, 870, 130822, 829, 688, 637, 11581
NZ_CP046506.1	IncC_1__JN157804	23	206	227	1.21, 3.77, 3.123, 8.14, 5.16, 2.74	1226, 1030, 870, 14032, 11581
NZ_KM670336.1	IncC_1__JN157804	30	160	228	1.21, 3.80, 3.111, 3.203, 8.14, 6.16, 7.3, 4.2, 5.7, 2.74	1226, 1030, 31387, 870, 69390, 829, 688, 637, 26963
NZ_MF150123.1	IncC_1__JN157804	30	151	229	1.21, 3.81, 3.118, 3.208, 8.14, 6.16, 7.3, 4.2, 5.16, 2.78	2426, 1030, 9027, 870, 70622, 829, 688, 637, 25532
NZ_MN647788.1	IncC_1__JN157804	30	155	230	1.21, 3.82, 3.111, 3.200, 8.14, 6.32, 7.11, 4.2, 5.16, 2.74	1226, 1030, 3589, 870, 119038, 829, 696, 637, 13769
NC_019066.1	IncC_1__JN157804	30	191	231	1.21, 3.83, 3.123, 8.14, 6.32, 7.11, 4.2, 5.10, 2.79	1226, 1030, 870, 99515, 829, 696, 637, 13767
NZ_CP044962.1	IncC_1__JN157804	24	204	232	1.7, 3.85, 3.165, 8.8, 5.16, 4.2, 7.11, 6.32, 2.45	1226, 1030, 870, 11672, 637, 696, 829, 67299
NZ_CP007636.1	IncC_1__JN157804	30	191	233	1.21, 3.95, 3.123, 8.14, 6.32, 7.11, 4.2, 5.16, 2.74	1226, 1030, 870, 103640, 829, 696, 637, 15827
NZ_CP063295.1	IncC_1__JN157804	30	17	234	1.20, 3.98, 3.139, 8.14, 6.16, 7.3, 4.2, 5.16, 2.74	1119, 1030, 870, 72008, 829, 688, 637, 40823
NZ_LS992184.1	IncC_1__JN157804	30	161	235	1.21, 3.96, 3.123, 8.14, 6.29, 7.11, 4.2, 5.16, 2.74	1226, 1030, 870, 42531, 829, 696, 637, 94898
NZ_KY014464.1	IncC_1__JN157804	12	45	236	1.36, 3.182, 3.152, 6.14, 7.3, 4.2, 5.16, 2.46	6212, 2476, 101889, 829, 688, 637, 11581
CP063738.1	IncC_1__JN157804	27	135	237	1.21, 3.96, 3.123, 8.14, 6.39, 4.1, 5.31, 2.205, 2.195	1226, 1030, 870, 54859, 2956, 1100, 12531, 2687
NZ_CP070545.1	IncC_1__JN157804	39	208	238	1.21, 6.16, 7.3, 4.2, 5.16, 2.74	226547, 829, 688, 637, 11581
NZ_CP065463.1	IncC_1__JN157804	30	79	239	1.28, 3.208, 8.14, 6.16, 7.3, 4.2, 5.16, 2.78	6378, 870, 71929, 829, 688, 637, 25439
NZ_CP065439.1	IncC_1__JN157804	30	79	240	1.29, 3.208, 8.14, 6.16, 7.3, 4.2, 5.16, 2.78	6378, 870, 71928, 829, 688, 637, 34509
NZ_CP065443.1	IncC_1__JN157804	30	79	240	1.29, 3.208, 8.14, 6.16, 7.3, 4.2, 5.16, 2.78	6378, 870, 71928, 829, 688, 637, 25199
NZ_CP065446.1	IncC_1__JN157804	30	79	240	1.29, 3.208, 8.14, 6.16, 7.3, 4.2, 5.16, 2.78	6378, 870, 71929, 829, 688, 637, 25453
NZ_CP065465.1	IncC_1__JN157804	30	79	240	1.29, 3.208, 8.14, 6.16, 7.3, 4.2, 5.16, 2.78	6378, 870, 71928, 829, 688, 637, 25453
NZ_MF072965.1	IncC_1__JN157804	30	15	241	1.15, 3.200, 8.14, 6.17, 7.3, 4.2, 5.16, 2.86	1727, 870, 100312, 829, 688, 637, 14419
NZ_MN647789.1	IncC_1__JN157804	30	86	242	1.19, 3.200, 8.14, 6.31, 7.11, 4.2, 5.16, 2.74	2384, 870, 85936, 829, 696, 637, 13770
NZ_CP044189.1	IncC_1__JN157804	30	131	243	1.21, 3.218, 3.198, 8.14, 6.44, 7.11, 4.2, 5.16, 2.125, 2.198	1226, 1953, 870, 33463, 829, 696, 637, 13716, 2333
NZ_CP045742.1	IncC_1__JN157804	1	109	244	1.21, 2.67, 3.189, 8.24, 5.16, 4.2, 7.3	68447, 6717, 1816, 30114, 637, 688
NZ_CP024641.1	IncC_1__JN157804	36	29	245	1.5, 5.16, 4.2, 7.3, 6.16, 2.78	148056, 637, 688, 829, 133463
NZ_CP066542.1	IncC_1__JN157804	40	47	246	1.38, 8.14, 3.208, 6.32, 7.10, 4.2, 5.16, 2.41	92555, 870, 22317, 829, 952, 637, 41352
NZ_CP030132.1	IncC_1__JN157804	30	44	247	1.38, 3.208, 8.14, 6.32, 7.10, 4.2, 5.16, 2.78	6367, 870, 107217, 829, 952, 637, 48227
CP061360.1	IncC_1__JN157804	39	26	248	1.5, 6.16, 7.3, 4.1, 5.31, 2.178	352319, 829, 688, 1100, 14797
NZ_CP061407.1	IncC_1__JN157804	12	231	249	1.21, 3.16, 3.123, 6.3, 7.3, 4.2, 5.16, 2.119	1226, 1030, 17793, 829, 688, 637, 6909
CP014295.1	IncC_1__JN157804	13	84	250	1.31, 3.97, 3.193, 3.217, 6.16, 7.3, 5.31, 2.203, 2.223, 2.200	1647, 1416, 2671, 74317, 829, 1932, 13797, 1094, 2949
CP071069.1	IncC_1__JN157804	27	136	251	1.21, 3.16, 3.123, 8.14, 6.32, 4.1, 5.31, 2.205	1226, 1030, 870, 110739, 2955, 1100, 34868
CP052444.1	IncC_1__JN157804	30	133	252	1.25, 3.30, 3.118, 3.208, 8.14, 6.16, 7.3, 4.1, 5.31, 2.204	1226, 1030, 10593, 870, 70622, 829, 688, 1100, 47138
NZ_CP047128.1	IncC_1__JN157804	34	257	253	1.21, 5.16, 4.2, 7.3	32127, 637, 688
LC521852.1	IncC_1__JN157804	30	4	254	1.40, 1.79, 3.36, 3.165, 8.8, 6.16, 7.3, 4.1, 5.24, 2.209, 2.114	1001, 1226, 1030, 870, 221479, 828, 688, 727, 20220, 1093
CP018457.1	IncC_1__JN157804	32	87	255	1.41, 3.39, 3.132, 8.24, 6.63, 6.8, 7.3, 5.31, 2.209, 2.182	1647, 1030, 1882, 69382, 1153, 829, 1932, 13770, 1094
NC_016976.1	IncC_1__JN157804	30	173	256	1.42, 3.54, 3.121, 8.14, 6.16, 7.3, 4.2, 5.16, 2.55	1226, 1030, 34302, 69389, 829, 688, 637, 20567
NZ_CP031297.1	IncC_1__JN157804	30	167	257	1.45, 3.37, 3.171, 3.190, 8.8, 6.32, 7.11, 4.2, 5.20, 2.13	1226, 1030, 15074, 870, 114229, 829, 696, 637, 11153
NZ_MN604267.1	IncC_1__JN157804	30	167	257	1.45, 3.37, 3.171, 3.190, 8.8, 6.32, 7.11, 4.2, 5.20, 2.13	1226, 1030, 15074, 870, 202694, 829, 696, 637, 11153
NZ_MN604268.1	IncC_1__JN157804	30	167	257	1.45, 3.37, 3.171, 3.190, 8.8, 6.32, 7.11, 4.2, 5.20, 2.13	1226, 1030, 15074, 870, 118015, 829, 696, 637, 11153
NZ_CP029718.1	IncC_1__JN157804	30	191	258	1.45, 3.61, 3.165, 8.8, 6.32, 7.11, 4.2, 5.20, 2.1	1226, 1030, 870, 100065, 829, 696, 637, 11153
NZ_CP031573.1	IncC_1__JN157804	30	191	258	1.45, 3.61, 3.165, 8.8, 6.32, 7.11, 4.2, 5.20, 2.1	1226, 1030, 870, 105174, 829, 696, 637, 11152
NZ_CP031576.1	IncC_1__JN157804	30	191	258	1.45, 3.61, 3.165, 8.8, 6.32, 7.11, 4.2, 5.20, 2.1	1226, 1030, 870, 101386, 829, 696, 637, 11153
NZ_CP032168.1	IncC_1__JN157804	30	191	258	1.45, 3.61, 3.165, 8.8, 6.32, 7.11, 4.2, 5.20, 2.1	1226, 1030, 870, 100065, 829, 696, 637, 11153
NZ_KU997026.1	IncC_1__JN157804	30	191	258	1.45, 3.61, 3.165, 8.8, 6.32, 7.11, 4.2, 5.20, 2.1	1226, 1030, 870, 158384, 829, 696, 637, 11153
NZ_KX458222.1	IncC_1__JN157804	30	191	258	1.45, 3.61, 3.165, 8.8, 6.32, 7.11, 4.2, 5.20, 2.1	1226, 1030, 870, 113230, 829, 696, 637, 11153
NZ_CP031584.1	IncC_1__JN157804	30	103	259	1.45, 3.61, 3.169, 8.8, 6.32, 7.11, 4.2, 5.20, 2.12	1226, 1030, 870, 105165, 829, 696, 637, 11152
NZ_CP034397.1	IncC_1__JN157804	30	20	260	1.43, 1.68, 3.61, 3.170, 8.8, 6.32, 7.11, 4.2, 5.20, 2.138, 2.163	1086, 1226, 1030, 870, 34671, 829, 696, 637, 11153, 1636
NZ_CP021551.1	IncC_1__JN157804	30	214	261	1.45, 3.61, 3.165, 8.8, 6.32, 7.11, 4.2, 5.20, 2.18	1226, 1030, 870, 102908, 829, 696, 637, 11153
NZ_CP020913.1	IncC_1__JN157804	30	187	262	1.45, 3.61, 3.165, 8.8, 6.32, 7.11, 4.2, 5.19, 5.34, 2.13	1225, 1030, 870, 60946, 829, 696, 637, 1233, 11153
NZ_CP047421.1	IncC_1__JN157804	30	212	263	1.45, 3.61, 3.165, 8.8, 6.32, 7.11, 4.2, 5.19, 5.34, 2.18	1226, 1030, 870, 87567, 829, 696, 637, 1233, 14208
NZ_CP011622.1	IncC_1__JN157804	30	233	264	1.45, 3.61, 3.165, 8.8, 6.32, 7.11, 4.2, 5.19, 2.15	1226, 1030, 870, 117575, 829, 696, 637, 13657
NZ_CP013324.1	IncC_1__JN157804	30	233	264	1.45, 3.61, 3.165, 8.8, 6.32, 7.11, 4.2, 5.19, 2.15	1226, 1030, 870, 107564, 829, 696, 637, 13657
NZ_AP022514.1	IncC_1__JN157804	56	64	265	6.45, 8.8, 3.213, 3.164, 3.61, 1.45, 2.161, 2.144, 5.19, 4.2, 7.11, 6.56	85482, 870, 68338, 1030, 1226, 1142, 1099, 13610, 637, 696, 829
NZ_CP031570.1	IncC_1__JN157804	45	102	266	4.3, 5.20, 2.10, 1.45, 3.61, 3.165, 8.8, 6.32, 7.11	637, 11149, 1142, 1226, 1030, 870, 100051, 829
NZ_CP031610.1	IncC_1__JN157804	30	199	267	1.45, 3.61, 3.165, 8.8, 6.46, 7.11, 4.2, 5.20, 2.1	1226, 1030, 870, 101375, 2254, 696, 637, 11152
NZ_CP034402.1	IncC_1__JN157804	30	21	268	1.43, 1.68, 3.61, 3.170, 8.8, 6.46, 7.11, 4.2, 5.20, 2.137, 2.163	1086, 1226, 1030, 870, 33475, 2254, 696, 637, 11153, 1636
NZ_CP050162.1	IncC_1__JN157804	60	63	269	8.5, 3.165, 3.61, 1.45, 2.19, 5.20, 4.3, 7.17, 8.23	870, 1030, 1226, 1142, 9064, 637, 248, 66803
NZ_KX156773.1	IncC_1__JN157804	30	23	270	1.43, 1.70, 3.66, 3.173, 8.9, 6.47, 7.11, 4.2, 5.20, 2.14	1086, 1226, 1030, 870, 98832, 829, 696, 637, 26613
NZ_KX709966.1	IncC_1__JN157804	30	10	271	1.43, 1.69, 1.79, 3.66, 3.172, 3.209, 8.1, 6.49, 6.55, 7.11, 4.2, 5.20, 2.139, 2.166	1086, 1001, 1226, 1030, 6846, 870, 81663, 5976, 829, 696, 637, 26613, 1137
NZ_CP017055.1	IncC_1__JN157804	30	24	272	1.43, 1.70, 3.67, 3.184, 3.173, 8.9, 6.47, 7.11, 4.2, 5.20, 2.140, 2.163	1086, 1226, 3592, 1030, 870, 121163, 829, 696, 637, 26613, 1636
NZ_KX156772.1	IncC_1__JN157804	30	22	273	1.43, 1.70, 3.66, 3.172, 3.209, 8.9, 6.49, 6.55, 7.11, 4.2, 5.20, 2.211, 2.154, 2.166	1086, 1226, 1030, 6825, 870, 81752, 5976, 829, 696, 637, 28059, 2225, 1137
NZ_CP029118.1	IncC_1__JN157804	30	132	274	1.45, 3.71, 3.165, 8.8, 6.32, 7.11, 4.2, 5.20, 2.136, 2.165	1226, 1030, 870, 126369, 829, 696, 637, 11153, 3238
NZ_CP029737.1	IncC_1__JN157804	30	229	275	1.45, 3.71, 3.165, 8.8, 6.65, 6.30, 7.11, 4.2, 5.20, 2.141, 2.160	1226, 1030, 870, 82083, 1330, 829, 696, 637, 11153, 3717
NZ_LN831185.1	IncC_1__JN157804	30	213	276	1.45, 3.71, 3.165, 8.8, 6.65, 6.30, 7.11, 4.2, 5.20, 2.18	1226, 1030, 870, 107113, 1330, 829, 696, 637, 11153
NZ_CP012902.1	IncC_1__JN157804	30	189	277	1.45, 3.73, 3.165, 8.8, 6.32, 7.11, 4.2, 5.19, 2.13	1226, 1030, 870, 117126, 829, 696, 637, 13657
NZ_CP028170.1	IncC_1__JN157804	45	92	278	4.3, 5.20, 2.13, 1.47, 3.71, 3.165, 8.8, 6.65, 6.30, 7.11	637, 11153, 1142, 1226, 1030, 870, 117443, 1330, 829
NZ_KU302801.1	IncC_1__JN157804	30	197	279	1.45, 3.72, 3.165, 8.8, 6.56, 7.11, 4.2, 5.20, 2.13	1226, 1030, 870, 73156, 829, 696, 637, 10832
NZ_KU302802.1	IncC_1__JN157804	30	197	279	1.45, 3.72, 3.165, 8.8, 6.56, 7.11, 4.2, 5.20, 2.13	1226, 1030, 870, 74815, 829, 696, 637, 10832
NZ_CP079626.1	IncC_1__JN157804	30	191	280	1.45, 3.79, 3.165, 8.8, 6.32, 7.11, 4.2, 5.20, 2.13	1226, 1030, 870, 138518, 829, 696, 637, 11153
NZ_KJ588779.1	IncC_1__JN157804	30	251	281	1.49, 3.84, 3.162, 3.212, 8.8, 6.37, 7.11, 4.2, 5.20, 2.6	1226, 1030, 3393, 870, 78659, 829, 696, 637, 11153
NZ_CP018817.1	IncC_1__JN157804	46	67	282	4.3, 5.20, 2.16, 1.52, 3.84, 3.162, 3.212, 8.8, 6.37, 7.11, 4.1	637, 11153, 1142, 1226, 1030, 3393, 870, 78663, 829, 696
NZ_CP006661.1	IncC_1__JN157804	30	68	283	1.52, 3.84, 3.162, 3.212, 8.8, 6.37, 7.11, 4.2, 5.19, 2.16	1226, 1030, 3393, 870, 78663, 829, 696, 637, 13657
NZ_CP032192.1	IncC_1__JN157804	30	137	284	1.45, 3.91, 3.165, 8.8, 6.32, 7.11, 4.2, 5.20, 2.211, 2.20	1226, 1030, 870, 99121, 829, 696, 637, 11153, 2202
NZ_KP742988.1	IncC_1__JN157804	30	191	284	1.45, 3.91, 3.165, 8.8, 6.32, 7.11, 4.2, 5.20, 2.1	1226, 1030, 870, 87207, 829, 696, 637, 11153
NZ_CP071087.1	IncC_1__JN157804	30	191	285	1.45, 3.91, 3.165, 8.19, 6.32, 7.11, 4.2, 5.20, 2.1	1226, 1030, 870, 163858, 829, 696, 637, 11153
NZ_CP079656.1	IncC_1__JN157804	30	74	286	1.46, 3.90, 3.155, 8.8, 6.32, 7.11, 4.2, 5.20, 2.1	1226, 3380, 870, 99591, 829, 696, 637, 11153
NZ_CP079693.1	IncC_1__JN157804	30	74	286	1.46, 3.90, 3.155, 8.8, 6.32, 7.11, 4.2, 5.20, 2.1	1226, 3380, 870, 108105, 829, 696, 637, 11153
NZ_CP079808.1	IncC_1__JN157804	56	85	286	6.45, 8.8, 3.155, 3.90, 1.46, 2.1, 5.20, 4.2, 7.11, 6.56	99591, 870, 3380, 1226, 1142, 11153, 637, 696, 829
NZ_CP079173.1	IncC_1__JN157804	30	75	287	1.46, 3.91, 3.176, 8.8, 6.32, 7.11, 4.2, 5.20, 2.1	1226, 53018, 870, 99591, 829, 696, 637, 11153
NZ_CP079618.1	IncC_1__JN157804	30	75	287	1.46, 3.91, 3.176, 8.8, 6.32, 7.11, 4.2, 5.20, 2.1	1226, 4271, 870, 108105, 829, 696, 637, 11153
NZ_CP021709.1	IncC_1__JN157804	30	250	288	1.45, 3.86, 3.165, 8.8, 6.32, 7.11, 4.2, 5.20, 2.2	1226, 1030, 4111, 124595, 829, 696, 637, 11153
NZ_MN550958.1	IncC_1__JN157804	30	250	289	1.45, 3.91, 3.165, 8.8, 6.32, 7.11, 4.2, 5.20, 2.2	1226, 1030, 3500, 93048, 829, 696, 637, 11153
NZ_CP021536.1	IncC_1__JN157804	30	248	290	1.45, 3.91, 3.167, 8.8, 6.32, 7.11, 4.2, 5.20, 2.4	1226, 1030, 870, 186033, 829, 696, 637, 11153
NZ_CP021719.1	IncC_1__JN157804	30	247	291	1.45, 3.91, 3.167, 8.8, 6.32, 7.11, 4.2, 5.20, 2.134, 2.162	1226, 1030, 870, 68395, 829, 696, 637, 11153, 1686
NZ_CP049969.1	IncC_1__JN157804	30	112	292	1.45, 3.91, 3.167, 8.8, 6.32, 7.11, 4.2, 5.20, 2.9	1226, 1030, 870, 80372, 829, 696, 637, 11153
NZ_MF627444.1	IncC_1__JN157804	30	191	293	1.45, 3.91, 3.165, 8.8, 6.32, 7.11, 4.2, 5.20, 2.13	1226, 1030, 870, 107536, 829, 696, 637, 11153
NZ_MH457126.1	IncC_1__JN157804	30	191	294	1.45, 3.91, 3.165, 8.8, 6.33, 7.11, 4.2, 5.20, 2.13	1226, 1030, 870, 108218, 829, 696, 637, 11153
NZ_CP061931.1	IncC_1__JN157804	30	191	295	1.45, 3.92, 3.165, 8.8, 6.32, 7.11, 4.2, 5.20, 2.13	1226, 1030, 870, 137385, 829, 696, 637, 11153
NZ_MF627445.1	IncC_1__JN157804	30	80	296	1.48, 3.91, 3.165, 8.8, 6.32, 7.11, 4.2, 5.20, 2.13	1226, 1030, 870, 133808, 829, 696, 637, 11153
NZ_CP020049.1	IncC_1__JN157804	30	246	297	1.45, 3.91, 3.166, 8.8, 6.32, 7.11, 4.2, 5.20, 2.143, 2.162	1226, 1030, 13508, 70356, 829, 696, 637, 11153, 1686
NZ_CP029730.1	IncC_1__JN157804	30	243	298	1.45, 3.87, 3.165, 8.8, 6.32, 7.11, 4.2, 5.19, 5.34, 2.142, 2.159	1226, 1030, 870, 24268, 829, 696, 637, 1233, 11153, 53068
NZ_AP023051.1	IncC_1__JN157804	30	9	299	1.44, 1.79, 3.91, 3.165, 8.8, 6.32, 7.11, 4.2, 5.19, 2.144, 2.160	2253, 1226, 1030, 870, 114032, 829, 696, 637, 13657, 1099
NZ_CP047703.1	IncC_1__JN157804	45	203	300	4.3, 5.20, 2.1, 1.45, 3.88, 3.165, 8.8, 6.32, 7.11	637, 11153, 1142, 1226, 1030, 870, 91583, 829
NZ_CP071071.1	IncC_1__JN157804	45	203	301	4.3, 5.20, 2.1, 1.45, 3.91, 3.165, 8.19, 6.32, 7.11	637, 11153, 1142, 1226, 1030, 870, 107929, 829
NZ_CP071074.1	IncC_1__JN157804	45	203	301	4.3, 5.20, 2.1, 1.45, 3.91, 3.165, 8.19, 6.32, 7.11	637, 11153, 1142, 1226, 1030, 870, 110151, 829
NZ_CP020524.1	IncC_1__JN157804	45	203	302	4.3, 5.20, 2.1, 1.45, 3.91, 3.167, 8.8, 6.32, 7.11	637, 11153, 1142, 1226, 1030, 870, 118274, 829
NZ_CP079116.1	IncC_1__JN157804	45	76	303	4.3, 5.20, 2.1, 1.46, 3.91, 3.176, 8.8, 6.32, 7.11	637, 11153, 1142, 1226, 4271, 870, 148834, 829
NZ_CP036192.1	IncC_1__JN157804	30	107	304	1.45, 3.93, 3.165, 8.23, 6.32, 7.12, 4.2, 5.20, 2.133, 2.163	1224, 1030, 1883, 106138, 829, 696, 637, 11152, 1635
NZ_CP063685.2	IncC_1__JN157804	30	199	305	1.45, 3.91, 3.167, 8.8, 6.46, 7.11, 4.2, 5.20, 2.1	1226, 1030, 870, 183095, 2255, 696, 637, 11153
NZ_KJ187752.1	IncC_1__JN157804	42	117	306	4.3, 5.20, 2.3, 1.45, 3.86, 3.160	637, 11152, 2258, 1226, 1030
NZ_KX147633.1	IncC_1__JN157804	30	191	307	1.49, 3.91, 3.167, 8.8, 6.32, 7.11, 4.2, 5.20, 2.1	1226, 1030, 870, 95642, 829, 696, 637, 11153
NZ_MN310377.1	IncC_1__JN157804	30	191	308	1.49, 3.91, 3.167, 8.8, 6.32, 7.11, 4.2, 5.20, 2.5	1226, 1030, 870, 31330, 829, 696, 637, 11153
NZ_MN603981.1	IncC_1__JN157804	30	191	308	1.49, 3.91, 3.167, 8.8, 6.32, 7.11, 4.2, 5.20, 2.5	1226, 1030, 870, 76657, 829, 696, 1960, 11153
NZ_CP048797.1	IncC_1__JN157804	30	252	309	1.49, 3.91, 3.166, 3.213, 8.8, 6.32, 7.11, 4.2, 5.20, 2.6	1226, 1030, 14447, 870, 78631, 829, 696, 637, 11153
NZ_CP053365.1	IncC_1__JN157804	30	254	309	1.49, 3.91, 3.167, 8.8, 6.32, 7.11, 4.2, 5.20, 2.6	1226, 1030, 870, 270238, 829, 696, 637, 11153
NZ_KJ802405.1	IncC_1__JN157804	30	254	309	1.49, 3.91, 3.167, 8.8, 6.32, 7.11, 4.2, 5.20, 2.6	1226, 1030, 870, 88964, 829, 696, 637, 11153
NZ_KX636095.1	IncC_1__JN157804	30	254	309	1.49, 3.91, 3.167, 8.8, 6.32, 7.11, 4.2, 5.20, 2.6	1226, 1030, 870, 276395, 829, 696, 637, 11153
NZ_MH263652.1	IncC_1__JN157804	30	254	309	1.49, 3.91, 3.167, 8.8, 6.32, 7.11, 4.2, 5.20, 2.6	1226, 1030, 870, 75880, 829, 696, 637, 11153
NZ_MK101346.1	IncC_1__JN157804	30	254	309	1.49, 3.91, 3.167, 8.8, 6.32, 7.11, 4.2, 5.20, 2.6	1226, 1030, 870, 70407, 829, 696, 637, 11153
NZ_KJ802404.1	IncC_1__JN157804	30	81	310	1.50, 3.91, 3.167, 8.8, 6.32, 7.11, 4.2, 5.20, 2.6	1226, 1030, 870, 107829, 829, 696, 637, 11153
NZ_KX786648.1	IncC_1__JN157804	30	118	311	1.49, 3.91, 3.167, 8.8, 6.32, 7.11, 4.2, 5.20, 2.7	1226, 1030, 870, 78615, 829, 696, 637, 11153
NZ_KU726616.1	IncC_1__JN157804	30	106	312	1.49, 3.91, 3.167, 8.10, 6.32, 7.11, 4.2, 5.20, 2.133, 2.164	1226, 1030, 870, 79034, 829, 696, 637, 11153, 1635
NZ_MW363918.1	IncC_1__JN157804	30	128	313	1.49, 3.91, 3.163, 8.8, 6.32, 7.11, 4.2, 5.20, 2.11	1226, 1030, 870, 88942, 829, 696, 637, 11981
NZ_MN310375.1	IncC_1__JN157804	30	123	314	1.49, 3.91, 3.167, 8.8, 6.32, 7.11, 4.2, 5.20, 2.17	1226, 1030, 870, 73485, 829, 696, 637, 11153
NZ_KC999035.1	IncC_1__JN157804	45	249	315	4.3, 5.20, 2.4, 1.49, 3.91, 3.168, 8.8, 6.32, 7.11	637, 11153, 1142, 1226, 1030, 870, 102067, 829
NZ_CP050164.1	IncC_1__JN157804	45	95	316	4.3, 5.20, 2.8, 1.49, 3.91, 3.167, 8.8, 6.32, 7.11	637, 11153, 1142, 1226, 1030, 870, 78671, 829
NZ_MK123268.1	IncC_1__JN157804	30	188	317	1.49, 3.91, 3.167, 8.8, 6.41, 7.11, 4.2, 5.21, 2.5	1226, 1030, 870, 80075, 829, 696, 637, 11153
NZ_MH995508.1	IncC_1__JN157804	30	253	318	1.49, 3.91, 3.167, 8.8, 6.41, 7.11, 4.2, 5.21, 2.6	1226, 1030, 870, 80076, 829, 696, 637, 11153
NZ_MH995506.1	IncC_1__JN157804	45	255	319	4.3, 5.21, 2.6, 1.49, 3.91, 3.167, 8.8, 6.41, 7.11	637, 11153, 1142, 1226, 1030, 870, 80076, 829
NZ_CP021952.1	IncC_1__JN157804	30	66	320	1.52, 3.91, 3.167, 8.8, 6.32, 7.11, 4.2, 5.20, 2.1	1226, 1030, 870, 117427, 829, 696, 637, 11153
NZ_CP021936.1	IncC_1__JN157804	30	70	321	1.52, 3.91, 3.167, 8.8, 6.32, 7.11, 4.2, 5.20, 2.6	1226, 1030, 870, 79418, 829, 696, 637, 11153
NZ_CP023948.1	IncC_1__JN157804	30	70	321	1.52, 3.91, 3.167, 8.8, 6.32, 7.11, 4.2, 5.20, 2.6	1226, 1030, 870, 160428, 829, 696, 637, 11153
NZ_CP040884.1	IncC_1__JN157804	30	70	321	1.52, 3.91, 3.167, 8.8, 6.32, 7.11, 4.2, 5.20, 2.6	1226, 1030, 870, 86350, 829, 696, 637, 11153
NZ_CP021206.1	IncC_1__JN157804	54	72	322	6.45, 3.167, 3.91, 1.52, 2.6, 5.20, 4.2, 7.11, 6.56	55766, 1030, 1226, 1142, 11153, 637, 696, 829
NZ_CP022126.1	IncC_1__JN157804	46	65	323	4.3, 5.20, 2.8, 1.52, 3.91, 3.167, 8.8, 6.32, 7.11, 4.1	637, 11153, 1142, 1226, 1030, 870, 81211, 829, 696
NZ_CP020056.1	IncC_1__JN157804	30	12	324	1.51, 1.79, 3.91, 3.167, 8.8, 6.32, 7.11, 4.2, 5.20, 2.16	1496, 1226, 1030, 870, 78055, 829, 696, 637, 11153
NZ_CP015835.1	IncC_1__JN157804	30	69	325	1.52, 3.91, 3.162, 3.213, 8.8, 6.32, 7.11, 4.2, 5.19, 2.16	1226, 1030, 1346, 870, 78641, 829, 696, 637, 13657
NZ_CP079646.1	IncC_1__JN157804	43	78	326	4.3, 5.20, 2.1, 1.46, 3.91, 6.32, 7.11	637, 11153, 1142, 1226, 100616, 829
NZ_CP053192.1	IncC_1__JN157804	56	25	327	6.48, 8.4, 3.156, 3.70, 1.71, 1.43, 2.34, 2.213, 5.20, 4.2, 7.11, 6.56	70093, 870, 1030, 1226, 1086, 1142, 2280, 11153, 637, 696, 829
NZ_CP015139.1	IncC_1__JN157804	30	239	328	1.45, 3.91, 3.165, 8.8, 6.32, 7.11, 4.2, 5.19, 2.135, 2.240, 2.174	1226, 1030, 870, 127903, 829, 696, 637, 13657, 1636, 1755
NZ_AP022495.1	IncC_1__JN157804	46	227	329	4.3, 5.19, 2.145, 2.232, 2.237, 1.45, 3.61, 3.164, 3.213, 8.8, 6.32, 7.11, 4.1	637, 13657, 1878, 1321, 2525, 1226, 1030, 67136, 870, 84462, 829, 696
NZ_AP022487.1	IncC_1__JN157804	30	226	330	1.45, 3.62, 3.165, 8.8, 6.32, 7.11, 4.2, 5.19, 2.146, 2.232, 2.236	4162, 1030, 870, 85926, 829, 696, 637, 13657, 1878, 1321
NZ_AP022400.1	IncC_1__JN157804	20	225	331	1.45, 3.61, 3.164, 8.8, 3.213, 6.32, 7.11, 4.2, 5.19, 2.146, 2.238	1226, 1030, 74976, 870, 77642, 829, 696, 637, 13657, 3718
NZ_AP022395.1	IncC_1__JN157804	44	224	331	4.3, 5.19, 2.146, 2.238, 1.45, 3.61, 3.164, 8.8, 3.213, 6.32, 7.11, 4.1	637, 13657, 3718, 1142, 1226, 1030, 74987, 870, 77642, 829, 696
NZ_AP022390.1	IncC_1__JN157804	30	223	332	1.45, 3.62, 3.165, 8.8, 6.32, 7.11, 4.2, 5.19, 2.146, 2.239	4162, 1030, 870, 85925, 829, 696, 637, 13657, 3718
NZ_CP029123.1	IncC_1__JN157804	23	101	333	1.45, 3.94, 3.209, 8.8, 5.20, 2.132	1226, 2507, 870, 52341, 11153
NZ_KY887592.1	IncC_1__JN157804	30	196	334	1.53, 3.16, 3.117, 8.14, 6.42, 7.15, 4.2, 5.16, 2.25	1226, 1030, 870, 135243, 1328, 696, 637, 36291
NZ_KY887591.1	IncC_1__JN157804	30	196	335	1.53, 3.16, 3.123, 8.14, 6.42, 7.15, 4.2, 5.16, 2.25	1226, 1030, 870, 130040, 1328, 696, 637, 11007
NZ_KY887593.1	IncC_1__JN157804	30	196	335	1.53, 3.16, 3.123, 8.14, 6.42, 7.15, 4.2, 5.16, 2.25	1226, 1030, 870, 116360, 1328, 696, 637, 36291
NZ_KY887590.1	IncC_1__JN157804	30	196	336	1.53, 3.16, 3.123, 8.14, 6.43, 7.15, 4.2, 5.16, 2.25	1226, 1030, 870, 169687, 1328, 696, 637, 11014
NZ_KY887595.1	IncC_1__JN157804	30	220	337	1.53, 3.16, 3.123, 8.14, 6.42, 7.15, 4.2, 5.16, 2.29	1226, 1030, 870, 181880, 1328, 696, 637, 6733
CP027695.1	IncC_1__JN157804	32	89	338	1.54, 3.16, 3.118, 3.208, 8.24, 6.7, 7.5, 5.32, 2.203, 2.172	2424, 1030, 11684, 1882, 70600, 828, 1931, 45913, 1094
NZ_CP018220.1	IncC_1__JN157804	37	49	339	1.55, 5.26, 4.2, 7.13, 6.5, 3.146, 3.199, 3.216, 2.148, 2.171	17494, 962, 944, 829, 95582, 12546, 1344, 39922, 1032
NZ_KT935446.1	IncC_1__JN157804	12	43	340	1.56, 3.180, 3.149, 6.25, 6.57, 7.14, 4.2, 5.29, 2.244, 2.36	6210, 2476, 78373, 1353, 48117, 945, 1010, 1829, 1208
NZ_CP053105.1	IncC_1__JN157804	4	42	341	1.56, 3.179, 3.150, 3.216, 4.2, 5.4, 2.130, 2.175	6210, 2476, 1337, 5785, 637, 32312, 1032
NZ_AP019818.1	IncC_1__JN157804	11	27	342	1.57, 3.191, 3.217, 6.66, 6.69, 2.244, 2.167	13482, 1344, 87266, 1398, 11960, 2054
NZ_AP019688.1	IncC_1__JN157804	25	28	343	1.57, 3.192, 8.14, 6.66, 6.69, 2.244, 2.167	13482, 870, 132732, 1398, 11960, 2054
NZ_CP077964.1	IncC_1__JN157804	30	46	344	1.58, 3.186, 3.145, 8.14, 6.64, 6.19, 7.3, 4.2, 5.16, 2.72	11173, 1030, 870, 130299, 12211, 829, 688, 637, 18921
NZ_CP080515.1	IncC_1__JN157804	16	97	345	1.60, 3.2, 3.123, 8.15, 2.216, 2.30	3185, 1030, 870, 89794, 1208
CP074336.1	IncC_1__JN157804	26	138	346	1.61, 3.75, 3.123, 8.15, 6.47, 4.1, 2.244, 2.168	1216, 1030, 870, 128122, 2955, 39577, 1208
NC_021815.1	IncC_1__JN157804	30	139	347	1.59, 3.76, 3.123, 8.15, 6.47, 7.11, 4.2, 5.19, 2.244, 2.32	3760, 1030, 870, 141931, 829, 696, 637, 32222, 1208
NZ_CP031362.1	IncC_1__JN157804	30	235	348	1.60, 3.75, 3.123, 8.15, 6.47, 7.11, 4.2, 5.20, 2.217, 2.31	1226, 1030, 870, 113991, 829, 695, 637, 28727, 1208
NZ_CP022063.1	IncC_1__JN157804	30	235	349	1.59, 3.76, 3.123, 8.15, 6.47, 7.11, 4.2, 5.20, 2.217, 2.33	1226, 1030, 870, 97264, 829, 696, 637, 28727, 1208
NZ_CP028316.1	IncC_1__JN157804	30	140	350	1.59, 3.76, 3.123, 8.15, 6.47, 7.11, 4.2, 5.20, 2.244, 2.33	1226, 1030, 870, 108516, 829, 696, 637, 32252, 1208
NZ_CP060509.1	IncC_1__JN157804	35	100	351	1.60, 5.20, 4.2, 7.11, 3.75, 3.123, 8.15, 2.216, 2.31	75366, 637, 696, 3951, 1030, 870, 87840, 1208
NZ_CP016864.1	IncC_1__JN157804	39	237	352	1.59, 6.47, 7.11, 4.2, 5.20, 2.217, 2.33	45149, 829, 696, 637, 28727, 1208
NZ_CP014966.1	IncC_1__JN157804	39	236	353	1.59, 6.47, 7.11, 4.2, 5.19, 2.217, 2.33	149401, 829, 696, 637, 31230, 1208
NZ_LC507075.1	IncC_1__JN157804	12	31	354	1.62, 3.177, 3.157, 6.51, 7.6, 4.2, 5.3, 2.149, 2.169	7276, 2476, 149368, 829, 944, 637, 12066, 1032
NZ_AP022377.1	IncC_1__JN157804	12	30	355	1.62, 3.177, 3.157, 6.52, 7.6, 4.2, 5.3, 2.150, 2.170	7276, 2476, 96811, 829, 944, 637, 12066, 1032
NZ_KP056256.1	IncC_1__JN157804	30	191	356	1.63, 3.15, 3.123, 8.14, 6.32, 7.11, 4.2, 5.16, 2.75	2562, 1030, 870, 136568, 829, 696, 637, 13769
NC_012886.1	IncC_1__JN157804	52	275	357	6.1
NZ_CP070543.1	IncC_1__JN157804	55	274	358	6.22, 7.1, 6.60	59073, 829
NZ_CP043904.1	IncC_1__JN157804	53	260	359	6.26, 2.231	99361
NZ_AP018687.1	IncC_1__JN157804	53	266	360	6.27, 2.233	131403
NZ_CP071026.1	IncC_1__JN157804	52	273	361	6.27, 6.68	184373
NZ_AP014939.1	IncC_1__JN157804	52	275	362	6.28
CP035931.1	IncC_1__JN157804	51	272	363	5.30, 7.3	1018590
CP040054.1	IncC_1__JN157804	51	272	363	5.30, 7.3	230348
NZ_CP029431.1	IncC_1__JN157804	47	263	364	4.3, 5.20, 2.1, 6.32, 7.11, 4.1	637, 11153, 398856, 829, 696
NZ_CP029436.1	IncC_1__JN157804	47	263	364	4.3, 5.20, 2.1, 6.32, 7.11, 4.1	637, 11153, 410826, 829, 696
NZ_CP029442.1	IncC_1__JN157804	47	263	364	4.3, 5.20, 2.1, 6.32, 7.11, 4.1	637, 11153, 376113, 829, 696
NZ_KY399978.1	IncC_1__JN157804	45	60	365	4.3, 5.16, 2.74, 1.72, 3.16, 3.114, 3.205, 8.14, 6.16, 7.3	637, 29582, 1474, 1226, 1030, 1522, 870, 69391, 829
NC_022372.1	IncC_1__JN157804	58	265	366	6.45, 8.14, 3.123, 3.16, 2.74, 5.16, 4.2, 7.11, 6.56	43616, 870, 1030, 25390, 11763, 637, 696, 829
NZ_LT985243.1	IncC_1__JN157804	46	58	367	4.3, 5.16, 2.55, 1.72, 3.54, 3.122, 3.214, 8.14, 6.16, 7.3, 4.1	637, 14386, 1110, 1226, 1030, 27902, 870, 69389, 829, 688
NZ_LT985260.1	IncC_1__JN157804	46	58	368	4.3, 5.16, 2.92, 1.72, 3.54, 3.122, 3.214, 8.14, 6.16, 7.3, 4.1	637, 14386, 1110, 1226, 1030, 25567, 870, 69389, 829, 688
NZ_LT985253.1	IncC_1__JN157804	45	59	369	4.3, 5.16, 2.53, 1.72, 3.54, 3.122, 3.214, 8.14, 6.16, 7.3	637, 14387, 1110, 1226, 1030, 25567, 870, 69390, 829
NZ_LT985258.1	IncC_1__JN157804	45	59	370	4.3, 5.16, 2.55, 1.72, 3.54, 3.122, 3.214, 8.14, 6.16, 7.3	637, 14387, 1110, 1226, 1030, 25567, 870, 69390, 829
NZ_LT985228.1	IncC_1__JN157804	46	54	371	4.3, 5.16, 2.54, 1.72, 3.55, 3.122, 3.214, 8.14, 6.16, 7.3, 4.1	637, 14704, 1110, 1226, 1030, 25567, 870, 69389, 829, 688
NZ_LT985218.1	IncC_1__JN157804	46	55	372	4.3, 5.23, 2.94, 1.72, 3.54, 3.121, 8.14, 6.16, 7.3, 4.1	637, 14387, 1110, 1226, 1030, 24013, 46045, 829, 688
NZ_CP047284.1	IncC_1__JN157804	41	261	373	2.201
CP064854.1	IncC_1__JN157804	26	32	374	1.67, 1.78, 3.37, 3.171, 3.190, 8.8, 6.32, 4.1, 2.211, 2.227, 2.235	1001, 1647, 1030, 15074, 870, 90341, 2955, 14709, 1406, 3133
NZ_AP018145.1	IncC_1__JN157804	30	57	375	1.65, 3.40, 3.165, 8.8, 6.32, 7.11, 4.2, 5.19, 2.147, 2.235, 2.241	1226, 1030, 870, 127119, 829, 696, 15734, 13657, 3662, 2612
AP022381.1	IncC_1__JN157804	25	3	376	1.64, 3.60, 3.213, 8.8, 6.32, 2.202, 2.235	2942, 14165, 870, 115695, 17808, 7594
AP022385.1	IncC_1__JN157804	25	3	376	1.64, 3.60, 3.213, 8.8, 6.32, 2.202, 2.235	2942, 14165, 870, 84976, 17808, 7594
NC_023898.1	IncC_1__JN157804	56	61	377	6.45, 8.8, 3.165, 3.61, 1.65, 2.243, 2.242, 2.235, 2.155, 2.211, 5.19, 4.2, 7.11, 6.56	111691, 870, 1030, 1226, 1488, 1404, 2612, 3662, 1406, 13610, 637, 696, 829
MN657252.1	IncC_1__JN157804	12	34	378	1.70, 3.68, 3.193, 3.217, 6.32, 7.10, 4.2, 5.19, 2.211, 2.155, 2.235, 2.245	346, 1416, 2671, 113140, 829, 952, 637, 13657, 1406, 3662, 2612
KR827393.1	IncC_1__JN157804	26	11	379	1.67, 1.79, 3.71, 3.165, 8.8, 6.32, 4.1, 2.219, 2.227, 2.235	1001, 1226, 1030, 870, 108069, 2955, 15209, 1406, 3133
CP041052.1	IncC_1__JN157804	25	13	380	1.75, 1.79, 3.74, 3.153, 3.213, 8.22, 6.46, 2.215, 2.228	2042, 1226, 1030, 1344, 1885, 74608, 18951, 3016
AP024844.1	IncC_1__JN157804	25	2	381	1.64, 3.91, 3.165, 8.8, 6.33, 2.202, 2.228, 2.235	2942, 1030, 870, 103967, 17766, 3933, 3133
CP035908.1	IncC_1__JN157804	57	258	382	6.45, 8.8, 3.165, 3.93, 1.79, 1.67, 2.234, 2.226, 2.212, 6.56	104266, 870, 1030, 1226, 1001, 8323, 4399, 1611, 17807
NC_019380.1	IncC_1__JN157804	30	56	383	1.65, 3.91, 3.165, 8.8, 6.32, 7.11, 4.2, 5.19, 2.211, 2.156, 2.235, 2.245, 2.243	1226, 1030, 870, 106984, 829, 696, 637, 13657, 1406, 3133, 2612, 1927
NZ_AP018143.1	IncC_1__JN157804	30	62	384	1.66, 3.91, 3.165, 8.8, 6.32, 7.11, 4.2, 5.19, 2.211, 2.155, 2.235, 2.241	1226, 1030, 870, 117104, 829, 696, 637, 13657, 1406, 3662, 2612
NC_018994.1	IncC_1__JN157804	45	33	385	4.3, 5.19, 2.211, 2.155, 2.235, 2.245, 2.243, 1.68, 3.91, 3.165, 8.8, 6.32, 7.11	637, 13657, 1406, 3662, 2612, 1927, 2573, 1226, 1030, 870, 136638, 829
MN657250.1	IncC_1__JN157804	30	39	386	1.68, 3.91, 3.161, 8.8, 6.32, 7.10, 4.2, 5.19, 2.211, 2.155, 2.235, 2.245	1226, 1030, 870, 97454, 829, 952, 637, 13657, 1406, 3662, 2612
MN657249.1	IncC_1__JN157804	30	38	387	1.68, 3.91, 3.161, 8.8, 6.32, 7.9, 4.2, 5.19, 2.211, 2.155, 2.235, 2.245	1226, 1030, 870, 96254, 829, 1619, 637, 13657, 1406, 3662, 2612
MN657247.1	IncC_1__JN157804	27	40	388	1.68, 3.91, 3.161, 8.8, 6.32, 4.2, 5.19, 2.211, 2.155, 2.235, 2.245	1226, 1030, 870, 35997, 2955, 637, 13657, 1406, 3662, 2612
NC_019158.1	IncC_1__JN157804	30	51	389	1.74, 3.91, 3.167, 8.8, 6.32, 7.11, 4.2, 5.19, 2.211, 2.155, 2.245, 2.243	1226, 1030, 870, 78882, 829, 696, 637, 13657, 1406, 7134, 1927
NC_019045.2	IncC_1__JN157804	30	50	390	1.76, 3.89, 3.167, 8.8, 6.32, 7.11, 4.2, 5.19, 2.211, 2.155, 2.245, 2.243	1226, 1030, 870, 107052, 829, 696, 637, 13657, 1406, 7134, 1927
NC_019069.1	IncC_1__JN157804	30	50	391	1.76, 3.91, 3.167, 8.8, 6.32, 7.11, 4.2, 5.19, 2.211, 2.155, 2.245, 2.243	1226, 1030, 870, 107822, 829, 696, 637, 13657, 1406, 7134, 1927
NC_019153.1	IncC_1__JN157804	30	52	392	1.74, 3.91, 3.167, 8.8, 6.32, 7.11, 4.2, 5.19, 2.211, 2.155, 2.245	1226, 1030, 870, 103825, 829, 696, 637, 13657, 1406, 7134
MN657244.1	IncC_1__JN157804	27	37	393	1.68, 3.91, 3.161, 8.8, 6.32, 4.2, 5.22, 2.211, 2.155, 2.235, 2.245	1226, 1030, 870, 56343, 2955, 637, 13657, 1406, 3662, 2612
MN657241.1	IncC_1__JN157804	27	35	394	1.68, 3.91, 3.161, 8.8, 6.32, 4.2, 5.1, 2.211, 2.155, 2.235, 2.245	1226, 1030, 870, 117583, 2955, 637, 13931, 1406, 3662, 2612
MN657242.1	IncC_1__JN157804	27	35	394	1.68, 3.91, 3.161, 8.8, 6.32, 4.2, 5.1, 2.211, 2.155, 2.235, 2.245	1226, 1030, 870, 29612, 2955, 637, 13931, 1406, 3658, 2612
MN657243.1	IncC_1__JN157804	22	36	395	1.68, 3.91, 3.161, 8.8, 4.2, 5.1, 2.211, 2.155, 2.235, 2.245	1226, 1030, 870, 94842, 637, 13931, 1406, 3662, 2612
NZ_CP013966.1	IncC_1__JN157804	41	264	396	2.229
NZ_CP040718.1	IncC_1__JN157804	41	264	397	2.23
NZ_KX832927.1	IncC_1__JN157804	47	262	398	4.3, 5.16, 2.225, 6.64, 6.9, 7.3, 4.1	637, 134792, 87771, 10348, 829, 688
NZ_CP079647.1	IncC_1__JN157804	61	268	399	8.5, 3.176, 8.23	870, 9897
NZ_CP040595.1	IncC_1__JN157804	47	259	400	4.3, 5.20, 2.213, 6.35, 7.11, 4.1	637, 11153, 255002, 829, 696
NZ_LT985234.1	IncC_1__JN157804	61	267	401	8.5, 3.214, 8.24	870, 89631
NC_014312.1	IncC_1__JN157804	59	276	402	8.5, 8.24	149058
NZ_MK033501.1	IncC_1__JN157804	48	269	403	4.3, 5.16, 6.59, 7.3, 4.1	637, 75350, 829, 688
NZ_AP014650.1	IncC_1__JN157804	50	270	404	4.3, 5.11, 7.3, 4.1	637, 183536, 688
NZ_CP040260.1	IncC_1__JN157804	50	270	404	4.3, 5.11, 7.3, 4.1	636, 196466, 688
NZ_CP050416.1	IncC_1__JN157804	50	270	404	4.3, 5.11, 7.3, 4.1	637, 144567, 688
NZ_CP050426.1	IncC_1__JN157804	50	270	404	4.3, 5.11, 7.3, 4.1	637, 144567, 688
NZ_CP050433.1	IncC_1__JN157804	50	270	404	4.3, 5.11, 7.3, 4.1	637, 220576, 688
NZ_CP012007.1	IncC_1__JN157804	49	271	405	4.3, 5.11, 7.3	637, 163205
NZ_CP020596.1	IncC_1__JN157804	49	271	405	4.3, 5.11, 7.3	637, 190020
NZ_CP040051.1	IncC_1__JN157804	49	271	405	4.3, 5.11, 7.3	637, 183525
NZ_CP050386.1	IncC_1__JN157804	49	271	405	4.3, 5.11, 7.3	637, 209460
NZ_CP072123.1	IncC_1__JN157804	50	270	406	4.3, 5.11, 7.4, 4.1	637, 212287, 688
NZ_CP072271.1	IncC_1__JN157804	50	270	406	4.3, 5.11, 7.4, 4.1	637, 212287, 688

## Sheet: Supplementary Data 5
Supplementary Data 5. Loci-allele numeric IDs and sequence
loci	numeric loci ID	loci.variant	loci.allele numeric ID	sequence	variant length
Cluster_1640	1	1	1.1	AACGTGCAGGACCCCCACATCCTCACCCTTTAACTATCAATACCTTACGGGAACCACTCTACGGGAACCACTGGAGCAGCATGGCACTTATCCTTCGTCGTGGCTTACGCTTGCACGATACTGAGACTCAGCTTGCGACTACCGTGCAGCGATCCCATATATAGAGCCCCAGCCCACGCTGCATCTGGGGTCACGTTCGCTCTATCCGTGCAGCTCCCCCATATGCGGAGGCATTCCGTTTCCGGTCCAGCCTGGTGGGCGTACCTTGTGCGCTTTCTTCTGGCATAAAAAAAGGCGCTGACGCGCCTATCTTTCTTTTCCCTGGGGGGTGGGAGATTCTGGTGG	345
Cluster_1640	1	2	1.2	AACGTGCAGGACCCCCACATCCTCACCCTTTAACTATCAATACCTTACGGGAACCACTCTACGGGAACCACTGGAGCAGCATGGCACTTATCCTTCGTCGTGGCTTACGCTTGCACGATACTGAGACTCAGCTTGCGACTACCGTGCAGCGATCCCATATATAGAGCCCCAGCCCACGCTGCATCTGGGGTCACGTTCGCTCTATCCGTGCAGCTCCCCCATATGCGGAGGCATTCCGTTTCCGGTCCTGCCTGGTGGGCGTACCTTGTGCGCTTTCTTCTGGCATAAAAAAAGGCGCTGACGCGCCTATCTTTCTTTTCCCTGGGGGGTGGGAGATTCTGGTGG	345
Cluster_1640	1	3	1.3	AACGTGCAGGTCCCCACATCCTCACCCTTTAACTATCAATACCTTACGGGAACCACTCTACGGGAACCACTGGAGCAGCATGGCACTTATCCTTCGTCGTGGCTTACGCTTGCACGATACTGAGACTCAGCTTGCGACTACCGTGCAGCGATCCCATATATAGAGCCCCAGCCCACGCTGCATCTGGGGTCACGTTCGCTCTATCCGTGCAGCTCCCCATATGCGGAGGCATTCCGTTTCCGGTCCTGCCTGGTGGGCGTACCTTGTGCGCTTTCTTCTGGCATAAAAAAAGGCGCTGACGCGCCTATCTTTCTTTTCCCTGGGGGTGGGAGATTCTGGTGG	342
Cluster_1640	1	4	1.4	AACGTGCAGGTCCCCCACATCATCACCCTTTAACTATCAATACCTTACGGGAACCACTCTACGGGAACCACTGGAGCAGCATGGCACTTATCCTTCGTCGTGGCTTACGCTTGCACGATACTGATACTCAGCTTGCGACTACCGTGCAGCGATCCCATATATAGAGCCCCAGCCCACGCTGCATCTGGGGTCACGTTCGCTCTATCCGTGCAGCTCCCCCATATGCGGAGGCATTCCGTTTCCGGTCCTGCCTGGTGGGCGTACCTTGTGCGCTTTCTTCTGGCATAAAAAAAGGCGCTGACGCGCCTATCTTTCTTTTCCTTGGGGGGATGGGAGATTCTGGTGG	346
Cluster_1640	1	5	1.5	AACGTGCAGGTCCCCCACATCCTCACCCCTTAACTATCAATACCTTACGGGAACCACTCTACGGGAACCACCGGAGCAGCATGGCACTTATCCTTCGTCGTGGCTTACGCTTGCACGATACTGAGACTCAGCTTGCGACTACCGTGCAACGATCCCATATATAGAGCCCCAGCCCACGCTGCATCTGGGGTCACGTTCGCTCTATCCGTGCAGCTCCCCCATATGCGGAGGCATTCCGTTTCCGGTCCTGCCTGGTGGGCGTACCTTGTGCGCTTTCTTCTGGCATAAAAAAAGGCGCTGACGCGCCTATCTTTCTTTTCCCTGGGGGATGGGAGCTTCTGGTGG	345
Cluster_1640	1	6	1.6	AACGTGCAGGTCCCCCACATCCTCACCCTTTAACTATCAATACCTTACGGGAACCACTCTACGGGAACCACCGGAGCAGCATGGCACTTATCCTTCGTCGTGGCTTACGCTTGCACGATACTGAGAATCAGCTTGCGACTACCGTGCAACGATCCCATATATAGAGCCCCAGCCCACGCTGCATCTGGGGTCACGTTCGCTCTATCCGTGCAGCTCCCCCATATGCGGAGGCATTCCGTTTCAGATCCTGCCTGGTGGGCGTACCTTGTGCGCTTTCTTCGGGCATAAAAAAAGGCGCTGACGCGCCTATCTTTCTTTTCCCTGGGGGGATGGGAGATTCTGGTGG	346
Cluster_1640	1	7	1.7	AACGTGCAGGTCCCCCACATCCTCACCCTTTAACTATCAATACCTTACGGGAACCACTCTACGGGAACCACCGGAGCAGCATGGCACTTATCCTTCGTCGTGGCTTACGCTTGCACGATACTGAGAATCAGCTTGCGACTACCGTGCAACGATCCCATATATAGAGCCCCAGCCCACGCTGCATCTGGGGTTACGTTCGCTCTATCCGTGCAGCTCCCCCATATGCGGAGGCATTCCGTTTCAGATCCTGCCTGGTGGGCGTACCTTGTGCGCTTTCTTCTGGCATAAAAAAAGGCGCTGACGCGCCTATCTTTCTTTTCCCTGGGGGGTGGGAGATTCTGGTGG	345
Cluster_1640	1	8	1.8	AACGTGCAGGTCCCCCACATCCTCACCCTTTAACTATCAATACCTTACGGGAACCACTCTACGGGAACCACCGGAGCAGCATGGCACTTATCCTTCGTCGTGGCTTACGCTTGCACGATACTGAGACTCAGCTTGCGACTACCGTGCAGCGATCCCATATATAGAGCCCCAGCCCACGCTGCATCTGGGGTCACGTTCGCTCTATCCGTGCAGCTCCCCCATATGCGGAGGCATTCCGTTTCCGGTCCTGCCTGGGGGGCGTACCTTGTGCGCTTTCTTCTGGCATAAAAAAAGGCGCTGACGCGCCTATCTTTCTTTTCCCTGGGGGGATGGGAGCTTCTGGTGG	346
Cluster_1640	1	9	1.9	AACGTGCAGGTCCCCCACATCCTCACCCTTTAACTATCAATACCTTACGGGAACCACTCTACGGGAACCACTGGAGCAGCATGGCACTTATCCTTCGTCGTGGCTTACGCTTGCACGATACTGAGACTCAGCTTGCGACTACCGTGCAGCGATCCCATATATAGAGCCCCAGCCCACGCTGCATCTGGGGTCACGTTCGCTCTATCCGTGCAGCTCCCCATATGCGGAGGCATTCCGTTTCCGGTCCTGCCTGGTGGGCGTACCTTGTGCGCTTTCTTCTGGCATAAAAAAAGGCGCTGACGCGCCTATCTTTCTTTTCCCTGGGGGGTGGGAGATTCTGGTGG	344
Cluster_1640	1	10	1.10	AACGTGCAGGTCCCCCACATCCTCACCCTTTAACTATCAATACCTTACGGGAACCACTCTACGGGAACCACTGGAGCAGCATGGCACTTATCCTTCGTCGTGGCTTACGCTTGCACGATACTGAGACTCAGCTTGCGACTACCGTGCAGCGATCCCATATATAGAGCCCCAGCCCACGCTGCATCTGGGGTCACGTTCGCTCTATCCGTGCAGCTCCCCCATATGCGGAGGCATTCCGTTTCCGGTCCTGCCTGGTGGGCGTACCTTGTGCGCTTTCTTCTGGCATAAAAAAAGGCGCTGACGCGCCTATCTTTCTTTTCCCGGGGGTGGGAGATTCTGGTGG	343
Cluster_1640	1	11	1.11	AACGTGCAGGTCCCCCACATCCTCACCCTTTAACTATCAATACCTTACGGGAACCACTCTACGGGAACCACTGGAGCAGCATGGCACTTATCCTTCGTCGTGGCTTACGCTTGCACGATACTGAGACTCAGCTTGCGACTACCGTGCAGCGATCCCATATATAGAGCCCCAGCCCACGCTGCATCTGGGGTCACGTTCGCTCTATCCGTGCAGCTCCCCCATATGCGGAGGCATTCCGTTTCCGGTCCTGCCTGGTGGGCGTACCTTGTGCGCTTTCTTCTGGCATAAAAAAAGGCGCTGACGCGCCTATCTTTCTTTTCCCTGGGGGGGGGGAGATTCTGGTGG	345
Cluster_1640	1	12	1.12	AACGTGCAGGTCCCCCACATCCTCACCCTTTAACTATCAATACCTTACGGGAACCACTCTACGGGAACCACTGGAGCAGCATGGCACTTATCCTTCGTCGTGGCTTACGCTTGCACGATACTGAGACTCAGCTTGCGACTACCGTGCAGCGATCCCATATATAGAGCCCCAGCCCACGCTGCATCTGGGGTCACGTTCGCTCTATCCGTGCAGCTCCCCCATATGCGGAGGCATTCCGTTTCCGGTCCTGCCTGGTGGGCGTACCTTGTGCGCTTTCTTCTGGCATAAAAAAAGGCGCTGACGCGCCTATCTTTCTTTTCCCTGGGGGGGTGGGAGATTCTGGTGG	346
Cluster_1640	1	13	1.13	AACGTGCAGGTCCCCCACATCCTCACCCTTTAACTATCAATACCTTACGGGAACCACTCTACGGGAACCACTGGAGCAGCATGGCACTTATCCTTCGTCGTGGCTTACGCTTGCACGATACTGAGACTCAGCTTGCGACTACCGTGCAGCGATCCCATATATAGAGCCCCAGCCCACGCTGCATCTGGGGTCACGTTCGCTCTATCCGTGCAGCTCCCCCATATGCGGAGGCATTCCGTTTCCGGTCCTGCCTGGTGGGCGTACCTTGTGCGCTTTCTTCTGGCATAAAAAAAGGCGCTGACGCGCCTATCTTTCTTTTCCCTGGGGGGTGGGAGATTCTGGTGG	345
Cluster_1640	1	14	1.14	AACGTGCAGGTCCCCCACATCCTCACCCTTTAACTATCAATACCTTACGGGAACCACTCTACGGGAACCACTGGAGCAGCATGGCACTTATCCTTCGTCGTGGCTTACGCTTGCACGATACTGAGACTCAGCTTGCGACTACCGTGCAGCGATCCCATATATAGAGCCCCAGCCCACGCTGCATCTGGGGTCACGTTCGCTCTATCCGTGCAGCTCCCCCATATGCGGAGGCATTCCGTTTCCGGTCCTGCCTGGTGGGCGTACCTTGTGCGCTTTCTTCTGGCATAAAAAAAGGCGCTGACGCGCCTATCTTTCTTTTCCCTGGGGGTGGGAGATTCTGGTGG	344
Cluster_1640	1	15	1.15	AACGTGCAGGTCCCCCACATCCTCACCCTTTAACTATCAATACCTTACGGGAACCACTCTACGGGAACCACTGGAGCAGCATGGCACTTATCCTTCGTCGTGGCTTACGCTTGCACGATACTGAGACTCAGCTTGCGACTACCGTGCAGCGATCCCATATATAGAGCCCCAGCCCACGCTGCATCTGGGGTCACGTTCGCTCTATCCGTGCAGCTCCCCCATATGCGGAGGCATTCCGTTTCCGGTCCTGCCTGGTGGGCGTACCTTGTGCGCTTTCTTCTGGCATAAAAAAGGCGCTGACGCGCCTATCTTTCTTTTCCCTGGGGGGTGGGAGATTCTGGTGG	344
Cluster_1640	1	16	1.16	AACGTGCAGGTCCCCCACATCCTCACCCTTTAACTATCAATACCTTACGGGAACCACTCTACGGGAACCACTGGAGCAGCATGGCACTTATCCTTCGTCGTGGCTTACGCTTGCACGATACTGAGACTCGGCTTGCAACTACCGTGCAACGTTCCCATATATCGAGCCTCAGCCCACGAAGCATCTGGGGTCACGTTCGCTCTATCCGTGCAGCTCCCCCATATGCGGAGGCATTCCGTTTCCGGTCTTTCCTTGTGGGCGTACCTTGTGCGCTTTCTTCTGGCATAAAAAAAGGCGCTGACGCGCCTATCTTTCTTTTCCCTGGGGTATTGGGAGCTTCTGGTGG	346
Cluster_2266	2	1	2.1	GTGCGGCCCCCTTTAACCGTGCAACGTTCCCACATACTCACCCCCTCAAACCGTAACCACACCAAAAAACCACTTCTTGATGATTTTCAATCAGCAAGACAGGTTGCCCCTGAACTAACCTCACCGAAAAACCACCTTTAGATTGCTTTCTGGTGCTTATCAAGTTCTCCTGAGTGACTGGTCGTTCTGAAAACTTTACTTTTCACAGCATCATTTTATAATACTGTAAATCATAAAAACAACCCAGTAAAGAAAAAAGAGCGACTT	267
Cluster_2266	2	2	2.2	GTGCGGCCCCCTTTAACCGTGCAACGTTCCCACATACTCACCCCCTCAAACCGTAACCACACCAAAAAACCACTTCTTGATGATTTTCAATCAGCAATGACAGGTTGCCCCTGAACTAACCTCACCGAAAAACCACCTTTAGATTGCTTTCTGGTGCTTATCAAGTTCTCCTGAGTGACTGGTCGTTCTGAAAACTTTACTTTTCACAGTATCATTTTATAATACTGTAAATCATAAAAACAACCCAGTAAAGAAAAAAGAGCGACTT	268
Cluster_2266	2	3	2.3	GTGCGGCCCCCTTTAACCGTGCAACGTTCCCACATACTCACCCCTTCAAACCGTAACCCCACCAAAAAACCACTTCTTGATGATTTCCAATCAGCAGCGGCAGGTTGCCCCTGAACTAACCTCACCGAAAAACCACCTTTAGATTGCTTTCTGGTGCTTATCAAGTTCTCCTGAGTGATTAGTCGTTCTGAAAACTTTACTTTTCACAGTATCATTTTATAATACTGTAAATCATAAAAACAACTCAGTAAAGAAAAAAGAGCGACTT	268
Cluster_2266	2	4	2.4	GTGCGGCCCCCTTTAACCGTGCAACGTTCCCACATACTCACCCCTTCAAACCGTAACCCCACCAAAAAGCCACTTCTTGATGATTTCCAATCAGCAGCGGCAGGTTGCCCCTGAACTAACCTCACCGAAAAACCACCTTTAGATTGCTTTCTGGTGCTTATCAAGTTCTCCTGAGTGATTAGTCGTTCTGAAAACTTTACTTTTCACAGTATCATTATATAATACTGTAAATCATAAAAACAACCCAGTAAAGAAAAAAGAGCGACTT	268
Cluster_2266	2	5	2.5	GTGCGGCCCCCTTTAACCGTGCAACGTTCCCACATACTCACCCCTTCAAACCGTAACCCCACCAAAAAGCCACTTCTTGATGATTTCCAATCAGCAGCGGCAGGTTGCCCCTGAACTAACCTCACCGAAAAACCACCTTTAGATTGCTTTCTGGTGCTTATCAAGTTCTCCTGAGTGATTAGTCGTTCTGAAAACTTTACTTTTCACAGTATCATTTTATAAAACTGTAAATCATAAAAACAACCCAGTAAAGAAAAAAGAGCGACTT	268
Cluster_2266	2	6	2.6	GTGCGGCCCCCTTTAACCGTGCAACGTTCCCACATACTCACCCCTTCAAACCGTAACCCCACCAAAAAGCCACTTCTTGATGATTTCCAATCAGCAGCGGCAGGTTGCCCCTGAACTAACCTCACCGAAAAACCACCTTTAGATTGCTTTCTGGTGCTTATCAAGTTCTCCTGAGTGATTAGTCGTTCTGAAAACTTTACTTTTCACAGTATCATTTTATAATACTGTAAATAATAAAAACAACCCAGTAAAGAAAAAAGAGCGACTT	268
Cluster_2266	2	7	2.7	GTGCGGCCCCCTTTAACCGTGCAACGTTCCCACATACTCACCCCTTCAAACCGTAACCCCACCAAAAAGCCACTTCTTGATGATTTCCAATCAGCAGCGGCAGGTTGCCCCTGAACTAACCTCACCGAAAAACCACCTTTAGATTGCTTTCTGGTGCTTATCAAGTTCTCCTGAGTGATTAGTCGTTCTGAAAACTTTACTTTTCACAGTATCATTTTATAATACTGTAAATCATAAAAACAACCCAGTAAAGAAAAAAGAGCGACTT	268
Cluster_2266	2	8	2.8	GTGCGGCCCCCTTTAACCGTGCAACGTTCCCACATACTCACCCCTTCAAACCGTAACCCCACCAAAAAGCCACTTCTTGATGATTTCCAATCAGCAGCGGCAGGTTGCCCCTGAACTAACCTCACCGAAAAACCACCTTTAGATTGCTTTCTGGTGCTTATCAAGTTCTCCTGAGTGATTAGTCGTTCTGAAAACTTTACTTTTCACAGTATCATTTTATAATACTGTAAATCATAAAAACAACCCAGTAAAGAAAAAGAGCGACTT	267
Cluster_2266	2	9	2.9	GTGCGGCCCCCTTTAACCGTGCAACGTTCCCACATACTCACCCCTTCAAACCGTAACCCCACCAAAAAGCCACTTCTTGATGATTTCCAATCAGCAGCGGCAGGTTGCCCCTGAACTAACCTCACCGAAAAACCACCTTTAGATTGCTTTCTGGTGCTTATCAAGTTCTCCTGAGTGATTAGTCGTTCTGAAAACTTTACTTTTCACAGTATCATTTTATAATACTGTAAATCATAAAAATAACCCAGTAAAGAAAAAAGAGCGACTT	268
Cluster_2266	2	10	2.10	GTGCGGCCCCCTTTAACCGTGCAACGTTCCCACATACTCACCCCTTCAAACCGTAACCCCACCAAAAAGCCACTTCTTGATGATTTCCAATCAGCAGCGGCAGGTTGCCCCTGAACTAACCTCACCGAAAAACCACCTTTAGATTGCTTTCTGGTGCTTATCAAGTTCTCCTGAGTGATTAGTCGTTCTGAAAACTTTACTTTTCACAGTATCATTTTATGATACTGTAAATCATAAAAACAACCCAGTAAAGAAAAAAGAGCGACTT	268
Cluster_2266	2	11	2.11	GTGCGGCCCCCTTTAACCGTGCAACGTTCCCACATACTCACCCCTTCAAACCGTAACCCCACCAAAAAGCCACTTCTTGATGATTTCCAATCAGCAGCGGCAGGTTGCCCCTGAACTAACCTCACCGAAAAACCACCTTTAGATTGCTTTCTGGTGCTTATCAAGTTCTCCTGAGTGATTAGTCGTTCTGAAAACTTTACTTTTCACAGTATCATTTTGTAATACTGTAAATCATAAAAACAACCCAGTAAAGAAAAAAGAGCGACTT	268
Cluster_2266	2	12	2.12	GTGCGGCCCCCTTTAACCGTGCAACGTTCCCACATACTCACCCCTTCAAACCGTAACCCCACCAAAAAGCCACTTCTTGATGATTTCCAATCAGCAGCGGCAGGTTGCCCCTGAACTAACCTCACCGAAAAACCACCTTTAGATTGCTTTCTGGTGCTTATCAAGTTCTCCTGAGTGATTAGTCGTTCTGAAAACTTTACTTTTTACAGTATCATTTTATAATACTGTAAATCATAAAAACAACCCAGTAAAGAAAAAAGAGCGACTT	268
Cluster_2266	2	13	2.13	GTGCGGCCCCCTTTAACCGTGCAACGTTCCCACATACTCACCCCTTCAAACCGTAACCCCACCAAAAAGCCACTTCTTGATGATTTTCAATCAGCAGCGGCAGGTTGCCCCTGAACCAACCTCACCGAAAAACCACCTTTAGATTGCTTTCTGGTGCTTATCAAGTTCTCCTGAGTGATTAGTCGTTCTGAAAACTTTACTTTTCACAGTATCATTTTATAATACTGTAAATCATAAAAACAACCCAGTAAAGAAAAAAGAGCGACTT	268
Cluster_2266	2	14	2.14	GTGCGGCCCCCTTTAACCGTGCAACGTTCCCACATACTCACCCCTTCAAACCGTAACCCCACCAAAAAGCCACTTCTTGATGATTTTCAATCAGCAGCGGCAGGTTGCCCCTGAACCAACCTCATCGAAAAACCACCTTTAGATTGCTTTCTGGTGCTTATCAAGTTCTCCTGAGTGATTAGTCGTTCTGAAAACTTTACTTTTCACAGTATCATTTTATAATACTGTAAATCATAAAAACAACCCAGTAAAGAAAAAAGAGCGACTT	268
Cluster_2266	2	15	2.15	GTGCGGCCCCCTTTAACCGTGCAACGTTCCCACATACTCACCCCTTCAAACCGTAACCCCACCAAAAAGCCACTTCTTGATGATTTTCAATCAGCAGCGGCAGGTTGCCCCTGAACTAACCTCACCGAAAAACCACCTTTAGATTGCTTTCTGGTGCTTATCAAGTTCTCCTGAGTGATTAGTCGTTCTGAAAACTTTACTTTTCACAGTATCATTTTATAATACTGTAAATCATAAAAACAACCCAGTAAAGAAAAAAGAGCGACTT	268
Cluster_2266	2	16	2.16	GTGCGGCCCCCTTTAACCGTGCAACGTTCCCACATACTCACCCCTTCAAACCGTAACCCCACCAAAAGCCACTTCTTGATGATTTCCAATCAGCAGCGGCAGGTTGCCCCTGAACTAACCTCACCGAAAAACCACCTTTAGATTGCTTTCTGGTGCTTATCAAGTTCTCCTGAGTGATTAGTCGTTCTGAAAACTTTACTTTTCACAGTATCATTTTATAATACTGTAAATCATAAAAACAACCCAGTAAAGAAAAAGAGCGACTT	266
Cluster_2266	2	17	2.17	GTGCGGCCCCCTTTAACCGTGCAACGTTCCCACATACTCACCCCTTTAAACCGTAACCCCACCAAAAAGCCACTTCTTGATGATTTCCAATCAGCAGCGGCAGGTTGCCCCTGAACTAACCTCACCGAAAAACCACCTTTAGATTGCTTTCTGGTGCTTATCAAGTTCTCCTGAGTGATTAGTCGTTCTGAAAACTTTACTTTTCACAGTATCATTTTATAATACTGTAAATCATAAAAACAACCCAGTAAAGAAAAAAGAGCGACTT	268
Cluster_2266	2	18	2.18	GTGCGGCCCCCTTTAACCGTGCAACGTTCCCACATACTCACTCCTTCAAACCGTAACCACACCAAAAAACCACTTCTTGATGATTTTCAATCAGCAATGGCAGGTTGCCCCTGAACTAACCTCACCGAAAAACCACCTTTAGATTGCTTTCTGGTGCTTATCAAGTTCTCCTGAGTGATTAGTCGTTCTGAAAACTTTACTTTTCACAGCATCATTTTATAATACTGTAAATCATAAAAACAACCCAGTAAAGAAAAAAGAGCGACTT	268
Cluster_2266	2	19	2.19	TAACCGTGCAACGTTCCCACATACTCACCCCTTCAAACCGTAACCCCACCAAAAAGCCACTTCTTGATGATTTCCAATCAGCAGCGGCAGGTTGCCCCTGAACTAACCTCACCGAAAAACCACCTTTAGATTGCTTTCTGGTGCTTATCAAGTTCTCCTGAGTGATTAGTCGTTCTGAAAACTTTACTTTTCACAGTATCATTTTATAATACTGTAAATCATAAAAACAACCCAGTAAAGAAAAAAGAGCGACTT	255
Cluster_317	3	1	3.1	TGTTTGCCACCCTTTAAACTGCGTTGTTAGACATACAAAAAGTGCGTTATTCGATGAACGCTTTTAGAGTTCTTCTATTGTCACAAACTGACACATTTTGCGCCTTTATAAGCCCAAATAATGATGCTGTTAACAATAAAAAACCTTTAAAAACATACACTTAACTTTGTACCGACGGAACAAAGTTACAATACTTTTAGTAATCAATGGGATACGGATATTTTTGCGATAGTAATGGAAAGTGCGCCAAAAGAATGGCGGAAATAGCGCACGGGGAGTGCGGTATTTTGTGATATTAAATAGCGTTTAGGTATAAGTGATTTTAGGGATACAGCGAGGGCTGAAATTGCGAATACAGCAGGAGCTGAGGAGGGCAGGGAAGGCAAAGGCGCATCCCGA…	715
Cluster_317	3	2	3.2	TGTTTGCCACCCTTTAAACTGCGTTGTTAGCCATACAAAAAGTGCGTTATTCGATGAACGCTTTTAGAGTTCTTCTATTGTCACAAACTGACACATTTTGCGCCTTTACAAGCCCAAATAATGAAGCTGTCAACAATAAAAAATCTTTAAAAACATACACTTAACTTTGTACCGACGGAACAAAGTTACAATACTTTTAGTAATCAATGGGATACGGATATTTTTGCGATAGTAATGGAAAGTGCGCCAAAAGAATGGCGGAAATAGCGCACGGGGAGTGCGGTATTTTGTGATATTAAATAGCGTTTAGGTATAAGTGATTTTAGGGATACAGCGAGGGCTGAAATTGCGAATACAGCAGGAGCTGAGGAGGGCAGGGAAGGCAAAGGCGCATCCCGA…	715
Cluster_317	3	3	3.3	TGTTTGCCACCCTTTAAACTGCGTTGTTAGCCATACAAAAAGTGCGTTATTCGATGAACGCTTTTAGAGTTCTTCTATTGTCACAAACTGACACATTTTGCGCCTTTACAAGCCCAAATAATGATGCTGTCAACAATAAAAAAACCTTTAAAAACATACACTTAACTTTGTACCGACGGAACAAAGTTACAATACTTTTAGTAATCAATGGGATACGGATATTTTTGCGATAGTAATGGAAAGTGCGCCAAAAGAATGGCGGAAATAGCGCACGGGGAGTGCGGTATTTTGTGATATTAAATAGCGTTTAGGTATAAGTGATTTTAGGGATACAGCGAGGGCTGAAATTGCGAATACAGCAGGAGCTGAGGAGGGCAGGGAAGGCAAAGGCGCATCCCG…	716
Cluster_317	3	4	3.4	TGTTTGCCACCCTTTAAACTGCGTTGTTAGCCATACAAAAAGTGCGTTATTCGATGAACGCTTTTAGAGTTCTTCTATTGTCACAAACTGACACATTTTGCGCCTTTACAAGCCCAAATAATGATGCTGTCAACAATAAAAAACATTTAAAAACATACACTTAACTTTGTACCGACGGAACAAAGTTACAATACTTTTAGTAATCAATGGGATACGGATATTTTTGCGATAGTAATGGAAAGTGCGCCAAAAGAATGGCGGAAATAGCGCACGGGGAGTGCGGTATTTTGTGATATTAAATAGCGTTTAGGTATAAGTGATTTTAGGGATACAGCGAGGGCTGAAATTGCGAATACAGCAGGAGCTGAGGAGGGCAGGGAAGGCAAAGGCGCATCCCGA…	715
Cluster_317	3	5	3.5	TGTTTGCCACCCTTTAAACTGCGTTGTTAGCCATACAAAAAGTGCGTTATTCGATGAACGCTTTTAGAGTTCTTCTATTGTCACAAACTGACACATTTTGCGCCTTTACAAGCCCAAATAATGATGCTGTCAACAATAAAAAACATTTAAAAACATACACTTAACTTTGTACCGACGGAACAAAGTTACAATACTTTTAGTAATCAATGGGATACGGATATTTTTGCGCTAGTAATGGAAAGTGCGCCAAAAGAATGGCGGAAATAGCGCACGGGGAGTGCGGTATTTTGTGATATTAAATAGCGTTTAGGTATAAGTGATTTTAGGGATACAGCGAGGGCTGAAATTGCGAATACAGCAGGAGCTGAGGAGGGCAGGGAAGGCAAAGGCGCATCCCGA…	715
Cluster_317	3	6	3.6	TGTTTGCCACCCTTTAAACTGCGTTGTTAGCCATACAAAAAGTGCGTTATTCGATGAACGCTTTTAGAGTTCTTCTATTGTCACAAACTGACACATTTTGCGCCTTTACAAGCCCAAATAATGATGCTGTCAACAATAAAAAACCTTTAAAAACACACACTTAACTTTGTACCGACGGAACAAAGTTACAATACTTTTAGTAATCAATGGGATACGGATATTTTTGCGATAGTAATGGAAAGTGCGCCAAAAGAATGGCGGAAATAGCGCACGGGGAGTGCGGTATTTTGTGATATTAAATAGCGTTTAGGTATAAGTGATTTTAGGGATACAGCGAGGGCTGAAATTGCGAATACAGCAGGAGCTGAGGAGGGCAGGGAAGGCAAAGGCGCATCCCGA…	715
Cluster_317	3	7	3.7	TGTTTGCCACCCTTTAAACTGCGTTGTTAGCCATACAAAAAGTGCGTTATTCGATGAACGCTTTTAGAGTTCTTCTATTGTCACAAACTGACACATTTTGCGCCTTTACAAGCCCAAATAATGATGCTGTCAACAATAAAAAACCTTTAAAAACATACACTTAACTTTGTACCGACGGAACAAAGTTACAATACTTTTAGTAATCAATGGGATACGGATATTTTTGCGATAGCAATGGAAAGTGCGCCAAAAGAATGGCGGAAATAGCGCACGGGGAGTGCGGTATTTTGTGATATTAAATAGCGTTTAGGTATAAGTGATTTTAGGGATACAGCGAGGGCTGAAATTGCGAATACAGCAGGAGCTGAGGAGGGCAGGGAAGGCAAAGGCGCATCCCGA…	714
Cluster_317	3	8	3.8	TGTTTGCCACCCTTTAAACTGCGTTGTTAGCCATACAAAAAGTGCGTTATTCGATGAACGCTTTTAGAGTTCTTCTATTGTCACAAACTGACACATTTTGCGCCTTTACAAGCCCAAATAATGATGCTGTCAACAATAAAAAACCTTTAAAAACATACACTTAACTTTGTACCGACGGAACAAAGTTACAATACTTTTAGTAATCAATGGGATACGGATATTTTTGCGATAGCAATGGAAAGTGCGCCAAAAGAATGGCGGAAATAGCGCACGGGGAGTGCGGTATTTTGTGATATTAAATAGCGTTTAGGTATAAGTGATTTTAGGGATACAGCGAGGGCTGAAATTGCGAATACAGCAGGAGCTGAGGAGGGCAGGGAAGGCAAAGGCGCATCCCGA…	715
Cluster_317	3	9	3.9	TGTTTGCCACCCTTTAAACTGCGTTGTTAGCCATACAAAAAGTGCGTTATTCGATGAACGCTTTTAGAGTTCTTCTATTGTCACAAACTGACACATTTTGCGCCTTTACAAGCCCAAATAATGATGCTGTCAACAATAAAAAACCTTTAAAAACATACACTTAACTTTGTACCGACGGAACAAAGTTACAATACTTTTAGTAATCAATGGGATACGGATATTTTTGCGATAGTAATGGAAAGTGCGCCAAAAGAATGGCGGAAATAGCGCACGGGGAGTGCGGTATTTTGTGATATTAAATAGCGTTTAGGTATAAGTGATTTTAGGGATACAGCGAGGGCTGAAATTGCGAATACAGCAGGAGCTGAGGAGGGCAGGGAAGGCAAAGGCGCATCCCGA…	715
Cluster_317	3	10	3.10	TGTTTGCCACCCTTTAAACTGCGTTGTTAGCCATACAAAAAGTGCGTTATTCGATGAACGCTTTTAGAGTTCTTCTATTGTCACAAACTGACACATTTTGCGCCTTTACAAGCCCAAATAATGATGCTGTCAACAATAAAAAACCTTTAAAAACATACACTTAACTTTGTACCGACGGAACAAAGTTACAATACTTTTAGTAATCAATGGGATACGGATATTTTTGCGATAGTAATGGAAAGTGCGCCAAAAGAATGGCGGAAATAGCGCACGGGGAGTGCGGTATTTTGTGATATTAAATAGCGTTTAGGTATAAGTGATTTTAGGGATACAGCGAGGGCTGAAATTGCGAATACAGCAGGAGCTGAGGAGGGCAGGGAAGGCAAAGGCGCATCCCGA…	715
Cluster_317	3	11	3.11	TGTTTGCCACCCTTTAAACTGCGTTGTTAGCCATACAAAAAGTGCGTTATTCGATGAACGCTTTTAGAGTTCTTCTATTGTCACAAACTGACACATTTTGCGCCTTTACAAGCCCAAATAATGATGCTGTCAACAATAAAAAACCTTTAAAAACATACACTTAACTTTGTACCGACGGAACAAAGTTACAATACTTTTAGTAATCAATGGGATACGGATATTTTTGCGATAGTAATGGAAAGTGCGCCAAAAGAATGGCGGAAATAGCGCACGGGGAGTGCGGTATTTTGTGATATTAAATAGCGTTTAGGTATAAGTGATTTTAGGGATACAGCGAGGGCTGAAATTGCGAATACAGCAGGAGCTGAGGAGGGCAGGGAAGGCAAAGGCGCATCCCGA…	715
Cluster_317	3	12	3.12	TGTTTGCCACCCTTTAAACTGCGTTGTTAGCCATACAAAAAGTGCGTTATTCGATGAACGCTTTTAGAGTTCTTCTATTGTCACAAACTGACACATTTTGCGCCTTTACAAGCCCAAATAATGATGCTGTCAACAATAAAAAACCTTTAAAAACATACACTTAACTTTGTACCGACGGAACAAAGTTACAATACTTTTAGTAATCAATGGGATACGGATATTTTTGCGATAGTAATGGAAAGTGCGCCAAAAGAATGGCGGAAATAGCGCACGGGGAGTGCGGTATTTTGTGATATTAAATAGCGTTTAGGTATAAGTGATTTTAGGGATACAGCGAGGGCTGAAATTGCGAATACAGCAGGAGCTGAGGAGGGCAGGGAAGGCAAAGGCGCATCCCGA…	716
Cluster_317	3	13	3.13	TGTTTGCCACCCTTTAAACTGCGTTGTTAGCCATACAAAAAGTGCGTTATTCGATGAACGCTTTTAGAGTTCTTCTATTGTCACAAACTGACACATTTTGCGCCTTTACAAGCCCAAATAATGATGCTGTCAACAATAAAAAACCTTTAAAAACATACACTTAACTTTGTACCGACGGAACAAAGTTACAATACTTTTAGTAATCAATGGGATACGGATATTTTTGCGATAGTAATGGAAAGTGCGCCAAAAGAATGGCGGAAATAGCGCACGGGGAGTGCGGTATTTTGTGATATTAAATAGCGTTTAGGTATAAGTGATTTTAGGGATACAGCGAGGGCTGAAATTGCGAATACAGCAGGAGCTGAGGAGGGCAGGGAAGGCAAAGGCGCATCCCGA…	715
Cluster_317	3	14	3.14	TGTTTGCCACCCTTTAAACTGCGTTGTTAGCCATACAAAAAGTGCGTTATTCGATGAACGCTTTTAGAGTTCTTCTATTGTCACAAACTGACACATTTTGCGCCTTTACAAGCCCAAATAATGATGCTGTCAACAATAAAAAACCTTTAAAAACATACACTTAACTTTGTACCGACGGAACAAAGTTACAATACTTTTAGTAATCAATGGGATACGGATATTTTTGCGATAGTAATGGAAAGTGCGCCAAAAGAATGGCGGAAATAGCGCACGGGGAGTGCGGTATTTTGTGATATTAAATAGCGTTTAGGTATAAGTGATTTTAGGGATACAGCGAGGGCTGAAATTGCGAATACAGCAGGAGCTGAGGAGGGCAGGGAAGGCAAAGGCGCATCCCGA…	715
Cluster_317	3	15	3.15	TGTTTGCCACCCTTTAAACTGCGTTGTTAGCCATACAAAAAGTGCGTTATTCGATGAACGCTTTTAGAGTTCTTCTATTGTCACAAACTGACACATTTTGCGCCTTTACAAGCCCAAATAATGATGCTGTCAACAATAAAAAACCTTTAAAAACATACACTTAACTTTGTACCGACGGAACAAAGTTACAATACTTTTAGTAATCAATGGGATACGGATATTTTTGCGCTAGTAATGGAAAGTGCGCCAAAAGAATGGCGGAAATAGCGCACGGGGAGTGCGGTATTTTGTGATATTAAATAGCGTTTAGGTATAAGTGATTTTAGGGATACAGCGAGGGCTGAAATTGCGAATACAGCAGGAGCTGAGGAGGGCAGGGAAGGCAAAGGCGCATCCCGA…	715
Cluster_317	3	16	3.16	TGTTTGCCACCCTTTAAACTGCGTTGTTAGCCATACAAAAAGTGCGTTATTCGATGAACGCTTTTAGAGTTCTTCTATTGTCACAAACTGACACATTTTGCGCCTTTACAAGCCCAAATAATGATGCTGTCAACAATAAAAAACCTTTAAAAACATACACTTAACTTTGTACCGACGGAACAAAGTTACAATACTTTTAGTAATCAATGGGATACGGATTATTTTTGCGATAGTAATGGAAAGTGCGCCAAAAGAATGGCGGAAATAGCGCACGGGGAGTGCGGTATTTTGTGATATTAAATAGCGTTTAGGTATAAGTGATTTTAGGGATACAGCGAGGGCTGAAATTGCGAATACAGCAGGAGCTGAGGAGGGCAGGGAAGGCAAAGGCGCATCCCG…	716
Cluster_317	3	17	3.17	TGTTTGCCACCCTTTAAACTGCGTTGTTAGCCATACAAAAAGTGCGTTATTCGATGAACGCTTTTAGAGTTCTTCTATTGTCACAAACTGACACATTTTGCGCCTTTACAAGCCCAAATAATGATGCTGTCAACAATAAAAAACCTTTAAAAACATACGCTTAACTTTGTACCGACGGAACAAAGTTACAATACTTTTAGTAATCAATGGGATACGGATATTTTTGCGATAGCAATGGAAAGTGCGCCAAAAGAATGGCGGAAATAGCGCACGGGGAGTGCGGTATTTTGTGATATTAAATAGCGTTTAGGTATAAGTGATTTTAGGGATACAGCGAGGGCTGAAATTGCGAATACAGCAGGAGCTGAGGAGGGCAGGGAAGGCAAAGGCGCATCCCGA…	715
Cluster_317	3	18	3.18	TGTTTGCCACCCTTTAAACTGCGTTGTTAGCCATACAAAAAGTGCGTTATTCGATGAACGCTTTTAGAGTTCTTCTATTGTCACAAACTGACACATTTTGCGCCTTTACAAGCCCAAATAATGATGCTGTCAACAATAAAAAACCTTTAAAAACATGCACTTAACTTTGTACCGACGGAACAAAGTTACAATACTTTTAGTAATCAATGGGATACGGATATTTTTGCGATAGCAATGGAAAGTGCGCCAAAAGAATGGCGGAAATAGCGCACGGGGAGTGCGGTATTTTGTGATATTAAATAGCGTTTAGGTATAAGTGATTTTAGGGATACAGCGAGGGCTGAAATTGCGAATACAGCAGGAGCTGAGGAGGGCAGGGAAGGCAAAGGCGCATCCCGA…	715
Cluster_317	3	19	3.19	TGTTTGCCACCCTTTAAACTGCGTTGTTAGCCATACAAAAAGTGCGTTATTCGATGAACGCTTTTAGAGTTCTTCTATTGTCACAAACTGACACATTTTGCGCCTTTACAAGTCCAAATAATGATGCTGTCAACAATAAAAAACCTTTAAAAACATACACTTAACTTTGTACCGACGGAACAAAGTTACAATACTTTTAGTAATCAATGGGATACGGATATTTTTGCGATAGTAATGGAAAGTGCGCCAAAAGAATGGCGGAAATAGCGCACGGGGAGTGCGGTATTTTGTGATATTAAATAGCGTTTAGGTATAAGTGATTTTAGGGATACAGCGAGGGCTGAAATTGCGAATACAGCAGGAGCTGAGGAGGGCAGGGAAGGCAAAGGCGCATCCCGA…	715
Cluster_317	3	20	3.20	TGTTTGCCACCCTTTAAACTGCGTTGTTAGCCATACAAAAAGTGCGTTATTCGATGAACGCTTTTAGAGTTCTTCTATTGTCACAAACTGACACATTTTGCGCCTTTATAAGCCCAAATAATGATGCTATCAACAATAAAAAACCTTTAAAAACATACACTTAACTTTGTACCGACGGAACAAAGTTACAATACTTTTAGTAATCAATGGGATACGGATATTTTTGCGATAGCAATGGAAAGTGCGCCAAAAGAATGGCGGAAATAGCGCACGGGGAGTGCGGTATTTTGTGATATTAAATAGCGTTTAGGTATAAGTGATTTTAGGGATACAGCGAGGGCTGAAATTGCGAATACAGCAGGAGCTGAGGAGGGCAGGGAAGGCAAAGGCGCATCCCGA…	715
Cluster_317	3	21	3.21	TGTTTGCCACCCTTTAAACTGCGTTGTTAGCCATACAAAAAGTGCGTTATTCGATGAACGCTTTTAGAGTTCTTCTATTGTCACAAACTGACACATTTTGCGCCTTTATAAGCCCAAATAATGATGCTATCAACAATAAAAAACCTTTAAAAACATACACTTAACTTTGTACCGACGGAACAAAGTTACAATACTTTTAGTAATCAATGGGATACGGATATTTTTGCGATAGTAATGGAAAGTGCGCCAAAAGAATGGCGGAAATAGCGCACGGGGAGTGCGGTATTTTGTGATATTAAATAGCGTTTAGGTATAAGTGATTTTAGGGATACAGCGAGGGCTGAAATTGCGAATACAGCAGGAGCTGAGGAGGGCAGGGAAGGCAAAGGCGCATCCCGA…	715
Cluster_317	3	22	3.22	TGTTTGCCACCCTTTAAACTGCGTTGTTAGCCATACAAAAAGTGCGTTATTCGATGAACGCTTTTAGAGTTCTTCTATTGTCACAAACTGACACATTTTGCGCCTTTATAAGCCCAAATAATGATGCTATCAACAATAAAAAACCTTTAAAAACATACACTTAACTTTGTACCGACGGAACAAAGTTACAATACTTTTAGTAATCAATGGGATACGGATATTTTTGCGATAGTAATGGAAAGTGCGCCAAAAGAATGGCGGAAATAGCGCACGGGGAGTGCGGTATTTTGTGATATTAAATAGCGTTTAGGTATAAGTGATTTTAGGGATACAGCGAGGGCTGAAATTGCGAATACAGCAGGAGCTGAGGAGGGCAGGGAAGGCAAAGGCGCATCCCGA…	715
Cluster_317	3	23	3.23	TGTTTGCCACCCTTTAAACTGCGTTGTTAGCCATACAAAAAGTGCGTTATTCGATGAACGCTTTTAGAGTTCTTCTATTGTCACAAACTGACACATTTTGCGCCTTTATAAGCCCAAATAATGATGCTGCCAACAATAAAAAACCTTTAAAAACATACACTTAACTTTGTACCGACGGAACAAAGTTACAATACTTTTAGTAATCAATGGGATACGGATATTTTTGCGATAGCAATGGAAAGTGCGCCAAAAGAATGGCGGAAATAGCGCACGGGGAGTGCGGTATTTTGTGATATTAAATAGCGTTTAGGTATAAGTGATTTTAGGGATACAGCGAGGGCTGAAATTGCGAATACAGCAGGAGCTGAGGAGGGCAGGGAAGGCAAAGGCGCATCCCGA…	715
Cluster_317	3	24	3.24	TGTTTGCCACCCTTTAAACTGCGTTGTTAGCCATACAAAAAGTGCGTTATTCGATGAACGCTTTTAGAGTTCTTCTATTGTCACAAACTGACACATTTTGCGCCTTTATAAGCCCAAATAATGATGCTGCCAACAATAAAAAACCTTTAAAAACATACACTTAACTTTGTACCGACGGAACAAAGTTACAATACTTTTAGTAATCAATGGGATACGGATATTTTTGCGATAGTAATGGAAAGTGCGCCAAAAGAATGGCGGAAATAGCGCACGGGGAGTGCGGTATTTTGTGATATTAAATAGCGTTTAGGTATAAGTGATTTTAGGGATACAGCGAGGGCTGAAATTGCGAATACAGCAGGAGCTGAGGAGGGCAGGGAAGGCAAAGGCGCATCCCGA…	715
Cluster_317	3	25	3.25	TGTTTGCCACCCTTTAAACTGCGTTGTTAGCCATACAAAAAGTGCGTTATTCGATGAACGCTTTTAGAGTTCTTCTATTGTCACAAACTGACACATTTTGCGCCTTTATAAGCCCAAATAATGATGCTGTAAACAATAAAAAACCTTTAAAAACATACACTTAACTTTGTACCGACGGAACAAAGTTACAATACTTTTAGTAATCAATGGGATACGGATATTTTTGCGATAGTAATGGAAAGTGCGCCAAAAGAATGGCGGAAATAGCGCACGGGGAGTGCGGTATTTTGTGATATTAAATAGCGTTTAGGTATAAGTGATTTTAGGGATACAGCGAGGGCTGAAATTGCGAATACAGCAGGAGCTGAGGAGGGCAGGGAAGGCAAAGGCGCATCCCGA…	715
Cluster_317	3	26	3.26	TGTTTGCCACCCTTTAAACTGCGTTGTTAGCCATACAAAAAGTGCGTTATTCGATGAACGCTTTTAGAGTTCTTCTATTGTCACAAACTGACACATTTTGCGCCTTTATAAGCCCAAATAATGATGCTGTAAACAATAAAAAACCTTTAAAAACATACACTTAACTTTGTACCGACGGAGCAAAGTTACAATACTTTTAGTAATCAATGGGATACGGATATTTTTGCGATAGTAATGGAAAGTGCGCCAAAAGAATGGCGGAAATAGCGCACGGGGAGTGCGGTATTTTGTGATATTAAATAGCGTTTAGGTATAAGTGATTTTAGGGATACAGCGAGGGCTGAAATTGCGAATACAGCAGGAGCTGAGGAGGGCAGGGAAGGCAAAGGCGCATCCCGA…	715
Cluster_317	3	27	3.27	TGTTTGCCACCCTTTAAACTGCGTTGTTAGCCATACAAAAAGTGCGTTATTCGATGAACGCTTTTAGAGTTCTTCTATTGTCACAAACTGACACATTTTGCGCCTTTATAAGCCCAAATAATGATGCTGTCAACAATAAAAAACCTTTAAAAACAAACACTTAACTTTGTACCGACGGAACAAAGTTACAATACTTTTAGTAATCAATGGGATACGGATATTTTTGCGATAGTAATGGAAAGTGCGCCAAAAGAATGGCGGAAATAGCGCACGGGGAGTGCGGTATTTTGTGATATTAAATAGCGTTTAGGTATAAGTGATTTTAGGGATACAGCGAGGGCTGAAATTGCGAATACAGCAGGAGCTGAGGAGGGCAGGGAAGGCAAAGGCGCATCCCGA…	715
Cluster_317	3	28	3.28	TGTTTGCCACCCTTTAAACTGCGTTGTTAGCCATACAAAAAGTGCGTTATTCGATGAACGCTTTTAGAGTTCTTCTATTGTCACAAACTGACACATTTTGCGCCTTTATAAGCCCAAATAATGATGCTGTCAACAATAAAAAACCTTTAAAAACATACACTTAACCTTGTACCGACGGAACAAAGTTACAATACTTTTAGTAATCAATGGGATACGGATATTTTTGCGATAGTAATGGAAAGTGCGCCAAAAGAATGGCGGAAATAGCGCACGGGGAGTGCGGTATTTTGTGATATTAAATAGCGTTTAGGTATAAGTGATTTTAGGGATACAGCGAGGGCTGAAATTGCGAATACAGCAGGAGCTGAGGAGGGCAGGGAAGGCAAAGGCGCATCCCGA…	715
Cluster_317	3	29	3.29	TGTTTGCCACCCTTTAAACTGCGTTGTTAGCCATACAAAAAGTGCGTTATTCGATGAACGCTTTTAGAGTTCTTCTATTGTCACAAACTGACACATTTTGCGCCTTTATAAGCCCAAATAATGATGCTGTCAACAATAAAAAACCTTTAAAAACATACACTTAACTTTGTACCGACGGAACAAAGTTACAATACTTTTAGTAATCAATGGGATACGGATATTTTTGCGATAGCAATGGAAAGTGCGCCAAAAGAATGGCGGAAATAGCGCACGGGGAGTGCGGTATTTTGTGATATTAAATAGCGTTTAGGTATAAGTGATTTTAGGGATACAGCGAGGGCTGAAATTGCGAATACAGCAGGAGCTGAGGAGGGCAGGGAAGGCAAAGGCGCATCCCGA…	715
Cluster_317	3	30	3.30	TGTTTGCCACCCTTTAAACTGCGTTGTTAGCCATACAAAAAGTGCGTTATTCGATGAACGCTTTTAGAGTTCTTCTATTGTCACAAACTGACACATTTTGCGCCTTTATAAGCCCAAATAATGATGCTGTCAACAATAAAAAACCTTTAAAAACATACACTTAACTTTGTACCGACGGAACAAAGTTACAATACTTTTAGTAATCAATGGGATACGGATATTTTTGCGATAGTAATGGAAAGTGCGCCAAAAGAATGGCGGAAATAGCGCACGGGGAGTGCGGTATTTTGTGATATTAAATAGCGTTTAGGTATAAGTGATTTTAGGGATACAGCGAGGGCTGAAATTGCGAATACAGCAGGAGCTGAGGAGGGCAGGGAAGGCAAAGGCGCATCCCGA…	715
Cluster_317	3	31	3.31	TGTTTGCCACCCTTTAAACTGCGTTGTTAGCCATACAAAAAGTGCGTTATTCGATGAACGCTTTTAGAGTTCTTCTATTGTCACAAACTGACACATTTTGCGCCTTTATAAGCCCAAATAATGATGCTGTCAACAATAAAAAACCTTTAAAAACATACACTTAACTTTGTACCGACGGAACAAAGTTACAATACTTTTAGTAATCAATGGGATACGGATATTTTTGCGATAGTAATGGAAAGTGCGCCAAAAGAATGGCGGAAATAGCGCACGGGGAGTGCGGTATTTTGTGATATTAAATAGCGTTTAGGTATAAGTGATTTTAGGGATACAGCGAGGGCTGAAATTGCGAATACAGCAGGAGCTGAGGAGGGCAGGGAAGGCAAAGGCGCATCCCGA…	715
Cluster_317	3	32	3.32	TGTTTGCCACCCTTTAAACTGCGTTGTTAGCCATACAAAAAGTGCGTTATTCGATGAACGCTTTTAGAGTTCTTCTATTGTCACAAACTGACACATTTTGCGCCTTTATAAGCCCAAATAATGATGCTGTCAACAATAAAAAACCTTTAAAAACATACACTTAACTTTGTACCGACGGAACAAAGTTACAATACTTTTAGTAATCAATGGGATACGGATATTTTTGCGATAGTAATGGAAAGTGCGCCAAAAGAATGGCGGAAATAGCGCACGGGGAGTGCGGTATTTTGTGATATTAAATAGCGTTTAGGTATAAGTGATTTTAGGGATACAGCGAGGGCTGAAATTGCGAATACAGCAGGAGCTGAGGAGGGCAGGGAAGGCAAAGGCGCATCCCGA…	715
Cluster_317	3	33	3.33	TGTTTGCCACCCTTTAAACTGCGTTGTTAGCCATACAAAAAGTGCGTTATTCGATGAACGCTTTTAGAGTTCTTCTATTGTCACAAACTGACACATTTTGCGCCTTTATAAGCCCAAATAATGATGCTGTCAACAATAAAAAACCTTTAAAAACATACACTTAACTTTGTATCGACGGAACAAAGTTACAATACTTTTAGTAATCAATGGGATACGGATATTTTTGCGATAGTAATGGAAAGTGCGCCAAAAGAATGGCGGAAATAGCGCACGGGGAGTGCGGTATTTTGTGATATTAAATAGCGTTTAGGTATAAGTGATTTTAGGGATACAGCGAGGGCTGAAATTGCGAATACAGCAGGAGCTGAGGAGGGCAGGGAAGGCAAAGGCGCATCCCGA…	715
Cluster_317	3	34	3.34	TGTTTGCCACCCTTTAAACTGCGTTGTTAGCCATACAAAAAGTGCGTTATTCGATGAACGCTTTTAGAGTTCTTCTATTGTCACAAACTGACACATTTTGCGCCTTTATAAGCCCAAATAATGATGCTGTTAACAATAAAAAACCTTTAAAAACATACACTTAACTTTGTACCGACGGAACAAAGTTACAATACTTTTAGTAATCAATGGGATACGGATATTTTTGCGATAGCAATGGAAAGTGCGCCAAAAGAATGGCGGAAATAGCGCACGGGGAGTGCGGTATTTTGTGATATTAAATAGCGTTTAGGTATAAGTGATTTTAGGGATACAGCGAGGGCTGAAATTGCGAATACAGCAGGAGCTGAGGAGGGCAGGGAAGGCAAAGGCGCATCCCGA…	715
Cluster_317	3	35	3.35	TGTTTGCCACCCTTTAAACTGCGTTGTTAGCCATACAAAAAGTGCGTTATTCGATGAACGCTTTTAGAGTTCTTCTATTGTCACAAACTGACACATTTTGCGCCTTTATAAGCCCAAATAATGATGCTGTTAACAATAAAAAACCTTTAAAAACATACACTTAACTTTGTACCGACGGAACAAAGTTACAATACTTTTAGTAATCAATGGGATACGGATATTTTTGCGATAGTAATGGAAAGTGCGCCAAAAGAATGGCGGAAATAGCGCACGGGGAGTGCGGTATTTTGTGATATTAAATAGCGTTTAGGTATAAGTGATTTTAGGGATACAGCGAGGGCTGAAATTGCGAATACAGCAGGAGCTGAGGAGGGCAGGGAAGGCAAAGGCGCATCCCGA…	715
Cluster_317	3	36	3.36	TGTTTGCCACCCTTTAAACTGCGTTGTTAGCCATACAAAAAGTGCGTTATTCGATGAACGCTTTTAGAGTTCTTCTATTGTCACAAACTGACACATTTTGCGCCTTTATAAGCCCAAATAATGATGCTGTTAACAATAAAAAACCTTTAAAAACATACACTTAACTTTGTGCCGACGGAACAAAGTTACAATACTTTTAGTAATCAATGGGATACGGATATTTTTGCGATAGTAATGGAAAGTGCGCCAAAAGAATGGCGGAAATAGCGCACGGGGAGTGCGGTATTTTGTGATATTAAATAGCGTTTAGGTATAAGTGATTTTAGGGATACAGCGAGGGCTGAAATTGCGAATACAGCAGGAGCTGAGGAGGGCAGGGAAGGCAAAGGCGCATCCCGA…	715
Cluster_317	3	37	3.37	TGTTTGCCACCCTTTAAACTGCGTTGTTAGCCATACAAAAAGTTCGTTATTCGATGAACGCTTTTAGAGTTCTTCTATTGTCACAAACTGACACATTTTGCGCCTTTATAAGCCCAAATAATGATGCTGTTAACAATAAAAAACCTTTAAAAACATACACTTAACTTTGTACCGACGGAACAAAGTTACAATACTTTTAGTAATCAATGGGATACGGATATTTTTGCGATAGCAATGGAAAGTGCGCCAAAAGAATGGCGGAAATAGCGCACGGGGAGTGCGGTATTTTGTGATATTAAATAGCGTTTAGGTATAAGTGATTTTAGGGATACAGCGAGGGCTGAAATTGCGAATACAGCAGGAGCTGAGGAGGGCAGGGAAGGCAAAGGCGCATCCCGA…	715
Cluster_317	3	38	3.38	TTTGCCACCCTTTAAACTGCGTTGTTAGCCATACAAAAAGTGCGTTATTCGATGAACGCTTTTAGAGTTCTTCTATTGTCACAAACTGACACATTTTGCGCCTTTACAAGCCCAAATAATGATGCTGTCAACAATAAAAAACCTTTAAAAACATACACTTAACTTTGTACCGACGGAACAAAGTTACAATACTTTTAGTAATCAATGGGATACGGATATTTTTGCGATAGTAATGGAAAGTGCGCCAAAAGAATGGCGGAAATAGCGCACGGGGAGTGCGGTATTTTGTGATATTAAATAGCGTTTAGGTATAAGTGATTTTAGGGATACAGCGAGGGCTGAAATTGCGAATACAGCAGGAGCTGAGGAGGGCAGGGAAGGCAAAGGCGCATCCCGACC…	713
Cluster_3487	4	1	4.1	CCTTTTAGTCACATGACTATATCGAGGCTTATTCTACCCCCTATTTTAGTCACATGACTACTTACTGACATTTCGGCCCCCATCGCCGCCGATTTTTCTTGATTATAGGTTTGAATCTATATAGGATTGCACCTATATTAAGTAAGGAGAAATC	154
Cluster_3487	4	2	4.2	TCAGGACACCTTTTAGTCACATGACTATATCGAGGCTTATTCTACCCCCCATTTTAGTCACATGACTACTTACCGACATTTCGGCCCCCATCGCCGCCGATTTTTCTTGATTATAGGTTTGAATCTATATAGGATTGCACCTATATTAAGTAAGGAGAAATC	162
Cluster_3487	4	3	4.3	TCAGGACACCTTTTAGTCACATGACTATATCGAGGCTTATTCTACCCCCTATTTTAGTCACATGACTACTTACCGACATTTCGGCCCCCATCGCCGCCGATTTTTCTTGATTATAGGTTTGAATCTATATAGGATTGCACCTATATTAAGTAAGGAGAAATC	162
Cluster_3487	4	4	4.4	TCAGGACACCTTTTAGTCACATGACTATATCGAGGCTTATTCTACCCCCTATTTTAGTCACATGACTACTTACTGACATTTCGGCCCCATCGCCGCCGATTTTTCTTGATTATAGGTTTGAATCTATATAGGATTGCACCTATATTAAGTAAGGAGAAATC	161
Cluster_3487	4	5	4.5	TCAGGACACCTTTTAGTCACATGACTATATCGAGGCTTATTCTACCCCCTATTTTAGTCACATGACTACTTACTGACATTTCGGCCCCCATAGCCGCCGATTTTTCTTGATTATAGGTTTGAATCTATATAGGATTGCACCTATATTAAGTAAGGAGAAATC	162
Cluster_3487	4	6	4.6	TCAGGACACCTTTTAGTCACATGACTATATCGAGGCTTATTCTACCCCCTATTTTAGTCACATGACTACTTACTGACATTTCGGCCCCCATCGCCGCCGATTTTTCTTGATTATAGCTTTGAATCTATATAGGATTGCACCTATATTAAGTAAGGAGAAATC	162
Cluster_3487	4	7	4.7	TCAGGACACCTTTTAGTCACATGACTATATCGAGGCTTATTCTACCCCCTATTTTAGTCACATGACTACTTACTGACATTTCGGCCCCCATCGCCGCCGATTTTTCTTGATTATAGGTTTGAATCTATATAGGATTGCACCTATATTAAGTAAGGAGAAATC	162
Cluster_3487	4	8	4.8	TCAGGACACCTTTTAGTCACATGACTATATTGAGGCCTATTCTACCCCCTATTTTAGTCACATGACTACTTACCGGCACTTCGTCCCCCATAGCCGCCGATTTTTCTTGATTATAGGTTTGAATCTATATAGGATTGCACCTATATTAAGTAAGGAGAAA	160
Cluster_3487	4	9	4.9	TCAGGACACCTTTTAGTCACATGACTATATTGAGGCCTATTCTACCCCCTATTTTAGTCACATGACTACTTACCGGCATTTCGTCCCCCATAGCCGCCGATTTTTCTTGATTATAGGTTTGAATCTATATAGGATTGCACCTATATTAAGTAAGGAGAAA	160
Cluster_3487	4	10	4.10	TCAGTACACCTTTTAGTCACATGACTATATTGAGGCCTATTCTACCCCCTATTTTAGTCACATGACTACTTACCGGCATTTCGTCCCCCATAGCCGCCGATTTTTCTTGATTATAGGTTTGAATCTATATAGGATTGCACCTATATTAAGTAAGGAGAAA	160
Cluster_4119	5	1	5.1	GTATTTTCCCATGCTCGATATGGTAGAGGTGGGAGGCGTGAAATTAGGCAGGTGTAAGCGCCCATTTAGGGCGCTTAGAGCGTTTTATTTGTCAACTTTCACATGTGAAAGAATTGACCAAA	122
Cluster_4620	6	1	6.1	TGTCACCTCTTTTTGAATGAAAAACGCCCTTTCACAGTTGCATTTTTTAATGCTGTGATAGGATAAAAGTGTAAGTTGAAAAGGAGAGATGACC	94
Cluster_4620	6	2	6.2	TGTCACCTCTTTTTGAATGAAAAATGCCCTTTCACAGTTGCATTTTTTAATGCTGTGATAGGATAAAAGTGTAAGTTGAAAAGGAGAGATGACC	94
Cluster_4621	7	1	7.1	TATTCACCTCCTATACCAACCAGCGTACAGGACTTTTCAAAAATGCAAC	49
Cluster_4621	7	2	7.2	TATTCACCTCCTATACCAACCAGCGTACAGGACTTTTCAAAAATGCAACCCCGCCTAGCTGCCCAATTCGGGCAACCCTAATTCAATCCAGAACTT	96
Cluster_4621	7	3	7.3	TATTCACCTCCTATACCAACCAGCGTACAGGACTTTTCAAAAATGCAACCCCGCCTAGCTGCCCAATTCGGGCAACCCTGATTCAATCCAGAACTT	96
Cluster_4758	8	1	8.1	GGCGATCAGGCAGGAAAGCAAAGAACCTCGCTTCGGCGGGGTTCTTCGTTTCTACCTCTTGAATGTTTCGTCAGAACAAACTGGAGCGCTT	91
Cluster_4836	9	1	9.1	ATCTTAATCATGTGACACATGAATAAGGTTTACATAAGGCTCCTTCGTGGGAGCCTTATTCATATCAGACATGAATAAGGGG	82
Cluster_4836	9	2	9.2	ATCTTAATCATGTGACACATGAATAAGGTTTACATAAGGCTCCTTTCGTGGGAGCCTTATTCATATCAGACATGAATAAGGGG	83
Cluster_5616	10	1	10.1	CGTTATTCCTGTTTGTTTTCTTGGTTACTGTTTACACCTGCATACTCTGGGGTGTGG	57
Cluster_5767	11	1	11.1	AAAAACCCGCCGATTGGCGGGTTTTGCATTCAATGCGCTGCTCTATGGCACC	52
Cluster_5882	12	1	12.1	ATTCACCTGTTCTTGACAGGCCCAACCTCTCTGGCTGGGCCTCCTTTA	48
Cluster_5882	12	2	12.2	ATTCACCTGTTCTTGACAGGCCCAACCTCTTTGGCTGGGCCTCCTTTA	48
Cluster_6175	13	1	13.1	GGGGCCTGCTGGCCCCCTTATTATTTGGTTGGTCTT	36
Cluster_6175	13	2	13.2	GGGGGCCTGCTGGCCCCCTTATTATTTGGTTGGTCTT	37
Cluster_904	14	1	14.1	CCAATTCCTATCCACATAACTATCTATCTGGAATTTAAAGCTGATTATTCCAATACTGGAATCTAGTTCTGTCACTAGGCTAACCCATCTTTGGAATTTGTCAAATTTCCCTCTATCTATCTGGAATCTTGATGCTCTTATTCTTTCACAGCCTCTTTAAATATGAATCTATATGTAAAGATTCCAGATATATTGGATATGGCATCAAAGATTCCAAATGCCTCTTTACCACCGTCTCTCGATGCTGGAGGGCAAGCGGTTCTCGATGCGAGGGTAAGGTCTGTTTATCTGAGCCTATCCGTGCAGCGTTCCCATAGGTTCCCTTACTCAACGATCAAAAAGCCACCGAAAAGCAACCTATATGCCCCTTTTGGGCAATTACACAGGCCATCTGTCCCC…	475
Cluster_904	14	2	14.2	CCAATTCCTATCCACATAACTATCTATCTGGAATTTAAAGCTGATTATTCCAATACTGGAATCTAGTTCTGTCACTAGGCTAACCCATCTTTGGAATTTGTCAAATTTCCCTCTATCTATCTGGAATCTTGATGCTCTTATTCTTTCACAGCCTCTTTACATATGAATCTATATGTAAAGATTCCAGATATACTGGATATGGCATCAAAGATTCCAAATGCCTCTTTACCACCGTCTCTCGATGCTGGAGGGCAAGCGGTTCTCGATGCGAGGGTAAGGTCTGTTTATCTGAGCCTATCCGTGCAGCGTTCCCATAGGTTCCCTTACTCAACGATCAAAAAGCCACCGAAAAGCAACCTATATGCCCCTTTTGGGCAATTACACAGGCCATCTGTCCCC…	475
Cluster_904	14	3	14.3	CCAATTCCTATCCACATAACTATCTATCTGGAATTTAAAGCTGATTATTCCAATACTGGAATCTAGTTCTGTCACTAGGCTAACCCATCTTTGGAATTTGTCAAATTTCCCTCTATCTATCTGGAATCTTGATGCTCTTATTCTTTCACAGCCTCTTTACATATGAATCTATATGTAAAGATTCCAGATATATTGGATATGGCATCAAAGATTCCAAATGCCTCTTTACCACCGTCTCTCGATGCTGGAGGGCAAGCGGTTCTCGATGCGAGGGTAAGGTCTGTTTATCTGAGCCTATCCGTGCAGCGTTCCCATAGGTTCCCTTACTCAACGATCAAAAAGCCACCGAAAAGCAACCTATATGCCCCTTTTGGGCAATTACACAGGCCATCTGTCCCC…	475
Cluster_904	14	4	14.4	CCAATTCCTATCCACATAACTATCTATCTGGAATTTAAAGCTGATTATTCCAATACTGGAATCTAGTTCTGTCACTAGGCTAACCCATCTTTGGAATTTGTCAAATTTCCCTCTATCTATCTGGAATCTTGATGCTCTTATTCTTTCACAGCCTCTTTACATATGAATCTATATTTAAAGATTCCAAATATATTGGATATGGCATCAAAGATTCCAAATGCCTCTTTACCACCGTCTCTCGATGCTGGAGGGCAAGCGGTTCTCGATGCGAGGGTAAGGTCTGTTTATCTGAGCCTATCCGTGCAGCGTTCCCATAGGTTCCCTTACTCAACGATCAAAAAGCCACCGAAAAGCAACCTATATGCCCCTTTTGGGCAATTACACAGGCCATCTGTCCCC…	475
Cluster_904	14	5	14.5	CCAATTCCTATCCACATAACTATCTATCTGGAATTTAAAGCTGATTATTCCAATACTGGAATCTAGTTCTGTCACTAGGCTAACCCATCTTTGGAATTTGTCAAATTTCCCTCTATCTATCTGGAATCTTGATGCTCTTATTCTTTCACAGCCTCTTTACATATGAATCTATATTTAAAGATTCCAGATATATTGGATATGGCATCAAAGATTCCAAATGCCTCTTTACCACCGTCTCTCGATGCTGGAGGGCAAGCGGTTCTCGATGCGAGGGTAAGGTCTGTTTATCTGAGCCTATCCGTGCAGCGTTCCCATAGGTTCCCTTACTCAACGATCAAAAAGCCACCGAAAAGCAACCTATATGCCCCTTTTGGGCAATTACACAGGCCATCTGTCCCC…	475
Cluster_904	14	6	14.6	CCAATTCCTATCCACATAACTATCTATCTGGAATTTAAAGCTGATTATTCCAATACTGGAATCTAGTTCTGTCACTAGGCTAACCCATCTTTGGAATTTGTCAAATTTCCCTCTATCTATCTGGAATCTTGATGCTCTTATTCTTTCACAGCCTCTTTACATATGAATCTATATTTAAAGATTCCAGATATATTGGATATGGCATCAAAGATTCCAAATGCCTCTTTACCACCGTCTCTCGATGCTGGAGGGCAAGCGGTTCTCGATGCGAGGGTAAGGTCTGTTTATCTGAGCCTATCCGTGCAGCGTTCCCATAGGTTCCCTTACTCAACGATCAAAAAGCCACCGAAAAGCAACCTATATGCCCCTTTTGGGCAATTACACAGGCCATCTGTCCCC…	475
Cluster_904	14	7	14.7	CCAATTCCTATCCACATAACTATCTATCTGGAATTTAAAGCTGATTATTCCAATACTGGAATCTAGTTCTGTCACTAGGCTAACCCATCTTTGGAATTTGTCAAATTTCCCTCTATCTATCTGGAATCTTGATGCTCTTATTCTTTCACAGCCTCTTTACATATGAATCTATATTTAAAGATTCCAGATATATTGGATATGGCATCAAAGATTCCAAATGCCTCTTTACCACCGTCTCTCGATGCTGGAGGGCAAGCGGTTCTCGATGCGAGGGTAAGGTCTGTTTATCTGAGTCTATCCGTGCAGCGTTCCCATAGGTTCCCTTACTCAACGATCAAAAAGCCACCGAAAAGCAACCTATATGCCCCTTTTGGGCAATTACACAGGCCATCTGTCCCC…	475
Cluster_904	14	8	14.8	CCAATTCCTATCCACATAACTATCTATCTGGAATTTAAAGCTGATTATTCCAATACTGGAATCTAGTTCTGTCACTAGGCTAACCCATCTTTGGAATTTGTCAAATTTCCCTCTATCTATTTGGAATCTTGATGCTCTTATTCTTTCACAGCCTCTTTACATATGAATCTATATTTAAAGATTCCAGATATATTGGATATGGCATCAAAGATTCCAAATGCCTCTTTACCACCGTCTCTCGATGCTGGAGGGCAAGCGGTTCTCGATGCGAGGGTAAGGTCTGTTTATCTGAGCCTATCCGTGCAGCGTTCCCATAGGTTCCCTTACTCAACGATCAAAAAGCCACCGAAAAGCAACCTATATGCCCCTTTTGGGCAATTACACAGGCCATCTGTCCCC…	475
Cluster_904	14	9	14.9	CCAATTCCTATCCACATAACTATCTATCTGGAATTTAAAGCTGATTATTCCAATATTGGAATCTAGTTCTGTCACTAGGCTAACCCATCTTTGGAATTTGTCAAATTTCCCTCTATCTATCTGGAATCTTGATGCTCTTATTCTTTCACAGCCTCTTTAAATATGAATCTATATGTAAAGATTCCAGATATATTGGATATGGCATCAAAGATTCCAAATGCCTCTTTACCACCGTCTCTCGATGCTGGAGGGCAAGCGGTTCTCGATGCGAGGGTAAGGTCTGTTTATCTGAGCCTATCCGTGCAGCGTTCCCATAGGTTCCCTTACTCAACGATCAAAAAGCCACCGAAAAGCAACCTATATGCCCCTTTTGGGCAATTACACAGGCCATCTGTCCCC…	475
Cluster_904	14	10	14.10	CCAATTCCTATCCACATAATTATCTATCTGGAATTTAAAGCTGATTATTCCAATACTGGAATCTAGTTCTGTCACTAGGCTAACCCATCTTTGGAATTTGTCAAATTTCCCTCTATCTATCTGGAATCTTGATGCTCTTATTCTTTCACAGCCTCTTTACATATGAATCTATATTTAAAGATTCCAGATATATTGGATATGGCATCAAAGATTCCAAATGCCTCTTTACCACCGTCTCTCGATGCTGGAGGGCAAGCGGTTCTCGATGCGAGGGTAAGGTCTGTTTATCTGAGCCTATCCGTGCAGCGTTCCCATAGGTTCCCTTACTCAACGATCAAAAAGCCACCGAAAAGCAACCTATATGCCCCTTTTGGGCAATTACACAGGCCATCTGTCCCC…	475
Cluster_904	14	11	14.11	CCAATTCCTATCCATATAACTATCTATCTGGAATTTAAAGCTGATTATTCCAATACTGGAATCTAGTTCTGTCACTAGGCTAACCCATCTTTGGAATTTGTCAAATTTCCCTCTATCTATCTGGAATCTTGATGCTCTTATTCTTTCACAGCCTCTTTACATATGAATCTATATTTAAAGATTCCAGATATATTGGATATGGCATCAAAGATTCCAAATGCCTCTTTACCACCGTCTCTCGATGCTGGAGGGCAAGCGGTTCTCGATGCGAGGGTAAGGTCTGTTTATCTGAGCCTATCCGTGCAGCGTTCCCATAGGTTCCCTTACTCAACGATCAAAAAGCCACCGAAAAGCAACCTATATGCCCCTTTTGGGCAATTACACAGGCCATCTGTCCCC…	475
pFSIS11807933-2_00023	15	1	15.1	TATGCTTTTTGATAAAAATGTAGAATGTCACTCGTTCGTAATGGGAGCCAGTGGTAAAGGTAAGTCTGTCTTCTCCGAACAAGTACGGAAGAATGCGAGACTACGCGGAGATCTGCTGGTGGATACTGATATGCTCCGGGAAGGGCGGGGGTTGAGACCATACGAGCATGAGTACGCTCGCCGCTTAGTTCTGGGGCTAAGTGGACCCTTGCCGCGTGAACTGCGTGGGAAGCCGGTGACGCTTATCTCTGATGTATCCAGGCCTAAGAAGGTAAAACGTCAGCCAAAGCAATTTGTTAAGACTGCGAATGGAGTCGCCCTTGACCGCCAATTGGTGGCTGATGCAAGAGAACAGTTGGAAATGCAAACAGGCATCTGGCTCAAACAGCCGGAGCTCAT…	619
pFSIS11807933-2_00023	15	2	15.2	TATGTTTTTTGATAACAAAGTAGAATCTCACTCGCTCGTAATGGGAGCCAGCGGGAAGGGCAAATCGGTCTTGTCCGAACAAGTGCGGAAAAACGCGAGGCTGCGCGGTGATCTGCTGGTGGATACTGAGATGTACCGTGAAGGTCGAGGGTTGAAACCATACGAGCATGAGTACGCTCGTCGCTTAGTTCTGGGGCTAAGTGGACCGTTGCCGCGTGAACTGCGTGGGAAGCCGGTGACGGTTATCTCTGATGTGTCCAGACCAAAAAAGGTAAAGCGTCAGCCAAAGCAATTTGTTAAGACCGTAAATGGCGTCACCCTTGAACGCCAATTGGTGGCAGATGCAAGAGACCAGTTGGAAATGCAAACAGGCGTCTGGCTCAAACAACCTCAGCTCAT…	617
pFSIS11807933-2_00023	15	3	15.3	TATGTTTTTTGATAACAAAGTAGAATCTCACTCGCTCGTAATGGGAGCCAGCGGGAAGGGCAAATCGGTCTTGTCCGAACAAGTGCGGAAAAACGCGAGGCTGCGCGGTGATCTGCTGGTGGATACTGAGATGTACCGTGAAGGTCGAGGGTTGAAACCATACGAGCATGAGTACGCTCGTCGCTTAGTTCTGGGGCTAAGTGGACCGTTGCCGCGTGAACTGCGTGGGAAGCCGGTGACGGTTATCTCTGATGTGTCCAGACCAAAAAAGGTAAAGCGTCAGCCAAAGCAATTTGTTAAGACCGTAAATGGCGTCACCCTTGAACGCCAATTGGTGGCAGATGCAAGAGACCAGTTGGAAATGCAAACAGGCGTCTGGCTCAAACAACCTCAGCTCAT…	617
pFSIS11807933-2_00023	15	4	15.4	TATGTTTTTTGATAACAAAGTAGAATCTCACTCGCTCGTAATGGGAGCCAGCGGGAAGGGCAAATCGGTCTTGTCCGAACAAGTGCGGAAAAACGCGAGGCTGCGCGGTGATCTGCTGGTGGATACTGAGATGTACCGTGAAGGTCGAGGGTTGAAACCATACGAGCATGAGTACGCTCGTCGCTTAGTTCTGGGGCTAAGTGGACCGTTGCCGCGTGAACTGCGTGGGAAGCCGGTGACGGTTATCTCTGATGTGTCCAGACCAAAAAAGGTAAAGCGTCAGCCAAAGCAATTTGTTAAGACCGTAAATGGCGTCACCCTTGAACGCCAATTGGTGGCAGATGCAAGAGACCAGTTGGAAATGCAAACAGGCGTCTGGCTCAAACAACCTCAGCTCAT…	619
pFSIS11807933-2_00023	15	5	15.5	TATGTTTTTTGATAACAAAGTAGAATCTCACTCGCTCGTAATGGGAGCCAGCGGGAAGGGCAAATCGGTCTTGTCCGAACAAGTGCGGAAAAACGCGAGGCTGCGCGGTGATCTGCTGGTGGATACTGAGATGTACTGTGAAGGTCGAGGGTTGAAACCATACGAGCATGAGTACGCTCGTCGCTTAGTTCTGGGGCTAAGTGGACCGTTGCCGCGTGAACTGCGTGGGAAGCCGGTGACGGTTATCTCTGATGTGTCCAGACCAAAAAAGGTAAAGCGTCAGCCAAAGCAATTTGTTAAGACCGTAAATGGCGTCACCCTTGAACGCCAATTGGTGGCAGATGCAAGAGACCAGTTGGAAATGCAAACAGGCGTCTGGCTCAAACAACCTCAGCTCAT…	619
pFSIS11807933-2_00023	15	6	15.6	TATGTTTTTTGATAACAAAGTAGAATCTCACTCGCTCGTAATGGGAGCCAGCGGGAAGGGTAAATCGGTCTTGTCCGAACAAGTGCGGAAAAATGCGAGGCTGCGCGGTGATCTGCTGGTGGATACTGAAATGTACCGTGAAGGTCGAGGGTTGAAACCATACGAGCATGAGTACGCTCGTCGCTTAGTTCTGGGGCTAAGTGGACCGTTGCCGCGTGAACTGCGTGGGAAGCCGGTGACGGTTATCTCTGATGTGTCCAGGCCAAAAAAGGTAAAGCGTCAGCCAAAGCAATTTGTTAAGACCGTGAATGGCATAACCCTTGAACGCCAATTGGTGGCCGATGCAAGAGAACAGTTGGAAATGCAAACAGGCGTCTGGCTCAAACAACCTCAGCTCAT…	571
pFSIS11807933-2_00023	15	7	15.7	TATGTTTTTTGATAACAAAGTAGAATCTCACTCGCTCGTAATGGGAGCCAGCGGGAAGGGTAAATCGGTCTTGTCCGAACAAGTGCGGAAAAATGCGAGGCTGCGCGGTGATCTGCTGGTGGATACTGAAATGTACCGTGAAGGTCGAGGGTTGAAACCATACGAGCATGAGTACGCTCGTCGCTTAGTTCTGGGGCTAAGTGGACCGTTGCCGCGTGAACTGCGTGGGAAGCCGGTGACGGTTATCTCTGATGTGTCCAGGCCAAAAAAGGTAAAGCGTCAGCCAAAGCAATTTGTTAAGACCGTGAATGGCATAACCCTTGAACGCCAATTGGTGGCCGATGCAAGAGAACAGTTGGAAATGCAAACAGGCGTCTGGCTCAAACAACCTCAGCTCAT…	619
pFSIS11807933-2_00023	15	8	15.8	TATGTTTTTTGATAACAAAGTAGAATCTCACTCGCTCGTAATGGGAGCCAGCGGGAAGGGTAAATCGGTCTTGTCCGAACAAGTGCGGAAAAATGCGAGGCTGCGCGGTGATCTGCTGGTGGATACTGAAATGTACCGTGAAGGTCGAGGGTTGAAACCATACGAGCATGAGTACGCTCGTCGCTTAGTTCTGGGGCTAAGTGGACCGTTGCCGCGTGAACTGCGTGGGAAGCCGGTGACGGTTATCTCTGATGTGTCCAGGCCAAAAAAGGTAAAGCGTCAGCCAAAGCAATTTGTTAAGACCGTGAATGGCATAACCCTTGAACGCCAATTGGTGGCCGATGCAAGAGATCAGTTGGAAATGCAAACAGGCGTCTGGCTCAAACAACCTCAACTCAT…	619
pFSIS11807933-2_00023	15	9	15.9	TATGTTTTTTGATAACAAAGTAGAATCTCACTCGCTCGTAATGGGAGCCAGCGGGAAGGGTAAATCGGTCTTGTCCGAACAAGTGCGGAAAAATGCGAGGCTGCGCGGTGATCTGCTGGTGGATACTGAAATGTACCGTGAAGGTCGAGGGTTGAAACCATACGAGCATGAGTACGCTCGTCGCTTAGTTCTGGGGCTAAGTGGACCGTTGCCGCGTGAACTGCGTGGGAAGCCGGTGACGGTTATCTCTGATGTGTCCAGGCCAAAAAAGGTAAAGCGTCAGCCAAAGCAATTTGTTAAGACCGTGAATGGCATAACCCTTGAACGCCAATTGGTGGCCGATGCAAGAGATCAGTTGGAAATGCAAACAGGCGTCTGGCTCAAACAACCTCAGCTCAT…	619
pFSIS11807933-2_00023	15	10	15.10	TATGTTTTTTGATAACAAAGTAGAATCTCACTCGCTCGTAATGGGAGCCAGCGGGAAGGGTAAATCGGTCTTGTCCGAACAAGTGCGGAAAAATGCGAGGCTGCGCGGTGATCTGCTGGTGGATACTGAAATGTACCGTGAAGGTCGAGGGTTGAAACCATACGAGCATGAGTACGCTCGTCGCTTAGTTCTGGGGCTAAGTGGACCGTTGCCGCGTGAACTGCGTGGGAAGCCGGTGACGGTTATCTCTGATGTGTCCAGGCCAAAAAAGGTAAAGCGTCAGCCAAAGCAATTTGTTAAGACCGTGAATGGCGTAACCCTTGAACGCCAATTGGTGGCCGATGCAAGAGATCAGTTGGAAATGCAAACAGGCGTCTGGCTCAAACAACCACAGCTCAT…	618
pFSIS11807933-2_00023	15	11	15.11	TATGTTTTTTGATAACAAAGTAGAATCTCACTCGCTCGTAATGGGAGCCAGCGGGAAGGGTAAATCGGTCTTGTCCGAACAAGTGCGGAAAAATGCGAGGCTGCGCGGTGATCTGCTGGTGGATACTGAAATGTACCGTGAAGGTCGAGGGTTGAAACCATACGAGCATGAGTACGCTCGTCGCTTAGTTCTGGGGCTAAGTGGACCGTTGCCGCGTGAACTGCGTGGGAAGCCGGTGACGGTTATCTCTGATGTGTCCAGGCCAAAAAAGGTAAAGCGTCAGCCAAAGCAATTTGTTAAGACCGTGAATGGCGTAACCCTTGAACGCCAATTGGTGGCCGATGCAAGAGATCAGTTGGAAATGCAAACAGGCGTCTGGCTCAAACAACCACAGCTCAT…	619
pFSIS11807933-2_00023	15	12	15.12	TATGTTTTTTGATAACAAAGTAGAATCTCACTCGCTCGTAATGGGAGCCAGCGGGAAGGGTAAATCGGTCTTGTCCGAACAAGTGGGAAAAATGCGAGGCTGCGCGGTGATCTGCTGGTGGATACTGAAATGTACCGTGAAGGTCGAGGGTTGAAACCATACGAGCATGAGTACGCTCGTCGCTTAGTTCTGGGGCTAAGTGGACCGTTGCCGCGTGAACTGCGTGGGAAGCCGGTGACGGTTATCTCTGATGTGTCCAGGCCAAAAAAGGTAAAGCGTCAGCCAAAGCAATTTGTTAAGACCGTGAATGGCGTAACCCTTGAACGCCAATTGGTGGCCGATGCAAGAGATCAGTTGGAAATGCAAACAGGCGTCTGGCTCAAACAACCACAGCTCATC…	617
pFSIS11807933-2_00023	15	13	15.13	TATGTTTTTTGATAACAAAGTAGAATCTCACTCGCTTGTAATTGGAGCCAGCGGGAAGGGTAAATCGGTCTTTTCCGAACAAGTACGGAAAAATGCGAGGCTGCGCGGTGATCTGCTGGTGGATACTGAGATGTACCGTGAAGGTCGAGGGTTGAAACCATACGAGCATGAGTACGCTCGTCGCTTAGTTCTGGGGCTAAGTGGACCGTTGCCGCGTGAACTGCGTGGGAAGCCGGTGACGGTTATCTCTGATGTGTCCAGGCCAAAAAAGGTAAAGCGTCAGCCAAAGCAATTTGTTAAGACCGTAAATGGCGTAACCCTTGAACGCCAGTTGGTGGCCGATGCAAGAGAACAGTTGGAAATGCAAACAGGAGTCTGGCTCAAACAACCTCAGCTCAT…	619
pFSIS11807933-2_00023	15	14	15.14	TATGTTTTTTGATGACAAAATAGAATCTCACTCACTCGTAATGGGAGTCACCGGGAAGGGGAAATCGGTCTTGTCCGAACAAGTCCGGAAAAATGCGAGGCAGCGCGGTTATTTGCTGGTGGATACTAAAATGTTCCGTGAAGGTCGAGGGTTGAAACCATACGAGCATGAGTACGCTCGCCGCTTAGTTCTGGGGCTAAGTGGACCGTTGCCGCGTGAACTGCGTGGGAAGCCTGTGACGGTTATCTCTGATGTGTCCAGGCCAAAAAAGGTAAAGCGTCAGCCAAAGCAATTTGTTAAGACCGTAAATGGCGTCACCCTTGAACGCCAATTGGTGGCTGATGCCAGAGAACAGTTGGTGATGCAAACAGGTGTCTGGCTCAAACATCCGCAGCTCAT…	619
pFSIS11807933-2_00023	15	15	15.15	TATGTTTTTTGGTAACAATGCAGGGGATCATACGTTCTTTATGGGAACAAGTGGAAAAGGTAAATCTGTCTTTTCCGAACAAGCCCGGAAAAATGCGAGGCAGCGCGGTGATTTGCTGGTGGATACTGAAATGTTCCGTGAAGGCCGAGGGTTGAAACCATACGAGCATGAGTATGCTCGTCGCTTAGTTCTGGGGCTAAGTGGACCGTTGCCGCGTGAACTGCGTGGGAAGCCGGTGACAGTTATCTCTGATGTGTCCAGGCCAAAAAAGGTAAAACGTCAGCCAAAGCACATTGTTAAAACCGTGAATGGAGTCATCCTTGAACGCCAATTGGTGGCTGATGCCAGAGAACAGTTGGAGATGCAAACAGGTGTCAGGCTCAAACAGCCGCAGCTCAT…	619
pFSIS11807933-2_00023	15	16	15.16	TATGTTTTTTGGTAACAATGCAGGGGATCATACGTTCTTTATGGGAACAAGTGGAAAAGGTAAATCTGTCTTTTCCGAACAAGCCCGGAAAAATGCTAGGCAGCGCGGTGATTTGCTGGTGGATACTGAAATGTTCCGTGAAGGCCGAGGGTTGAAACCATACGAGCATGAGTATGCTCGTCGCTTAGTTCTGGGGCTAAGTGGACCGTTGCCGCGTGAACTGCGTGGGAAGCCGGTGACAGTTATCTCTGATGTGTCCAGGCCAAAAAAGGTAAAACGTCAGCCAAAGCACATTGTTAAAACCGTGAATGGAGTCATCCTTGAACGCCAATTGGTGGCTGATGCCAGAGAACAGTTGGAGATGCAAACAGGTGTCAGGCTCAAACAGCCGCAGCTCAT…	619
pFSIS11807933-2_00027	16	1	16.1	AATGTTACCGATCGTCTCCCCCTCCGTAACCAAACAACTTGCGTTCAATCGAGTAGGCGATAAACGCAAGGTTAGGGTTTCGTCCAACTTTTTGGATGTTATGGGGTTCAAGCCAGGTATGGGCATCGCCGTTGAGCCAGGGGAGGGGATGGGCGGTTTTTCGGTGATCCCAGCGACCGATGAACTACAGACACACCAGGTTTATCAGCGCCGGTATCAACCAAAGAGTCGCTCCAACAACCCGCTGGAAACCGTTATTGAGTTTTCTGGACAAGGGCTCATAGATAAGTGCTTCCCTCGCTATACAGAGCGTTTCCACGTCGAAATGCGAAAAGGCCGAGTAGTCTTCACTCCTGTCGCAAACAGAGCCTTTGCCATTGCGGATCGGTTCAGAAAAAC…	1426
pFSIS11807933-2_00027	16	2	16.2	AATGTTACCGATCGTCTCCCCCTCCGTAGTAACCAAACAACTTGCGTTCAATCGAGTAGGCGATAAACGCAAGGTTAGGGTTTCGTCCAACTTTTTGGATGTTATGGGGTTCAAGCCAGGTATGGGCATCGCCGTTGAGCCAGGGGAGAGGATGGGCGGTTTTTCGGTGATCCCTGCGACCGATGAACTACAGACACACCAGGTTTATCAGCGCCGGTATCAACCAAAGAGTCGCTCTAATAACCCGCTGGAAACCGTTATTGAGTTTTCTGGACAAGGGCTCATAGATAAGTGCTTCCCTCGCTATACAGAGCGTTTCCACGTCGAAATGCGAAAAGGCCGAGTAGTCTTCACTCCTGTCGCAAACAGAGCCTTTGCCATTGCTGATCGGTTCAGAAA…	1429
pFSIS11807933-2_00027	16	3	16.3	AATGTTACCGATCGTCTCCCCCTCCGTAGTAACCAAACAACTTGCGTTCAATCGAGTAGGCGATAAACGCAAGGTTAGGGTTTCGTCCAACTTTTTGGATGTTATGGGGTTCAAGCCAGGTATGGGCATCGCCGTTGAGCCAGGGGAGGGATGGGCGGTTTTTCGGTGATCCCAGCGACCGATGAACTACAGACACACCAGGTTTATCAGCGCCGGTATCAACCAAAGAGTCGCTCCAACAACCCGCTGGAAACCGTTATTGAGTTTTCTGGACAAGGGCTCATAGATAAGTGCTTCCCTCGCTATACAGAGCGTTTCCACGTCGAAATGCGAAAAGGCCGAGTAGTCTTCACTCCTGTCGCAAACAGAGCCTTTGCCATTGCGGATCGGTTCAGAAAA…	1428
pFSIS11807933-2_00027	16	4	16.4	AATGTTACCGATCGTCTCCCCCTCCGTAGTAACCAAACAACTTGCGTTCAATCGAGTAGGCGATAAACGCAAGGTTAGGGTTTCGTCCAACTTTTTGGATGTTATGGGGTTCAAGCCAGGTATGGGCATCGCCGTTGAGCCAGGGGAGGGGATGGGCGGTTTTTCGGTGATCCCAGCGACCGATGAACTACAGACACACCAGGTTTATCAGCGCCGGTATCAACCAAAGAGTCGCTCCAACAACCCGCTGGAAACCGTTATTGAGTTTTCTGGACAAGGGCTCATAGATAAGTGCTTCCCTCGCTATACAGAGCGTTTCCACGTCGAAATGCGAAAAGGCCGAGTAGTCTTCACTCCTGTCGCAAACAGAGCCTTTGCCATTGCGGATCGGTTCAGAAA…	1429
pFSIS11807933-2_00027	16	5	16.5	AATGTTACCGATCGTCTCCCCCTCCGTAGTAACCAAACAACTTGCGTTCAATCGAGTAGGCGATAAACGCAAGGTTAGGGTTTCGTCCAACTTTTTGGATGTTATGGGGTTCAAGCCAGGTATGGGCATCGCCGTTGAGCCAGGGGAGGGGATGGGCGGTTTTTCGGTGATCCCAGCGACCGATGAACTACAGACACACCAGGTTTATCAGCGCCGGTATCAACCAAAGAGTCGCTCCAACAACCCGCTGGAAACCGTTATTGAGTTTTCTGGACAAGGGCTCATAGATAAGTGCTTCCCTCGCTATACAGAGCGTTTCCACGTCGAAATGCGAAAAGGCCGAGTAGTCTTCACTCCTGTCGCAAACAGAGCCTTTGCCATTGCGGATCGGTTCAGAAA…	1429
pFSIS11807933-2_00027	16	6	16.6	AATGTTACCGATCGTCTCCCCCTCCGTAGTAACCAAACAACTTGCGTTCAATCGAGTAGGCGATAAACGCAAGGTTAGGGTTTCGTCCAACTTTTTGGATGTTATGGGGTTCAAGCCAGGTATGGGCATCGCCGTTGAGCCAGGGGAGGGGATGGGCGGTTTTTCGGTGATCCCAGCGACCGATGAACTACAGACACACCAGGTTTATCAGCGCCGGTATCAACCAAAGAGTCGCTCCAACAACCCGCTGGAAACCGTTATTGAGTTTTCTGGACAAGGGCTCATAGATAAGTGCTTCCCTCGCTATACAGAGCGTTTCCACGTCGAAATGCGAAAAGGCCGAGTAGTCTTCACTCCTGTCGCAAACAGAGCCTTTGCCATTGCGGATCGGTTCAGAAA…	1429
pFSIS11807933-2_00027	16	7	16.7	AATGTTACCGATCGTCTCCCCCTCCGTAGTAACCAAACAACTTGCGTTCAATCGAGTAGGCGATAAACGCAAGGTTAGGGTTTCGTCCAACTTTTTGGATGTTATGGGGTTCAAGCCAGGTATGGGCATCGCCGTTGAGCCAGGGGAGGGGATGGGCGGTTTTTCGGTGATCCCAGCGACCGATGAACTACAGACACACCAGGTTTATCAGCGCCGGTATCAACCAAAGAGTCGCTCCAACAACCCGCTGGAAACCGTTATTGAGTTTTCTGGACAAGGGCTCATAGATAAGTGCTTCCCTCGCTATACAGAGCGTTTCCACGTCGAAATGCGAAAAGGTCGAGTAGTCTTCACTCCCGTCGCAAACAGAGCCTTTGCCATTGCTGATCGGTTCAGAAA…	1429
pFSIS11807933-2_00027	16	8	16.8	AATGTTACCGATCGTCTCCCCCTCCGTAGTAACCAAACAACTTGCGTTCAATCGAGTAGGCGATAAACGCAAGGTTAGGGTTTCGTCCAACTTTTTGGATGTTATGGGGTTCAAGCCAGGTATGGGCATCGCCGTTGAGCCAGGGGAGGGGATGGGCGGTTTTTCGGTGATCCCAGCGACCGATGAACTACAGACACACCAGGTTTATCAGCGCCGGTATCAACCAAAGAGTCGCTCCAACAACCCGCTGGAAACCGTTATTGAGTTTTCTGGACAAGGGCTCATAGATAAGTGCTTCCCTCGCTATACAGAGCGTTTCCACGTCGAAATGCGAAAAGGTCGAGTAGTCTTCACTCCCGTCGCAAACAGAGCCTTTGCCATTGCTGATCGGTTCAGAAA…	1429
pFSIS11807933-2_00027	16	9	16.9	AATGTTACCGATCGTCTCCCCCTCCGTAGTAACCAAACAACTTGCGTTCAATCGAGTAGGCGATAAACGCAAGGTTAGGGTTTCGTCCAACTTTTTGGATGTTATGGGGTTCAAGCCAGGTATGGGCATCGCCGTTGAGCCAGGGGAGGGGATGGGCGGTTTTTCGGTGATCCCAGCGACCGATGAACTACAGACACACCAGGTTTATCAGCGCCGGTATCAACCAAAGAGTCGCTCCAACAACCCGCTGGAAACCGTTATTGAGTTTTCTGGACAAGGGCTCATAGATAAGTGCTTCCCTCGCTATACAGAGCGTTTCCACGTCGAAATGCGAAAAGGTCGAGTAGTCTTCACTCCCGTCGCAAACAGAGCCTTTGCCATTGCTGATCGGTTCAGAAA…	1429
pFSIS11807933-2_00027	16	10	16.10	AATGTTACCGATCGTCTCCCCCTCCGTAGTAACCAAACAACTTGCGTTCAATCGAGTAGGCGATAAACGCAAGGTTAGGGTTTCGTCCAACTTTTTGGATGTTATGGGGTTCAAGCCAGGTATGGGCATCGCCGTTGAGCCAGGGGAGGGGATGGGCGGTTTTTCGGTGATCCCAGCGACCGATGAACTACAGACACACCAGGTTTATCAGCGCCGGTATCAACCAAAGAGTCGCTCCAACAACCCGCTGGAAACCGTTATTGAGTTTTCTGGACAAGGGCTCATAGATAAGTGCTTCCCTCGCTATACAGAGCGTTTCCACGTCGAAATGCGAAAAGGTCGAGTAGTCTTCACTCCCGTCGCAAACAGAGCCTTTGCCATTGCTGATCGGTTCAGAAA…	1429
pFSIS11807933-2_00027	16	11	16.11	AATGTTACCGATCGTCTCCCCCTCCGTAGTAACCAAACAACTTGCGTTCAATCGAGTAGGCGATAAACGCAAGGTTAGGGTTTCGTCCAACTTTTTGGATGTTATGGGGTTCAAGCCAGGTATGGGCATCGCCGTTGAGCCAGGGGAGGGGATGGGCGGTTTTTCGGTGATCCCAGCGACCGATGAACTACAGACACACCAGGTTTATCAGCGCCGGTATCAACCAAAGAGTCGCTCCAACAACCCGCTGGAAACCGTTATTGAGTTTTCTGGACAAGGGCTCATAGATAAGTGCTTCCCTCGCTATACAGAGCGTTTCCACGTCGAAATGCGAAAAGGTCGAGTAGTCTTCACTCCCGTCGCAAACAGAGCCTTTGCCATTGCTGATCGGTTCAGAAA…	1429
pFSIS11807933-2_00027	16	12	16.12	AATGTTACCGATCGTCTCCCCCTCCGTAGTAACCAAACAACTTGCGTTCAATCGAGTAGGCGATAAACGCAAGGTTAGGGTTTCGTCCAACTTTTTGGATGTTATGGGGTTCAAGCCAGGTATGGGCATCGCCGTTGAGCCAGGGGAGGGGATGGGCGGTTTTTCGGTGATCCCAGCGACCGATGAACTACAGACACACCAGGTTTATCAGCGCCGGTATCAACCAAAGAGTCGCTCCAACAACCCGCTGGAAACCGTTATTGAGTTTTCTGGACAAGGGCTCATAGATAAGTGCTTCCCTCGCTATACAGAGCGTTTCCACGTCGAAATGCGAAAAGGTCGAGTAGTCTTCACTCCCGTCGCAAACAGAGCCTTTGCCATTGCTGATCGGTTCAGAAA…	1429
pFSIS11807933-2_00027	16	13	16.13	AATGTTACCGATCGTCTCCCCCTCCGTAGTAACCAAACAACTTGCGTTCAATCGAGTAGGCGATAAACGCAAGGTTAGGGTTTCGTCCAACTTTTTGGATGTTATGGGGTTCAAGCCAGGTATGGGCATCGCCGTTGAGCCAGGGGAGGGGATGGGCGGTTTTTCGGTGATCCCAGCGACCGATGAACTACAGACACACCAGGTTTATCAGCGCCGGTATCAACCAAAGAGTCGCTCCAACAACCCGCTGGAAACCGTTATTGAGTTTTCTGGACAAGGGCTCATAGATAAGTGCTTCCCTCGCTATACAGAGCGTTTCCACGTCGAAATGCGAAAAGGTCGAGTAGTCTTCACTCCCGTCGCAAACAGAGCCTTTGCCATTGCTGATCGGTTCAGAAA…	1429
pFSIS11807933-2_00027	16	14	16.14	AATGTTACCGATCGTCTCCCCCTCCGTAGTAACCAAACAACTTGCGTTCAATCGAGTAGGCGATAAACGCAAGGTTAGGGTTTCGTCCAACTTTTTGGATGTTATGGGGTTCAAGCCAGGTATGGGCATCGCCGTTGAGCCAGGGGAGGGGATGGGCGGTTTTTCGGTGATCCCAGCGACCGATGAACTACAGACACACGAGGTTTATCAGCGCCGGTATCAACCAAAGAGTCGCTCCAACAACCCGCTGGAAACCGTTATTGAGTTTTCTGGACAAGGGCTCATAGATAAGTGCTTCCCTCGCTATACAGAGCGTTTCCACGTCGAAATGCGAAAAGGCCGAGTAGTCTTCACTCCTGTCGCAAACAGAGCCTTTGCCATTGCGGATCGGTTCAGAAA…	1429
pFSIS11807933-2_00027	16	15	16.15	AATGTTACCGATCGTCTCCCCCTCCGTAGTAACCAAACAACTTGCGTTCAATCGAGTAGGCGATAAACGCAAGGTTAGGGTTTCGTCCAACTTTTTGGATGTTATGGGGTTCAAGCCAGGTATGGGCATCGCCGTTGAGCCAGGGGAGGGGATGGGCGGTTTTTCGGTGATCCCAGCGACCGATGAACTATAGACACACCAGGTTTATCAGCGCCGGTATCAACCAAAGAGTCGCTCCAACAACCCGCTGGAAACCGTTATTGAGTTTTCTGGACAAGGGCTCATAGATAAGTGCTTCCCTCGCTATACAGAGCGTTTCCACGTCGAAATGCGAAAAGGTCGAGTAGTCTTCACTCCCGTCGCAAACAGAGCCTTTGCCATTGCTGATCGGTTCAGAAA…	1429
pFSIS11807933-2_00027	16	16	16.16	AATGTTACCGATCGTCTCCCCCTCCGTAGTAACCAAACAACTTGCGTTCAATCGAGTAGGCGATAAACGCAAGGTTAGGGTTTCGTCCAACTTTTTGGATGTTATGGGGTTCAAGCCAGGTATGGGCATCGCCGTTGAGCCAGGGGAGGGGATGGGCGGTTTTTCGGTGATCCCGGCGACCGATGAACTACAGACACACCAGGTTTATCAGCGCCGGTATCAACCAAAGAGTCGCTCCAACAACCCGCTGGAAACCGTTATTGAGTTTTCTGGACAAGGGCTCATAGATAAGTGCTTCCCTCGCTATACAGAGCGTTTCCACGTCGAAATGCGAAAAGGCCGAGTAGTCTTCACTCCTGTCGCAAACAGAGCCTTTGCCATTGCTGATCGGTTCAGAAA…	1429
pFSIS11807933-2_00027	16	17	16.17	AATGTTACCGATCGTCTCCCCCTCCGTAGTAACCAAACAACTTGCGTTCAATCGAGTAGGCGATAAACGCAAGGTTAGGGTTTCGTCCAACTTTTTGGATGTTATGGGGTTCAAGCCAGGTATGGGCATCGCCGTTGAGCCAGGGGAGGGGATGGGCGGTTTTTCGGTGATCCCGGCGACCGATGAACTACAGACACACCAGGTTTATCAGCGCCGGTATCAACCAAAGAGTCGCTCCAACAACCCGCTGGAAACCGTTATTGAGTTTTCTGGACAAGGGCTCATAGATAAGTGCTTCCCTCGCTATACAGAGCGTTTCCACGTCGAAATGCGAAAAGGCCGAGTAGTCTTCACTCCTGTCGCAAACAGAGCCTTTGCCATTGCTGATCGGTTCAGAAA…	1429
pFSIS11807933-2_00027	16	18	16.18	AATGTTACCGATCGTCTCCCCCTCCGTAGTAACCAAACAACTTGCGTTCAATCGAGTAGGCGATAAACGCAAGGTTAGGGTTTCGTCCAACTTTTTGGATGTTATGGGGTTCAAGCCAGGTATGGGCATCGCCGTTGAGCCAGGGGAGGGGATGGGGGGTTTTTCGGTGATCCCGGCGACCGATGAACTACAGACACACCAGGTTTATCAGCGCCGGTATCAACCAAAGAGTCGCTCCAACAACCCGCTGGAAACCGTTATTGAGTTTTCTGGACAAGGGCTCATAGATAAGTGCTTCCCTCGCTATACAGAGCGTTTCCACGTCGAAATGCGAAAAGGCCGAGTAGTCTTCACTCCTGTCGCAAACAGAGCCTTTGCCATTGCTGATCGGTTCAGAAA…	1429
pFSIS11807933-2_00027	16	19	16.19	AATGTTACCGATCGTCTCCCCCTCCGTAGTAACCAAACAACTTGCGTTCAATCGAGTAGGCGATAAACGCAAGGTTAGGGTTTCGTCCAACTTTTTGGATGTTATGGGGTTCAAGCCAGGTATGGGCATCGCCGTTGAGCCTGGGGAGAGGATGGGCGGTTTTTCGGTGATCCCGGCGACCGATGAACTACAGACACACCAGGTTTATCAGCGCCGGTATCAACCAAAGAGTCGCTCCAACAACCCGCTGGAAACCGTTATTGAGTTTTCTGGACAAGGGCTCATAGATAAGTTCTTCCCTCGCTATACAGAGCGTTTCCACGTCGAAATGCGAAAAGGCCGAGTAGTCTTCACTCCTGTCGCAAACAGAGCCTTTGCCATTGCTGATCGGTTCAGAAA…	1429
pFSIS11807933-2_00027	16	20	16.20	AATGTTACCGATCGTCTCCCCCTCCGTAGTAACCAAACAACTTGCGTTCAATCGAGTAGGCGATAAACGCAAGGTTAGGGTTTCGTCCAACTTTTTGGATGTTATGGGGTTCAAGCCGGTATGGGCATCGCCGTTGAGCCGGGGAGGGGATGGGCGGTTTTTCGGTGATCCCAGCGACCGATGAACTACAGACACACCAGGTTTATCAGCGCCGGTATCAACCAAAGAGTCGCTCCAACAACCCGCTGGAAACCGTTATTGAGTTTTCTGGACAAGGGCTCATAGATAAGTGCTTCCCTCGCTATACAGAGCGTTTCCACGTCGAAATGCGAAAAGGCCGAGTAGTCTTCACTCCTGTCGCAAACAGAGCCTTTGCCATTGCGGATCGGTTCAGAAAAA…	1426
pFSIS11807933-2_00027	16	21	16.21	CCGATCGTCTCCCCCTCCGTAGTAACCAAACAACTTGCGTTCAATCGAGTAGGCGATAAACGCAAGGTTAGGGTTTCGTCCAACTTTTTGGATGTTATGGGGTTCAAGCCAGGTATGGGCATCGCCGTTGAGCCAGGGGAGGGGATGGGCGGTTTTTCGGTGATCCCAGCGACCGATGAACTACAGACACACCAGGTTTATCAGCGCCGGTATCAACCAAAGAGTCGCTCCAACAACCCGCTGGAAACCGTTATTGAGTTTTCGGGACAAGGGCTCATAGATAAGTGCTTCCCTCGCTATACAGAGCGTTTCCACGTCGAAATGCGAAAAGGCCGAGTAGTCTTCACTCCTGTCGCAAACAGGGCCTTTGCCATTGCGGATCGGTTCAGAAAAACCAGC…	1422
pFSIS11807933-2_00030	17	1	17.1	CATGATTGACATGACATGCCGCCTCTGTGCTGGTTCCGGTGTTTATGACTTTTCCCCTTCCAAAGAAACCTGCGGTATGTGCCAAGGGCATGGGAAATTTGCTGACGCCAAAGCAATGCTGGTGGCTGCCATCGAGCTGGCAAAGAAGCAACGCGAGCCGGTCATTGAAGTGGTAATGGGGTTGGTGCTCCAGGGTGTGGATGTTAGAGGGAAGGAGCCTGGAGAGCGGTTCAAGGCTGCTCAGGCCTTTAACGCCCCAGGGCACAACCTATTACGATACGGGTGGGATGCTTGGGAGCTCTATGCCCTCCATGAGGGTGTAAGTCCAGAACTTGCATCGCTTGGCCGAAGTGTGATGCGCGAGTGGCATAGCCATTCATGGGGCCGGTTCAGTGGAGA…	508
pFSIS11807933-2_00030	17	2	17.2	CATGATTGACCTGACATGCCGCCTCTGTGCTGGTTCCGGTGTTTATGACTTTTCCCCTTCCAAAGAAACCTGCGGTATGTGCCAAGGGCATGGGAAATTTGCTGACGCCAAAGCAATGCTGGTGGCTGCCATCGAGCTGGCAAAGAAGCAACGCGAGCCGGTCATTGAGGTGGTAATGGGGTTGGTGCTCCAGGGTGTGGATGTTAGAGGGAAGGAGCCTGGAGAGCGGTTCAAGGCTGCTCAGGCCTTTAACGCCCCAGGGCACAACCTATTACGATACGGGTGGGATGCTTGGGAGCTCTATGCCCTACATGAGGGTGTAAGTCCAGAACTTGCATCGCTTGGCCGAAGTGTGATGCGCGAGTGGCATAGCCATTCATGGGGCCGGTTCAGTGGAGA…	508
pFSIS11807933-2_00030	17	3	17.3	CATGATTGACCTGACATGCCGCCTCTGTGCTGGTTCCGGTGTTTATGACTTTTCCCCTTCCAAAGAAACCTGCGGTATGTGCCAAGGGCATGGGAAATTTGCTGACGCCAAAGCAATGCTGGTGGCTGCCATCGAGCTGGCAAAGAAGCAACGCGAGCCTGTCATTGAAGTGGTAATGGGGTTGGTGCTCCAGGGTGTGGATGTTAGAGGGAAGGAGCCTGGAGAGCGGTTCAAGGCTGCTCAGGCCTTTAACGCCCCAGGGCACAACCTATTACGATACGGGTGGGATGCTTGGGAGCTCTATGCCCTCCATGAGGGTGTAAGTCCAGAACTTGCATCGCTTGGCCGAAGTGTGATGCGCGAGTGGCATAGCCATTCATGGGGCCGGTTCAGTGGAGA…	508
pFSIS11807933-2_00030	17	4	17.4	CATGATTGACCTGACATGCCGCCTTTGTGCTGGTTCCGGTGTTTATGACTTTTCCCCTTCCAAAGAAACCTGCGGTATGTGCCAAGGGCATGGGAAATTTGCTGACGCCAAAGCAATGCTGGTGGCTGCCATCGAGCTGGCAAAGAAGCAACGCGAGCCTGTCATTGAAGTGGTAATGGGGTTGGTGCTCCAGGGTGTGGATGTTAGAGGGAAGGAGCCTGGAGAGCGGTTCAAGGCTGCTCAGGCCTTTAACGCCCCAGGGCACAACCTATTACGATACGGGTGGGATGCTTGGGAGCTCTATGCCCTCCATGAGGGTGTAAGTCCAGAACTTGCATCGCTTGGCCGAAGTGTGATGCGCGAGTGGCATAGCCATTCATGGGGCCGGTTCAGTGGAGA…	508
pFSIS11807933-2_00030	17	5	17.5	CATGATTGACCTGACATGCCGCCTTTGTGCTGGTTCCGGTGTTTATGACTTTTCCCCTTCCAAAGAAACCTGCGGTATGTGCCAAGGGCATGGGAAATTTGTTGACGCCAAAGCAATGCTGGTGGCTGCCATCGAGCTGGCAAAGAAGCAACGCGAGCCTGTCATTGAAGTGGTAATGGGGTTGGTGCTCCAGGGTGTGGATGTTAGAGGGAAGGAGCCTGGAGAGCGGTTCAAGGCTGCTCAGGCCTTTAACGCCCCAGGGCACAACCTATTACGATACGGGTGGGATGCTTGGGAGCTCTATGCCCTCCATGAGGGTGTAAGTCCAGAACTTGCATCGCTTGGCCGAAGTGTGATGCGCGAGTGGCATAGCCATTCATGGGGCCGGTTCAGTGGAGA…	508
pFSIS11807933-2_00030	17	6	17.6	CATGATTGACCTGACATGCCGCCTTTGTGCTGGTTCCGGTGTTTATGACTTTTCCCCTTCCAAAGAAACCTGCGGTATGTGCCAGGGGCATGGGAAATTTGCTGACGCCAAAGCAATGCTGGTGGCTGCCATCGAGCTGGCAAAGAAGCAACGCGAGCCTGTCATTGAAGTGGTAATGGGGTTGGTGCTCCAGGGTGTGGATGTTAGAGGGAAGGAGCCTGGAGAGCGGTTCAAGGCTGCTCAGGCCTTTAACGCCCCAGGGCACAACCTATTACGATACGGGTGGGATGCTTGGGAGCTCTATGCCCTCCATGAGGGTGTAAGTCCAGAACTTGCATCGCTTGGCCGAAGTGTGATGCGCGAGTGGCATAGCCATTCATGGGGCCGGTTCAGTGGAGA…	508
pFSIS11807933-2_00031	18	1	18.1	GATGGACGAGAACAAGCTCAACATTGAAACGGTCGATGGGCACAACGAGCTGGTAGTCAGCTTTTTGTCCAGAATGGTAAGCCTGAGTGACGAGGAAAAGCAGACAGTATTGTCCTGCCTTCCGGACACCGGCAAACAAACAATCACCCAGCTCTATGAGGCGCTGCGTTCTCAAGGGCACCAGGATCTTGCAGAGAAAGTCGAACCATACCTCCAGCAGGGGGTGTTTGGGCCGATCTTCGATAACGCCAAGTCCAAGGTGTTCGTTCGGGACGAAGCGCCTTTTTTCCTCATGGATGAAAATCCTTTGAACTGGGATGACGCTAAAGCATTCAATCGCCTACGTATGAGTACGACCTGTGTTCTTGGCCGTGGCGGCTGGACTATCGGTGAGCGCTT…	676
pFSIS11807933-2_00031	18	2	18.2	GATGGACGAGAACAAGCTCAACATTGAAACGGTCGATGGGCACAACGAGCTGGTAGTCAGCTTTTTGTCCAGAATGGTAAGCCTGAGTGACGAGGAAAAGCAGACAGTATTGTCCTGCCTTCCGGACACCGGCAAACAAACAATCACCCAGCTCTATGAGGCGCTGCGTTCTCAAGGGCACCAGGATCTTGCAGAGAAAGTCGAACCATACCTCCAGCAGGGGGTGTTTGGGCCGATCTTCGATAACGCCAAGTCCAAGGTGTTCGTTCGGGACGAAGCGCCTTTTTTCCTCATGGATGAAAATCCTTTGAACTGGGATGACGCTAAAGCATTCAATCGCCTACGTATGAGTACGACCTGTGTTCTTGGCCGTGGCGGCTGGACTATCGGTGAGCGCTT…	676
pFSIS11807933-2_00031	18	3	18.3	GATGGACGAGAACAAGCTCAACATTGAAACGGTCGATGGGCACAACGAGCTGGTAGTCAGCTTTTTGTCCAGAATGGTAAGCCTGAGTGACGAGGAAAAGCAGACAGTATTGTCCTGCCTTCCGGACACCGGCAAACAAACAATCACCCAGCTCTATGAGGCGCTGCGTTCTCAAGGGCACCAGGATCTTGCAGAGAAAGTCGAACCATACCTCCAGCAGGGGGTGTTTGGGCCGATCTTCGATAACGCCAAGTCCAAGGTGTTCGTTCGGGACGAAGCGCCTTTTTTCCTCATGGATGAAAATCCTTTGAACTGGGATGACGCTAAAGCATTCAATCGCCTACGTATGAGTACGACCTGTGTTCTTGGCCGTGGCGGCTGGACTATCGGTGAGCGCTT…	676
pFSIS11807933-2_00031	18	4	18.4	GATGGACGAGAACAAGCTCAACATTGAAACGGTCGATGGGCACAACGAGCTGGTAGTCAGCTTTTTGTCCAGAATGGTAAGCCTGAGTGACGAGGAAAAGCAGACAGTATTGTCCTGCCTTCCGGACACCGGCAAACAAACAATCACCCAGCTCTATGAGGCGCTGCGTTCTCAAGGGCACCAGGATCTTGCAGAGAAAGTCGAACCATACCTCCAGCAGGGGGTGTTTGGGCCGATCTTCGATAACGCCAAGTCCAAGGTGTTCGTTCGGGACGAAGCGCCTTTTTTCCTCATGGATGAAAATCCTTTGAACTGGGATGACGCTAAAGCATTCAATCGCCTACGTATGAGTACGGCCTGTGTTCTTGGCCGTGGCGGCTGGACTATCGGTGAGCGCTT…	676
pFSIS11807933-2_00031	18	5	18.5	GATGGACGAGAACAAGCTCAACATTGAAACGGTCGATGGGCACAACGAGCTGGTAGTCAGCTTTTTGTCCAGAATGGTAAGCCTGAGTGACGAGGAAAAGCAGACAGTATTGTCCTGCCTTCCGGGCACCGGCAAACAAACAATCACCCAGCACTATGAGGCGCTGCGTTCTCAAGGGCACCAGGATCTTGCAGAGAAGGTCGAACCATACCTCCAGCAGGGGGTGTTTGGGCCGATCTTCGATAACGCCAAGTCCAAGGTGTTCGTTCGGGACGAAGCGCCTTTTTTCCTCATGGATGAAAATCCTTTGAACTGGGATGACGCTAAAGCATTCAATCGCCTACGTATGAGTACGACCTGTGTTCTTGGCCGTGGCGGCTGGACTATCGGTGAGCGCTT…	676
pFSIS11807933-2_00031	18	6	18.6	GATGGACGAGAACAAGCTCAACATTGAAACGGTCGATGGGCACAACGAGCTGGTAGTCAGCTTTTTGTCCAGAATGGTAAGCCTGAGTGACGAGGAAAAGCAGACAGTATTGTCCTGCCTTCCGGGCACCGGCAAACAAACAATCACCCAGCTCTATGAGGCGCTGCGTTCTCAAGGGCACCAGGATCTTGCAGAGAAGGTCGAACCATACCTCCAGCAGGGGGTGTTTGGGCCGATCTTCGATAACGCCAAGTCCAAGGTGTTCGTTCGGGACGAAGCGCCTTTTTTCCTCATGGATGAAAATCCTTTGAACTGGGATGACGCTAAAGCATTCAATCGCCTACGTATGAGTACGACCTGTGTTCTTGGCCGTGGCGGCTGGACTATCGGTGAGCGCTT…	676
pFSIS11807933-2_00031	18	7	18.7	GATGGACGAGAACAAGCTCAACATTGAAACGGTCGATGGGCACAACGAGCTGGTAGTCAGCTTTTTGTCCAGAATGGTAAGCCTGAGTGACGAGGAAAAGCAGACAGTATTGTCCTGCCTTCCGGGCACCGGCAAACAAACAATCACCCAGCTCTATGAGGCGCTGCGTTCTCAAGGGCACCAGGATCTTGCAGAGAAGGTCGAACCATACCTCCAGCAGGGGGTGTTTGGGCCGATCTTCGATAACGCCAAGTCCAAGGTGTTCGTTCGGGACGAAGCGCCTTTTTTCCTCATGGATGAAAATCCTTTGAACTGGGATGACGCTAAAGCATTCAATCGCCTACGTATGAGTACGACCTGTGTTCTTGGCCGTGGCGGCTGGACTATCGGTGAGCGCTT…	676
pFSIS11807933-2_00031	18	8	18.8	GATGGACGAGAACAAGCTCAACATTGAAACGGTCGATGGGCACAACGAGCTGGTAGTCAGCTTTTTGTCCAGAATGGTAAGCCTGAGTGACGAGGAAAAGCAGACAGTATTGTCCTGCCTTCCGGGCACCGGCAAACAAACAATCACCCAGCTCTATGAGGCGCTGCGTTCTCAAGGGCACCAGGATCTTGCAGAGAAGGTCGAACCATACCTCCAGCAGGGGTGTTTGGGCCGATCTTCGATAACGCCAAGTCCAAGGTGTTCGTTCGGGACGAAGCGCCTTTTTTCCTCATGGATGAAAATCCTTTGAACTGGGATGACGCTAAAGCATTCAATCGCCTACGTATGAGTACGACCTGTGTTCTTGGCCGTGGCGGCTGGACTATCGGTGAGCGCTTT…	675
pFSIS11807933-2_00032	19	1	19.1	AATGAGTAAGCGATATGCGGTAGTGCCGCATCCGAAACTGAAACGAGAGTACAAAGGTCGGCTGGTCAGAACTACTCGGGTACTAAAAAACGGCTGGGGGGTGATCCCTCTAGGGGCTGTGGCAACGGTCACGCATCAGTCTCCCAAGGGATCAGAACTGACCTTTGAACCATGCGACTGCTGCGGCCTGAAAGCCATTATCAGTCATGTAAGCATGGACTCCATTGAATTTATCGAACCGATTACTGAGGAAGAAGATGGACGAGAACAAGCTCAACATTGA	283
pFSIS11807933-2_00032	19	2	19.2	AATGAGTAAGCGATATGCGGTAGTGCCGCATCCGAAACTGAAACGAGAGTACAAAGGTCGGCTGGTCAGAACTACTCGGGTACTAAAAAACGGCTGGGGGTTGATCCCTCTAGGGGCTGTGGCAACGGTCACGCATCAGTCTCCCAAGGGATCAGAACTGACCTTTGAACCATGCGACTGCTGCGGCCTGAAAGCCATTATCAGTCATGTAAGCATGGACTCCATTGAATTTATCGAACCGATTACTGAGGAAGAAGATGGACGAGAACAAGCTCAACATTGA	283
pFSIS11807933-2_00034	20	1	20.1	ATGCTGCAAGGCAATACTAACACGAATAAGCGCATCCCGCTCGCGGCGTTCATGAAATGGCCGCTGGCGAAACGTCAGGACTTCATCGACCGGGAAATGTCCGGTTGCCCCGACTTTATCAAGACGTCTTTGCTTCGGCATTAAG	145
pFSIS11807933-2_00036	21	1	21.1	TATGAAGATCTCACAGGACATGAAAAGAAAATTTGCTTTGGTGAATGCCCTGTCTAAAACGGAGAAGCCAAGTCTCCAAGACCTTCACAAGGCAACAAATATTCCTGAATCAACGATCAAGAGACAGTTGTCTGCCCTGCGTGATGAGTTCGGAATGAATATCTTGTTCGTCAGGGAGTCTACCGGCGAACGAGGTGCCACCGGCTACTACATGCTGACAGACTGGGGGATCTTAGACAGGTCTTCGTTCTTGAACCGGTACGGAAAACTGTAA	274
pFSIS11807933-2_00037	22	1	22.1	GATGGCATTGAACAATTTAAAAGGCCTGTCCGAACTTGCTAAAGCCGCCAAAGGCAAGAAAGGCAAAGAGGTTCTTACCGTACCTGTTGACGACGTTGTATCCAAGGTCCAGGTTCGTAAGCGCTTCCGTAACATTGAAGAGCTGGCGGCAACCTTGCTGACCGAAGGGCAGCAATCTCCGATCATCGTGTTCCCGAAGAATGAAGAAGGCAAGTTCGTCATCCAAAAAGGGGAGCGGCGTTGGAGAGCGTGTAAACACGCTGGTATCGAGACCATTGACCTGGTGGTGAATGATAAGGTCCAGAACAATTTGGACGAGACTGCTGGTGAGCTGATCGAAAACATCCAGCGGGATGACTTGACTCCGGTAGAGATTGCCGAGGCGTTAAACCTGTTTAT…	1183
pFSIS11807933-2_00037	22	2	22.2	GATGGCATTGAACAATTTAAAAGGCCTGTCCGAACTTGCTAAAGCCGCCAAAGGCAAGAAAGGCAAAGAGGTTCTTACCGTACCTGTTGACGACGTTGTATCCAAGGTCCAGGTTCGTAAGCGCTTCCGTAACATTGAAGAGCTGGCGGCAACCTTGCTGACCGAAGGGCAGCAGTCTCCGATCATCGTGTTCCCGAAGAACGAAGAAGGCAAGTTCGTCATCCAAAAAGGGGAGCGGCGTTGGAGAGCGTGTAAACACGCTGGTATCGAGACCATTGACCTGGTGGTGAATGATAAGGTCCAGAACAACTTGGACGAGACTGCTGGTGAGCTGATCGAAAACATCCAGCGGGATGACTTGACTCCAGTAGAGATTGCCGAGGCGTTAAACCTGTTTAT…	1183
pFSIS11807933-2_00037	22	3	22.3	GATGGCATTGAACAATTTAAAAGGCCTGTCCGAACTTGCTAAAGCCGCCAAAGGCAAGAAAGGCAAAGAGGTTCTTACCGTACCTGTTGACGACGTTGTATCCAAGGTCCAGGTTCGTAAGCGCTTCCGTAACATTGAAGAGCTGGCGGCAACCTTGCTGACCGAAGGGCAGCAGTCTCCGATCATCGTGTTCCCGAAGAACGAAGAAGGCAAGTTCGTCATCCAAAAAGGGGAGCGGCGTTGGAGAGCGTGTAAACACGCTGGTATCGAGACCATTGACTTGGTGGTGAATGATAAGGTCCAGAACAACTTGGACGAGACTGCTGGTGAGCTGATCGAAAACATCCAGCGGGATGACTTGACTCCGGTAGAGATTGCCGAGGCGTTAAACCTGTTTAT…	1183
pFSIS11807933-2_00037	22	4	22.4	GATGGCATTGAACAATTTAAAAGGCCTGTCCGAACTTGCTAAAGCCGCCAAAGGCAAGAAAGGCAAAGAGGTTCTTACCGTACCTGTTGACGACGTTGTATCCAAGGTCCAGGTTCGTAAGCGCTTCCGTAACATTGAAGAGCTGGCGGCAACCTTGCTGACCGAAGGGCAGCAGTCTCCGATCATCGTGTTCCCGAAGAACGAAGAAGGCAAGTTCGTCATCCAAAAAGGGGAGCGGCGTTGGAGAGCGTGTAAACACGCTGGTATCGAGACCATTGACTTGGTGGTGAATGATAAGGTCCAGAACAACTTGGACGAGACTGCTGGTGAGCTGATCGAAAACATCCAGCGGGATGACTTGACTCCGGTAGAGATTGCCGAGGCGTTAAACCTGTTTAT…	1183
pFSIS11807933-2_00037	22	5	22.5	GATGGCATTGAACAATTTAAAAGGCCTGTCCGAACTTGCTAAAGCCGCCAAAGGCAAGAAAGGCAAAGAGGTTCTTACCGTACCTGTTGACGACGTTGTATCCAAGGTCCAGGTTCGTAAGCGCTTCCGTAACATTGAAGAGCTGGCGGCAACCTTGCTGACCGAAGGGCAGCAGTCTCCGATCATCGTGTTCCCGAAGAACGAAGAAGGCAAGTTCGTCATCCAAAAAGGGGAGCGGCGTTGGAGAGCGTGTAAACACGCTGGTATCGAGACCATTGACTTGGTGGTGAATGATAAGGTCCAGAACAACTTGGACGAGACTGCTGGTGAGCTGATCGAAAACATCCAGCGGGATGACTTGACTCCGGTAGAGATTGCCGAGGCGTTAAACCTGTTTAT…	1183
pFSIS11807933-2_00037	22	6	22.6	GATGGCATTGAACAATTTAAAAGGCCTGTCCGAACTTGCTAAAGCCGCCAAAGGCAAGAAAGGCAAAGAGGTTCTTACCGTACCTGTTGACGACGTTGTATCCAAGGTCCAGGTTCGTAAGCGCTTCCGTAACATTGAAGAGCTGGCGGCAACCTTGCTGACCGAAGGGCAGCAGTCTCCGATCATCGTGTTCCCGAAGAACGAAGAAGGCAAGTTCGTCATCCAAAAAGGGGAGCGGCGTTGGAGAGCGTGTAAACACGCTGGTATCGAGACCATTGACTTGGTGGTGAATGATAAGGTCCAGAACAACTTGGACGAGACTGCTGGTGAGCTGATCGAAAACATCCAGCGGGATGACTTGACTCCGGTAGAGATTGCCGAGGCGTTAAACCTGTTTAT…	1183
pFSIS11807933-2_00037	22	7	22.7	GATGGCATTGAACAATTTAAAAGGCCTGTCCGAACTTGCTAAAGCCGCCAAAGGCAAGAAAGGCAAAGAGGTTCTTACCGTACCTGTTGACGACGTTGTATCCAAGGTCCAGGTTCGTAAGCGCTTCCGTAACATTGAAGAGCTGGCGGCAACCTTGCTGACCGAAGGGCAGCAGTCTCCGATCATCGTGTTCCCGAAGAACGAAGAAGGCAAGTTCGTCATCCAAAAAGGGGAGCGGCGTTGGAGAGCGTGTAAACACGCTGGTATCGAGACCATTGACTTGGTGGTGAATGATAAGGTCCAGAACAACTTGGACGAGACTGCTGGTGAGCTGATCGAAAACATCCAGCGGGATGACTTGACTCCGGTAGAGATTGCCGAGGCGTTAAACCTGTTTAT…	1183
pFSIS11807933-2_00037	22	8	22.8	GATGGCATTGAACAATTTAAAAGGCCTGTCCGAACTTGCTAAAGCCGCCAAAGGCAAGAAAGGCAAAGAGGTTCTTACCGTACCTGTTGACGACGTTGTATCCAAGGTCCAGGTTCGTAAGCGCTTCCGTAACATTGAAGAGCTGGCGGCAACCTTGCTGACCGAAGGGCAGCAGTCTCCGATCATCGTGTTCCCGAAGAACGAAGAAGGCAAGTTCGTCATCCAAAAAGGGGAGCGGCGTTGGAGAGCGTGTAAACACGCTGGTATCGAGACCATTGACTTGGTGGTGAATGATAAGGTCCAGAACAACTTGGACGAGACTGCTGGTGAGCTGATCGAAAACATCCAGCGGGATGACTTGACTCCGGTAGAGATTGCCGAGGCGTTAAACCTGTTTAT…	1183
pFSIS11807933-2_00037	22	9	22.9	GATGGCATTGAACAATTTAAAAGGCCTGTCCGAACTTGCTAAAGCCGCCAAAGGCAAGAAAGGCAAAGAGGTTCTTACCGTACCTGTTGACGACGTTGTATCCAAGGTCCAGGTTCGTAAGCGCTTCCGTAACATTGAAGAGCTGGCGGCAACCTTGCTGACCGAAGGGCAGCAGTCTCCGATCATCGTGTTCCCGAAGAACGAAGAAGGCAAGTTCGTCATCCAAAAAGGGGAGCGGCGTTGGAGAGCGTGTAAACACGCTGGTATCGAGACCATTGACTTGGTGGTGAATGATAAGGTCCAGAACAACTTGGACGAGACTGCTGGTGAGCTGATCGAAAACATCCAGCGGGATGACTTGACTCCGGTAGAGATTGCCGAGGCGTTAAACCTGTTTAT…	1182
pFSIS11807933-2_00037	22	10	22.10	GATGGCATTGAACAATTTAAAAGGCCTGTCCGAACTTGCTAAAGCCGCCAAAGGCAAGAAAGGCAAAGAGGTTCTTACCGTACCTGTTGACGACGTTGTATCCAAGGTCCAGGTTCGTAAGCGCTTCCGTAACATTGAAGAGCTGGCGGCAACCTTGCTGACCGAAGGGCAGCAGTCTCCGATCATCGTGTTCCCGAAGAACGAAGAAGGCAAGTTCGTCATCCAAAAAGGGGAGCGGCGTTGGAGAGCGTGTAAACACGCTGGTATCGAGACCATTGACTTGGTGGTGAATGATAAGGTCCAGAACAACTTGGACGAGACTGCTGGTGAGCTGATCGAAAACATCCAGCGGGATGACTTGACTCCGGTAGAGATTGCCGAGGCGTTAAACCTGTTTAT…	1185
pFSIS11807933-2_00037	22	11	22.11	GATGGCATTGAACAATTTAAAAGGCCTGTCCGAACTTGCTAAAGCCGCCAAAGGCAAGAAAGGCAAAGAGGTTCTTACCGTACCTGTTGACGACGTTGTATCCAAGGTCCAGGTTCGTAAGCGCTTCCGTAACATTGAAGAGCTGGCGGCAACCTTGCTGACCGAAGGGCAGCAGTCTCCGATCATCGTGTTCCCGAAGAACGAAGAAGGCAAGTTCGTCATCCAGAAAGGGGAGCGGCGTTGGAGAGCATGTAAACACGCTGGTATCGAGACCATTGACCTGGTGGTGAATGATAAGGTCCAGAACAACTTGGACGAGACTGCTGGTGAGCTGATCGAAAACATCCAGCGGGATGACTTGACTCCGGTAGAGATTGCCGAGGCGTTAAACCTGTTTAT…	1183
pFSIS11807933-2_00037	22	12	22.12	GATGGCATTGAACAATTTAAAAGGCCTGTCCGAACTTGCTAAAGCCGCCAAAGGCAAGAAAGGCAAAGAGGTTCTTACCGTACCTGTTGACGACGTTGTATCCAAGGTCCAGGTTCGTAAGCGCTTCCGTAACATTGAAGAGCTGGCGGCAACCTTGCTGACCGAAGGGCAGCAGTCTCCGATCATCGTGTTCCCGAAGAACGAAGAAGGCAAGTTCGTCATCCAGAAAGGGGAGCGGCGTTGGAGAGCATGTAAACACGCTGGTATCGAGACCATTGACCTGGTGGTGAATGATAAGGTCCAGAACAACTTGGACGAGACTGCTGGTGAGCTGATCGAAAACATCCAGCGGGATGACTTGACTCCGGTAGAGATTGCCGAGGCGTTAAACCTGTTTAT…	1183
pFSIS11807933-2_00037	22	13	22.13	GATGGCATTGAACAATTTAAAAGGCCTGTCCGAACTTGCTAAAGCCGCCAAAGGCAAGAAAGGCAAAGAGGTTCTTACCGTACCTGTTGACGACGTTGTATCCAAGGTCCAGGTTCGTAAGCGCTTCCGTAACATTGAAGAGCTGGCGGCAACCTTGCTGACCGAAGGGCAGCAGTCTCCGATCATCGTGTTCCCGAAGAACGAAGAAGGCAAGTTTGTCATCCAAAAAGGGGAGCGGCGTTGGAGAGCGTGTAAACACGCTGGTATCGAGACCATTGACTTGGTGGTGAATGATAAGGTCCAGAACAACTTGGACGAGACTGCTGGTGAGCTGATCGAAAACATCCAGCGGGATGACTTGACTCCGGTAGAGATTGCCGAGGCGTTAAACCTGTTTAT…	1183
pFSIS11807933-2_00037	22	14	22.14	GATGGCATTGAACAATTTAAAAGGCCTGTCCGAACTTGCTAAAGCCGCCAAAGGCAAGAAAGGCAAAGAGGTTCTTACCGTACCTGTTGACGACGTTGTATCCAAGGTCGAGGTTCGTAAGCGCTTCCGTAACATTGAAGAGCTGGCGGCAACCTTGCTGACCGAAGGGCAGCAGTCTCCGATCATCGTGTTCCCGAAGAACGAAGAAGGCAAGTTCGTCATCCAAAAAGGGGAGCGGCGTTGGAGAGCGTGTAAACACGCTGGTATCGAGACCATTGACTTGGTGGTGAATGATAAGGTCCAGAACAACTTGGACGAGACTGCTGGTGAGCTGATCGAAAACATCCAGCGGGATGACTTGACTCCGGTAGAGATTGCCGAGGCGTTAAACCTGTTTAT…	1183
pFSIS11807933-2_00038	23	1	23.1	TATGGCAAAAGTAATCAGCTTCGCCAACCAGAAAGGCGGAGTGGGTAAGAGTACCCTCTGTATCCAGCAGGCCTTTTATCTGGCGTTACAGAAGAAAAAAAGAAAGTGCTGGTCTTGGATATGGATGGTCAGGGGAACACGTCCTCTCGACTGGCCCCCAGACGAGAGCTTGAGGATGGTGACTACGAGCCCATCCTCACAGGAACCAAAACCGCAGAGCTGTTCGCTTACGAGCTGGACGGCATTGAGGTCATGCACTGCCCTTGCGGTGCAGACCTCATTCATACGCCGAAAAACGACCCGGATCTGTTTGAGATGGAGGCTGTGCCTCTTGACCAGCCATGAATCCGGCTCGCCATTTGGCTGAGCTGTTTGAGAACTACGACTACGTGCTGATTG…	788
pFSIS11807933-2_00038	23	2	23.2	TATGGCAAAAGTAATCAGCTTCGCCAACCAGAAAGGCGGAGTGGGTAAGAGTACCCTCTGTATCCAGCAGGCCTTTTATCTGGCGTTACAGAAGAAAAAGAAAGTGCTGGTCTTGGATATGGATGGTCAGGGGAACACGTCCTCTCGACTGGCCCCCAGACGAGAGCTTGAGGATGGTGACTACGAGCCCATCCTCACAGGAACCAAAACCGCAGAGCTGTTCGCTTACGAGCTGGACGGCATTGAGGTCATGCACAGCCCTTGCGGTGCAGACCTCATTCATACGCCGAAAAACGACCCGGATCTGTTTGAGATGGAGGCTGTGCCTCTTGACCAGGCCATGAATCCGGCTCGCCATTTGGCTGAGCTGTTTGAGAACTACGACTACGTGCTGATTGA…	787
pFSIS11807933-2_00038	23	3	23.3	TATGGCAAAAGTAATCAGCTTCGCCAACCAGAAAGGCGGAGTGGGTAAGAGTACCCTCTGTATCCAGCAGGCCTTTTATCTGGCGTTACAGAAGAAAAAGAAAGTGCTGGTCTTGGATATGGATGGTCAGGGGAACACGTCCTCTCGACTGGCCCCCAGACGAGAGCTTGAGGATGGTGACTACGAGCCCATCCTCACAGGAACCAAAACCGCAGAGCTGTTCGCTTACGAGCTGGACGGCATTGAGGTCATGCACTGCCCTTGCGGTGCAGACCTCATTCATACGCCGAAAAAACGACCCGGATCTGTTTGAGATGGAGGCTGTGCCTCTTGACCAGGCCATGAATCCGGCTCGCCATTTGGCTGAGCTGTTTGAGAACTACGACTACGTGCTGATTG…	788
pFSIS11807933-2_00038	23	4	23.4	TATGGCAAAAGTAATCAGCTTCGCCAACCAGAAAGGCGGAGTGGGTAAGAGTACCCTCTGTATCCAGCAGGCCTTTTATCTGGCGTTACAGAAGAAAAAGAAAGTGCTGGTCTTGGATATGGATGGTCAGGGGAACACGTCCTCTCGACTGGCCCCCAGACGAGAGCTTGAGGATGGTGACTACGAGCCCATCCTCACAGGAACCAAAACCGCAGAGCTGTTCGCTTACGAGCTGGACGGCATTGAGGTCATGCACTGCCCTTGCGGTGCAGACCTCATTCATACGCCGAAAAACGACCCGGATCTGTTTGAGATGGAGGCTGTGCCTCTTGACCAAGCCATGAATCCGGCTCGCCATTTGGCTGAGCTGTTTGAGAACTACGACTACGTGCTGATTGA…	787
pFSIS11807933-2_00038	23	5	23.5	TATGGCAAAAGTAATCAGCTTCGCCAACCAGAAAGGCGGAGTGGGTAAGAGTACCCTCTGTATCCAGCAGGCCTTTTATCTGGCGTTACAGAAGAAAAAGAAAGTGCTGGTCTTGGATATGGATGGTCAGGGGAACACGTCCTCTCGACTGGCCCCCAGACGAGAGCTTGAGGATGGTGACTACGAGCCCATCCTCACAGGAACCAAAACCGCAGAGCTGTTCGCTTACGAGCTGGACGGCATTGAGGTCATGCACTGCCCTTGCGGTGCAGACCTCATTCATACGCCGAAAAACGACCCGGATCTGTTTGAGATGGAGGCTGTGCCTCTTGACCAAGCCATGAATCCGGCTCGCCATTTGGCTGAGCTGTTTGAGAACTACGACTACGTGCTGATTGA…	787
pFSIS11807933-2_00038	23	6	23.6	TATGGCAAAAGTAATCAGCTTCGCCAACCAGAAAGGCGGAGTGGGTAAGAGTACCCTCTGTATCCAGCAGGCCTTTTATCTGGCGTTACAGAAGAAAAAGAAAGTGCTGGTCTTGGATATGGATGGTCAGGGGAACACGTCCTCTCGACTGGCCCCCAGACGAGAGCTTGAGGATGGTGACTACGAGCCCATCCTCACAGGAACCAAAACCGCAGAGCTGTTCGCTTACGAGCTGGACGGCATTGAGGTCATGCACTGCCCTTGCGGTGCAGACCTCATTCATACGCCGAAAAACGACCCGGATCTGTTTGAGATGGAGGCTGTGCCTCTTGACCAAGCCATGAATCCGGCTCGCCATTTGGCTGAGCTGTTTGAGAACTACGACTACGTGCTGATTGA…	787
pFSIS11807933-2_00038	23	7	23.7	TATGGCAAAAGTAATCAGCTTCGCCAACCAGAAAGGCGGAGTGGGTAAGAGTACCCTCTGTATCCAGCAGGCCTTTTATCTGGCGTTACAGAAGAAAAAGAAAGTGCTGGTCTTGGATATGGATGGTCAGGGGAACACGTCCTCTCGACTGGCCCCCAGACGAGAGCTTGAGGATGGTGACTACGAGCCCATCCTCACAGGAACCAAAACCGCAGAGCTGTTCGCTTACGAGCTGGACGGCATTGAGGTCATGCACTGCCCTTGCGGTGCAGACCTCATTCATACGCCGAAAAACGACCCGGATCTGTTTGAGATGGAGGCTGTGCCTCTTGACCAGGCCATGAATCCGGCTCGCCATTTGGCTGAGCTGTTTGAGAACTACGACTACGTGCTGATTGA…	787
pFSIS11807933-2_00038	23	8	23.8	TATGGCAAAAGTAATCAGCTTCGCCAACCAGAAAGGCGGAGTGGGTAAGAGTACCCTCTGTATCCAGCAGGCCTTTTATCTGGCGTTACAGAAGAAAAAGAAAGTGCTGGTCTTGGATATGGATGGTCAGGGGAACACGTCCTCTCGACTGGCCCCCAGACGAGAGCTTGAGGATGGTGACTACGAGCCCATCCTCACAGGAACCAAAACCGCAGAGCTGTTCGCTTACGAGCTGGACGGCATTGAGGTCATGCACTGCCCTTGCGGTGCAGACCTCATTCATACGCCGAAAAACGACCCGGATCTGTTTGAGATGGAGGCTGTGCCTCTTGACCAGGCCATGAATCCGGCTCGCCATTTGGCTGAGCTGTTTGAGAACTACGACTACGTGCTGATTGA…	787
pFSIS11807933-2_00038	23	9	23.9	TATGGCAAAAGTAATCAGCTTCGCCAACCAGAAAGGCGGAGTGGGTAAGAGTACCCTCTGTATCCAGCAGGCCTTTTATCTGGCGTTACAGAAGAAAAAGAAAGTGCTGGTCTTGGATATGGATGGTCAGGGGAACACGTCCTCTCGACTGGCCCCCAGACGAGAGCTTGAGGATGGTGACTACGAGCCCATCCTCACTGGAACCAAAACCGCAGAGCTGTTCGCTTACGAGCTGGACGGCATTGAGGTCATGCACTGCCCTTGCGGTGCAGACCTCATTCATACGCCGAAGAATGACCCGGATCTGTTTGAGATGGAGGCTGTGCCTCTTGACCAAGCCATGAATCCGGCTCGCCATTTGGCTGAGCTGTTTGAGAACTACGACTACGTGCTGATTGA…	787
pFSIS11807933-2_00038	23	10	23.10	TATGGCAAAAGTAATCAGCTTCGCCAACCAGAAAGGCGGAGTGGGTAAGAGTACCCTCTGTATCCAGCAGGCCTTTTATCTGGCGTTACAGAAGAAAAGAAAGTGCTGGTCTTGGATATGGATGGTCAGGGGAACACGTCCTCTCGACTGGCCCCCAGACGAGAGCTTGAGGATGGTGACTACGAGCCCATCCTCACAGGAACCAAAACCGCAGAGCTGTTCGCTTACGAGCTGGACGGCATTGAGGTCATGCACTGCCCTTGCGGTGCAGACCTCATTCATACGCCGAAAAACGACCCGGATCTGTTTGAGATGGAGGCTGTGCCTCTTGACCAGGCCATGAATCCGGCTCGCCATTTGGCTGAGCTGTTTGAGAACTACGACTACGTGCTGATTGAT…	786
pFSIS11807933-2_00039	24	1	24.1	AATAGACGCTAAAGAACTGAACCACATGATAGCTGAGGCCTACAGCCGGGATTTGCAAAAGCCTGAGCTGGTATCGTTCAAAGAGGTGAGTCGCTGGGGGCGTAAGTACGGTTTCCCCGTCGTATGCACTCTGGCCGATGAAAGTGAAGAAAAGCAGATCCACTGGGCTGCCAGTTTGCTCATTCAAGTAGCCGGTACTTGGCCGCGAGAAGATATGCCGGAATTGCTCACACCGGAACGGGGCTCCGCGCTGTTCAACGATGCGATGCAGTTATTGGCGAATGGGCTTGGAGCAGCAAATCAATTGCGCTGA	313
pFSIS11807933-2_00039	24	2	24.2	AATGGACACTCAAGAACTGAACCACATGATAGCTGAGGCCTACAGCCGGGATTTGCAAAAGCCTGAGCTGGTATCGTTCAAAGAGGTGAGTCGCTGGGGGCGTAAGTACGGTTTCCCCGTCGTATGCACTCTGGCCGATGAAAGTGAAGAAAAGCAGATTCACTGGGCTGCCAGTTTGCTCATTCAAGTAGCCGGTACTTGGCCGCGAGAAGATATGCCGGAATTGCTCACACCGGAACGGGGCTCCGCGCTGTTCAACGATGCGATGCAGTTATTGGCGAATGGGCTTGGAGCAGCAAATCAATTGCGCTGA	313
pFSIS11807933-2_00039	24	3	24.3	AATGGACGCTAAAGAACTGAACCACATGATAGCTGAGGCCTACAGCCGGATTTGCAAAAGCCTGAGCTGGTATCGTTCAAAGAGGTGAGTCGCTGGGGGCGTAAGTACGGTTTCCCCGTCGTATGCACTCTGGCCGATGAAAGTGAAGAAAAGCAGATCCACTGGGCTGCCAGTTTGCTCATTCAAGTAGCCGGTACTTGGCCGCGAGAAGATATGCCGGAATTGCTCACACCGGAACGGGGCTCCGCGCTGTTCAACGATGCGATGCAGTTATTGGCGAATGGGCTTGGAGCAGCAAATCAATTGCGCTGA	312
pFSIS11807933-2_00039	24	4	24.4	AATGGACGCTAAAGAACTGAACCACATGATAGCTGAGGCCTACAGCCGGGATTTGCAAAAGCCTGAGCTGGTATCGTTCAAAGAGGTGAGTCGCTGGGGCGTAAGTACGGTTTCCCCGTCGTATGCACTCTGGCCGATGAAAGTGAAGAAAAGCAGATCCACTGGGCTGCCAGTTTGCTCATTCAAGTAGCCGGTACTTGGCCGCGAGAAGATATGCCGGAATTGCTCACACCGGAACGGGGCTCCGCGCTGTTCAACGATGCGATGCAGTTATTGGCGAATGGGCTTGGAGCAGCAAATCAATTGCGCTGA	312
pFSIS11807933-2_00039	24	5	24.5	AATGGACGCTAAAGAACTGAACCACATGATAGCTGAGGCCTACAGCCGGGATTTGCAAAAGCCTGAGCTGGTATCGTTCAAAGAGGTGAGTCGCTGGGGGCGTAAGTACGGTTTCCCCGTCGTATGCACTCTGGCCGATGAAAGTGAAGAAAAGCAGATCCACTGGGCTGCCAGTTTGCTCATTCAAGTAGCCGGTACTTGGCCGCGAGAAGATATGCCGGAATTGCTCACACCGGAACGGGGCTCCGCGCTGTTCAACGATGCGATGCAGTTATTGGCGAATGGGCTTGGAGCAGCAAATCAATTGCGCTGA	313
pFSIS11807933-2_00039	24	6	24.6	AATGGACGCTAAAGAACTGAACCACATGATAGCTGAGGCCTACAGCCGGGATTTGCAAAAGCCTGAGCTGGTATCGTTCAAAGAGGTGAGTCGCTGGGGGCGTAAGTACGGTTTCCCCGTCGTATGCACTCTGGCCTATGAAAGTGAAGAAAAGCAGATCCACTGGGCTGCCAGTTTGCTCATTCAAGTAGCCGGTACTTGGCCGCGAGAAGATATGCCGGAATTGCTCACACCGGAACGGGGCTCCGCGCTGTTCAACGATGCGATGCAGTTATTGGCGAATGGGCTTGGAGCAGCAAATCAATTGCGCTGA	313
pFSIS11807933-2_00052	25	1	25.1	TATGTCGATGCTTGAAGCACGTTACTTCGTGGCAAAGATAAGCGATGCACAGGCCGTGCTCTGCGATGAGGAGCTGGCGACACTGGAAAGGCTGATCCGGAAGGTTGATGATGGCCGCAGAGCAAATGGCAAGAGCTCGCTTACTTGCGTTGTTGTCGAAGAAGATTGGCCGAACTGGCAGCAAACGGTTGACTCTGTACTTTCACTTGCTGACGGGAAAGACAACGATTGGACCAATGCCACACCAGAACAAATCAAGGCCTTTTGGGTCGATGACTCAGTTTGGAAAACTCTGGATGGCCGGGATAAATGGATTGAAGATCTCGACCTGCTGGTGGACGGTTCCCCGGTGGCTTCTGAGTGGGAACCTTTTGGCTTGGAATCAGGGCAGTCTGTCGT…	499
pFSIS11807933-2_00052	25	2	25.2	TATGTCGATGCTTGAAGCACGTTACTTCGTGGCAAAGATAAGCGATGCACAGGCCGTGCTCTGCGATGAGGAGCTGGCGACACTGGAAAGGCTGATCCGGAAGGTTGATGATGGCCGCAGAGCAAATGGCAAGAGCTCGCTTACTTGCGTTGTTGTCGAAGAAGATTGGCCGAACTGGCAGCAAACGGTTGACTCTGTACTTTCACTTGCTGACGGGAAAGACAACGATTGGACCAATGCCACACCAGAACAAATCAAGGCCTTTTGGGTCGATGACTCAGTTTGGAAAACTCTGGATGGCCGGGATAAATGGATTGAAGATCTCGACCTGCTGGTGGACGGTTCCCCTGTGGCTTCTGAGTGGGAACCTTTTGGCTTGGAATCAGGGCAGTCTGTCGT…	499
pFSIS11807933-2_00053	26	1	26.1	TTTGAGTGCAATTATCAGCAAGTGCGGCATGTACAGATACCGTCTGGAAAGGGATGTGCAACCCGAAGGCCTTGTGTTCGGTTATTTTGGTGTAAACGGCTCTACGGCCACGGCCACCGAGGACGATCACACGGTCAGAAAGTGGATAGGGTTTACCAAGGTCAACGGAGGGAGGCGATTCATAGTCGGTAATGCTTTTGCTTTTCGGGCGACAGACGTTCGAGAGCTGGCTACGGCGGTTGATCCTGTCGGGCCTGAAAATGAAATCCACTTGGAAAGGATTATTCGGGATGCTGATGTCTTGGTGCCCTGCTGGGGGAGCCGAACTAAGCTGCCTAAGTCTTTGCATGTTCATTTGGACAGGCTTTTAGAGCAGCTCGTTGCATCTGGGAAGCCGGT…	490
pFSIS11807933-2_00053	26	2	26.2	TTTGAGTGCAATTATCAGCAAGTGCGGCATGTACAGATACCGTCTGGAAAGGGATGTGCAACCCGAAGGCCTTGTGTTCGGTTATTTTGGTGTAAACGGCTCTACGGCCACGGCCACCGAGGACGATCACACGGTCAGAAAGTGGATAGGGTTTACCAAGGTCAACGGAGGGAGGCGATTCATAGTCGGTAATGCTTTTGCTTTTCGGGCGACCGACGTTCGAGAGCTGGCTACGGCGGTTGATCCTGTCGGGCCTGAAAATGAAATCCACTTGGAAAGGATTATTCGGGATGCTGATGTCTTGGTGCCCTGCTGGGGGAGCCGAACTAAGCTGCCTAAGTCTTTGCATGTTCATTTGGACAGGCTTTTAGAGCAGCTCGTTGCATCTGGGAAGCCGGT…	490
pFSIS11807933-2_00053	26	3	26.3	TTTGAGTGCAATTATCAGCAAGTGCGGCATGTACAGATACCGTCTGGAAAGGGATGTGCAACCCGAAGGCCTTGTGTTCGGTTATTTTGGTGTAAACGGCTCTACGGCCACGGCCACCGAGGACGATCACACGGTCAGAAAGTGGATAGGGTTTACCAAGGTCAACGGAGGGAGGCGATTCATAGTCGGTAATGCTTTTGCTTTTCGGGCGACCGACGTTCGAGAGCTGGCTACGGCGGTTGATCCTGTCGGGCCTGAAAATGAAATCCACTTGGAAAGGATTATTCGGGATGCTGATGTCTTGGTGCCCTGCTGGGGGAGCCGAACTAAGCTGCCTAAGTCTTTGCATGTTCATTTGGACAGGCTTTTAGAGCAGCTCGTTGCATCTGGGAAGCCGGT…	489
pFSIS11807933-2_00053	26	4	26.4	TTTGAGTGCAATTATCAGCAAGTGCGGCATGTACAGATACCGTCTGGAAAGGGATGTGCAACCCGAAGGCCTTGTGTTCGGTTATTTTGGTGTAAACGGCTCTACGGCCACGGCCACCGAGGACGATCACACGGTCAGAAAGTGGATAGGGTTTACCAAGGTCAACGGAGGGAGGCGATTCATAGTCGGTAATGCTTTTGCTTTTCGGGCGACCGACGTTCGAGAGCTGGCTACGGCGGTTGATCCTGTCGGGCCTGAAAATGAAATCCACTTGGAAAGGATTATTCGGGATGCTGATGTCTTGGTGCCCTGCTGGGGGAGCCGAACTAAGCTGCCTAAGTCTTTGCATGTTCATTTGGACAGGCTTTTAGAGCAGCTCGTTGCATCTGGGAAGCCGGT…	490
pFSIS11807933-2_00053	26	5	26.5	TTTGAGTGCAATTATCAGCAAGTGCGGCATGTACAGATACCGTCTGGAAAGGGATGTGCAACCCGAAGGCCTTGTGTTCGGTTATTTTGGTGTAAACGGCTCTACGGCCACGGCCACCGAGGACGATCACACGGTCAGAAAGTGGATAGGGTTTACCAAGGTCAACGGAGGGAGGCGATTCATAGTCGGTAATGCTTTTGCTTTTCGGGCGACCGACGTTCGAGAGCTGGCTACGGCGGTTGATCCTGTCGGGCCTGAAAATGAAATCCACTTGGAAAGGATTATTCGGGATGCTGATGTCTTGGTGCCCTGCTGGGGGAGCCGAACTAAGCTGTCTAAGTCTTTGCATGTTCATTTGGACAGGCTTTTAGAGCAGCTCGTTGCATCTGGGAAGCCGGT…	490
pFSIS11807933-2_00053	26	6	26.6	TTTGAGTGCAATTATCAGCAAGTGCGGCATGTACAGATACCGTCTGGAAAGGGATGTGCAACCCGAAGGCCTTGTGTTCGGTTATTTTGGTGTAAACGGCTCTACGGCCACGGCCACCGAGGACGATCACACGGTCAGAAAGTGGATAGGGTTTACCAAGGTCAATGGAGGGAGGCGATTCATAGTCGGTAATGCTTTTGCTTTTCGGGCGACCGACGTTCGAGAGCTGGCTACGGCGGTTGATCCTGTCGGGCCTGAAAATGAAATCCACTTGGAAAGGATTATTCGGGATGCTGATGTCTTGGTGCCCTGCTGGGGGAGCCGAACTAAGCTGCCTAAGTCTTTGCATGTTCATTTGGACAGGCTTTTAGAGCAGCTCGTTGCATCTGGGAAGCCGGT…	490
pFSIS11807933-2_00053	26	7	26.7	TTTGAGTGCAATTATCAGCAAGTGCGGCATGTACAGATACCGTCTGGAAAGGGATGTGCAACCCGAAGGCCTTGTGTTCGGTTATTTTGGTGTAAACGGCTCTACGGCCACGGCCACCGAGGACGATCACACGGTCAGAAAGTGGATAGGGTTTACTAAGGTCAACGGAGGGAGGCGATTCATAGTCGGTAATGCTTTTGCTTTTCGGGCGACCGACGTTCGAGAGCTGGCTACGGCGGTTGATCCTGTCGGGCCTGAAAATGAAATCCACTTGGAAAGGATTATTCGGGATGCTGATGTCTTGGTGCCCTGCTGGGGGAGCCGAACTAAGTTGCCTAAGTCTTTGCATGTTCATTTGGACAGGCTTTTAGAGCAGCTCGTTGCATCTGGGAAGCCGGT…	490
pFSIS11807933-2_00053	26	8	26.8	TTTGAGTGCAATTATCAGCAAGTGCGGCATGTACAGATACCGTCTGGAAAGGGATGTGCAACCCGAGGCCTTGTGTTCGGTTATTTTGGTGTAAACGGCTCTACGGCCACGGCCACCGAGGACGATCACACGGTCAGAAAGTGGATAGGGTTTACCAAGGTCAACGGAGGGAGGCGATTCATAGTCGGTAATGCTTTTGCTTTTCGGGCGACCGACGTTCGAGAGCTGGCTACGGCGGTTGATCCTGTCGGGCCTGAAAATGAAATCCACTTGGAAAGGATTATTCGGGATGCTGATGTCTTGGTGCCCTGCTGGGGGAGCCGAACTAAGCTGCCTAAGTCTTTGCATGTTCATTTGGACAGGCTTTTAGAGCAGCTCGTTGCATCTGGGAAGCCGGTA…	489
pFSIS11807933-2_00055	27	1	27.1	CATGAGTGATTTATACGAACCGCTTGAGTTTGTGTTCTGCGGCTTTAGGAAAGGGGACGCTGGGCTATTTATCTCGGTAGCCACTTTGCGCGATGGTGTTTTAGGCCGTGAGATGTATTTCTCAAAGGGAAAAAGCAAAAGGCGCTGGGTTGTCGGTGGCATTTACTCAGGGGCCTCGTTTTCGGACAACGGAGCAAAAGGTCTGGATGATGCTCATTACGTTAAAGCATGGGAAGTGCAAGGCGACAAGATAGAGTGGCAAGCAAAAAGCGAGCAAGCCGAAGCCTTGGCGCGAAGCGAGAAACTTGAAGCCGACGATAGGAAGCGCAATGAACTCGAAGAGCTGATGCTACCCATCAGGAAACAATATGGGGCATTAACAAAGCGACGTGATAGGGC…	472
pFSIS11807933-2_00055	27	2	27.2	CATGAGTGATTTATACGAACCGCTTGAGTTTGTGTTCTGCGGCTTTAGGAAAGGGGACGCTGGGCTATTTATCTCGGTAGCCACTTTGCGCGATGGTGTTTTAGGCCGTGAGATGTATTTCTCAAAGGGAAAAAGCAAAAGGCGCTGGGTTGTCGGTGGCATTTACTCAGGGGCCTCGTTTTCGGACAACGGAGCAAAAGGTCTGGATGATGCTCATTACGTTAAAGCATGGGAAGTGCAAGGCGACAAGATAGAGTGGCAAGCAAAAAGCGAGCAAGCCGAAGCCTTGGCGCGAAGCGAGAAACTTGAAGCCGACGATAGGAAGCGCAATGAACTCGAAGAGCTGATGCTACCCATCAGGAAGCAATATGGGGCATTAACAAAGCGACGTGATAGGGC…	472
pFSIS11807933-2_00055	27	3	27.3	CATGAGTGATTTATACGAACCGCTTGAGTTTGTGTTCTGCGGCTTTAGGAAAGGGGACGCTGGGCTCTTTATCTCGGTAGCCACTTTGCGCGATGGTGTTTTAGGCCGTGAGATGTATTTCTCAAAGGGAAAAAGCAAAAGGCGCTGGGTTGTCGGTGGCATTTACTCAGGGGCCTCGTTTTCGGACAACGGAGCAAAAGGTCTGGATGATGCTCATTACGTTAAAGCATGGGAAGTGCAAGGCGACAAGATAGAGTGGCAAGCAAAAAGCGAGCAAGCCGAAGCCTTGGCGCGAAGCGAGAAACTTGAAGCCGACGATAGGAAGCGCAATGAACTCGAAGAGCTGATGCTACCCATCAGGAAGCAATATGGGGCATTAACAAAGCGACGTGATAGGGC…	472
pFSIS11807933-2_00056	28	1	28.1	CATGGGCAAAAAAGTACACATCATTTGTGGAAAGTGCGGCAGTGACGAGATGAACTTTGTCATCAATGAACACTGTCCAGACGATCCCCAGAATGTTGCCAGTATGTCCTGCTCAAATTGTTGCGAACTGACAGGCATAGCCGAGTGGTCGGAATTTAATGGACGTGAGCTGAAAGGTGAAGCCGTCGCCCTATCAACACCGGCAAACGTGAATGCTCTTCTAGGATTGCTTCGCCAGGCGATGGACAGCGTTGAGTATCGCCTCTATGGCGGGGACATGTCATTGAGCGGTAATGATGCTGCCGAACTCATAGACCTCCAGGAGCGAGCTGAGAAGGTCTTGTCTGTTCTTCGGAGTGATCAGCATGAGTGA	373
pFSIS11807933-2_00056	28	2	28.2	CATGGGCAAAAAAGTACACATCATTTGTGGAAAGTGCGGCAGTGACGAGATGAACTTTGTCATCAATGAACACTGTCCAGACGATCCCCAGAATGTTGCCAGTATGTCCTGCTCAAATTGTTGCGAACTGACAGGCATAGCCGAGTGGTCGGAATTTAATGGACGTGAGCTGAAAGGTGAAGCCGTCGCCCTATCAACACCGGCAAACGTGAATGCTCTTCTAGGATTGCTTCGCCAGGCGATGGACAGCGTTGAGTATCGCCTCTATGGCGGGGACATGTCATTGAGCGGTAATGATGCTGCCGAACTCATAGACCTCCGGGAGCGAGCTGAGAAGGTCTTGTCTGTTCTTCGGAGTGATCAGCATGAGTGA	373
pFSIS11807933-2_00056	28	3	28.3	CATGGGCAAAAAAGTACACATCATTTGTGGAAAGTGCGGCAGTGACGAGATGAACTTTGTCATCAATGAACACTGTCCAGACGATCCCCAGAATGTTGCCAGTATGTCCTGCTCAAATTGTTGCGAACTGACAGGCATAGTCGAGTGGTCGGAATTTAATGGACGTGAGCTGAAAGGTGAAGCCGTCGCCCTATCAACACCGGCAAACGTGAATGCTCTTCTAGGATTGCTTCGCCAGGCGATGGACAGCGTTGAGTATCGCCTCTATGGCGGGGGCATGTCATTGAGCGGTAATGATGCTGCCGAACTCATAGACCTCCAGGAGCGAGCTGAGAAGGTCTTGTCTGTTCTTCGGAGTGATCAGCATGAGTGA	373
pFSIS11807933-2_00056	28	4	28.4	CATGGGCAAAAAAGTACACATCATTTGTGGAAAGTGCGGCAGTGACGAGATGAACTTTGTCATCAATGAACACTGTCCAGACGATCCCCAGACTGTTGCCAGTATGTCCTGCTCAAATTGTTGCGAACTGACAGGCATAGCCGAGTAGTCGGAATTTAATGGACGTGAGCTGAAAGGTGAAGCCGTCGCCCTATCAACACCGGCAAACGTGAATGCTCTTCTAGGATTGCTTCGCCAGGCGATGGACAGCGTTGAGTATCGCCTCTATGGCGGGGACATGTCATTGAGCGGTAATGATGCTGCCGAACTCATAGACCTCCAGGAGCGAGCTGAGAAGGTCTTGTCTGTTCTTCGGAGTGATCAGCATGAGTGA	373
pFSIS11807933-2_00056	28	5	28.5	CATGGGCAAAAAAGTACACATCATTTGTGGAAAGTGCGGCAGTGACGAGATGAACTTTGTCATCAATGGACACTGTCCAGACGATCCCCAGAATGTTGCCAGTATGTCCTGCTCAAATTGTTGCGAACTGACAGGCATAGCCGAGTGGTCGGAATTTAATGGACGTGAGCTGAAAGGTGAAGCCGTCGCCCTATCAACACCGGCAAACGTGAATGCTCTTCTAGGATTGCTTCGCCAGGCGATGGACAGCGTTGAGTATCGCCTCTATGGCGGGGGCATGTCATTGAGCGGTAATGATGCTGCCGAACTCATAGACCTCCAGGAGCGAGCTGAGAAGGTCTTGTCTGTTCTTCGGAGTGATCAGCATGAGTGA	373
pFSIS11807933-2_00057	29	1	29.1	GATGGACGAAAAAATTACCTACGAAGAAATGCTTGAACAACTCGACCAGAAAGGCATCCGCGTCACCAACGGGGCGAGACGGCTTTATGTCGCGTTGAACAACGGAGTCAAAGCTGAGGTGCTGGGTAACTGCGGTCCCGCCACAATCAGCTTGGTTGACGGGATGATTGTTGTGGAAGAGCAGACTCTCCACTAA	196
pFSIS11807933-2_00058	30	1	30.1	AATGAACAACCTACCCCTACTGCTCGATGCAAGAGAAGCCATTGACTACTACCACCAGCATCCAGGCATGACTGATGCAGAAAAGGCCTATGTGGTCGCGTTCCTAAGCGGAGAGGGGCGTTCAAACAGTCAGATCAGAGAGGATCTGGGTATTGAGAAGGTCTATACGGTTACACACCTGAAACGCGCCGGTACGCTATCGGAGGAAGAGCTAACACTCTGGCTCAGAAATCCACGCAAGATCACCCTGGGGCATGTGAGGGCCGTGGCTAAGTTACCTTTCAGCAAGAGAGAAAAGCTCCTGAGGGATCTCCTGCATACCAGGACACCGGTTCATAAATTTGAGGCGATAGCGAAGGGCAAAGAAGTGGACAGGGATGCAGACATTAAGCGCCTGGA…	550
pFSIS11807933-2_00058	30	2	30.2	AATGAACAACCTACCCCTACTGCTCGATGCAAGAGAAGCCATTGACTACTACCACCAGCATCCAGGCATGACTGATGCAGAAAAGGCCTATGTGGTCGCGTTCCTAAGCGGAGAGGGGCGTTCAAACAGTCAGATCAGAGAGGATCTGGGTATTGAGAAGGTCTATACGGTTACACACCTGAAACGCGCCGGTACGCTATCGGAGGAAGAGCTAACACTCTGGCTCAGAAATCCACGCAAGATCACCCTGGGGCATGTGAGGGCCGTGGCTAAGTTACCTTTCAGCAAGAGAGAAAAGCTCCTGAGGGATCTCCTGCATACCAGGACACCGGTTCATAAATTTGAGGCGATAGCGAAGGGCAAAGAAGTGGACAGGGATGCAGACATTAAGCGCCTGGA…	526
pFSIS11807933-2_00058	30	3	30.3	AATGAACAACCTACCCCTACTGCTCGATGCAAGAGAAGCCATTGACTACTACCACCAGCATCCAGGCATGACTGATGCAGAAAAGGCCTATGTGGTCGCGTTCCTAAGCGGAGAGGGGCGTTCAAACAGTCAGATCAGAGAGGATCTGGGTATTGAGAAGGTCTATACGGTTACACACCTGAAACGCGCCGGTACGCTATCGGAGGAAGAGCTAACACTCTGGCTCAGAAATCCACGCAAGATCACCCTGGGGCATGTGAGGGCCGTGGCTAAGTTACCTTTCAGCAAGAGAGAAAAGCTCCTGAGGGATCTCCTGCATACCAGGACACCGGTTCATAAATTTGAGGCGATAGCGAAGGGCAAAGAAGTGGACAGGGATGCAGACATTAAGCGCCTGGA…	550
pFSIS11807933-2_00058	30	4	30.4	AATGAACAACCTACCCCTACTGCTCGATGCAAGAGAAGCCATTGACTACTACCACCAGCATCCAGGCATGACTGATGCAGAAAAGGCCTATGTGGTCGCGTTCCTAAGCGGAGAGGGGCGTTCAAACAGTCAGATCAGAGAGGATCTGGGTATTGAGAAGGTCTATACGGTTACACACCTGAAACGCGCCGGTACGCTATCGGAGGAAGAGCTAACACTCTGGCTCAGAAATCCACGCAAGATCACCCTGGGGCATGTGAGGGCCGTGGCTAAGTTACCTTTCAGCAAGAGAGAAAAGCTCCTGAGGGATCTCCTGCATACCAGGACACCGGTTCATAAATTTGAGGCGATAGCGAAGGGCAAAGAAGTGGACAGGGATGCAGACATTAAGCGCCTGGA…	549
pFSIS11807933-2_00058	30	5	30.5	AATGAACAACCTACCCCTACTGCTCGATGCAAGAGAAGCCATTGACTACTACCACCAGCATCCGGGCATGACTGATGCAGAAAAGGCCTATGTGGTCGCGTTCCTAAGCGGAGAGGGCGTTCAAACAGTCAGATCAGAGAGGATCTGGGTATTGAGAAGGTCTATACGGTTACACACCTGAAACGCGCCGGTACGCTATCGGAGGAAGAGCTAACACTCTGGCTCAGAAATCCACGCAAGATCACCCCAGGGCATGTGAGGGCCGTGGCTAAGTTACCTTTCAGCAAGAGAGAAAAAGCTCCTGAGGGATCTCCTGCATACCGGGACACCGGTTCATAAATTTGAGGCGATAGCGAAGGGCAAAGAAGTGGACAGGGATGCAGACATTAAGCGCCTGGA…	550
pFSIS11807933-2_00058	30	6	30.6	AATGAACAACCTGCCCCTACTGCTCGACGCAAGAGAAGCCATTGACTACTACCACCAGCATCCAGACATGACTGATGCAGAAAAGGCCTATGTGGTCGCGTTCCTAAGCGGAGAGGGGCGCTCAAACAGTCAGATCAGAGAGGAACTGGGGATTGAGAAGGTATACACGGTTACACACCTGAAACGCGCCGGTACGCTGTCGGAGGAAGAGCTCACACTCTGGCTCAGAAATCCACGCAAGATCACCCTGGGACATGTGAGAGCCGTGGCTAAGTTACCTATCAGCAAGAGAGAAAAGCTCCTGAGGGATCTCCTGCATACCAGGACACCGGTTCATACATATGAGGCGATAGCGAAGGGCAAAGAAGTGGATAGGGATGCTGACATTAAGCGTCTGGA…	550
pFSIS11807933-2_00058	30	7	30.7	AATGAACAACCTGCCCCTACTGCTCGATGCAAGAGAAGCCATTGACTACTACCACCAGCATCCAGGCATGACTGATGCAGAAAAGGCCTATGTGGTCGCGTTCCTAAGCGGAGAGGGGCGTTCAAACAGTCAGATCAGAGAGGATCTGGGTATTGAGAAGGTCTATACGGTTACACACCTGAAACGCGCCGGTACGCTATCGGAGGAAGAGCTAACACTCTGGCTCAGAAATCCACGCAAGATCACCCTGGGGCATGTGAGGGCCGTGGCTAAGTTACCTTTCAGCAAGAGAGAAAAGCTCCTGAGGGATCTCCTGCATACCAGGACACCGGTTCATAAATTTGAGGCGATAGCGAAGGGCAAAGAAGTGGACAGGGATGCAGACATTAAGCGCCTGGA…	550
pFSIS11807933-2_00058	30	8	30.8	AATGAACAACCTGCCCCTACTGCTCGATGCAAGAGAAGCCATTGACTACTACCACCAGCATCCAGGCATGACTGATGCAGAAAAGGCCTATGTGGTCGCGTTCCTAAGCGGAGAGGGGCGTTCAAACAGTCAGATCAGAGAGGATCTGGGTATTGAGAAGGTCTATACGGTTACACACCTGAAACGCGCCGGTACGCTATCGGAGGAAGAGCTAACACTCTGGCTCAGAAATCCACGCAAGATCACCCTGGGGCATGTGAGGGCCGTGGCTAAGTTACCTTTCAGCAAGAGAGAAAAGCTCCTGAGGGATCTCCTGCATACCAGGACACCGGTTCATAAATTTGAGGCGATAGCGAAGGGCAAAGAAGTGGACAGGGATGCAGACATTAAGCGCCTGGA…	550
pFSIS11807933-2_00058	30	9	30.9	AATGAACAACCTGCCCCTACTGCTCGATGCAAGAGAAGCCATTGACTACTACCACCAGCATCCAGGCATGACTGATGCAGAAAAGGCCTATGTGGTCGCGTTCCTAAGCGGAGAGGGGCGTTCAAACAGTCAGATCAGAGAGGATCTGGGTATTGAGAATGTCTATACGGTTACACACCTGAAACGCGCCGGTACGCTATCGGAGGAAGAGCTAACACTCTGGCTCAGAAATCCACGCAAGATCACCCTGGGGCATGTGAGGGCCGTGGCTAAGTTACCTTTCAGCAAGAGAGAAAAGCTCCTGAGGGATCTCCTGCATACCAGGACACCGGTTCATAAATTTGAGGCGATAGCGAAGGGCAAAGAAGTGGACAGGGATGCAGACATTAAGCGCCTGGA…	550
pFSIS11807933-2_00059	31	1	31.1	ATGTGGGTCATCGAGACAACCGACACCTTTGATGAGTGGTTCGATGCACTGGATGATACCGATAGAGCCAACGTGCTGGCTTCGATGATGGTGCTGCGAGATAGAGGTCCCATGCTGTCGAGACCATACGCGGATACTGTTAACGGTTCATCCTACAGCAACATGAAAGAGCTGCGGGTCCAAAGCAAAGGAGATCCTATCAGGGCATTCTTTGCGTTCGATCCAAAGCGTAAGGGGATTCTTCTCTGCGCCGGTAACAAGACCGGGGACGAGAAAAGGTTTTATGAAGTAATGATCCCAATTGCAGACCGCGAGTTTGCGGCGCACTTGGATAAATTGAAGAAGGAGTGAC	352
pFSIS11807933-2_00059	31	2	31.2	ATGTGGGTCATCGAGACAACCGACACCTTTGATGAGTGGTTCGATGCTCTGGATGACACCGATAGAGCAAACGTGCTGGCTTCGATGATGGTGCTGCGAGATAGAGGCCCCATGCTGTCGAGGCCATACGCGGATACTGTTAACGGTTCATCCTACAGCAACATGAAAGAGCTTCGGGTCCAAAGCAAAGGAGATCCTATCAGAGCGTTCTTTGCGTTCGATCCAAAGCGTAAGGGGATTCTTCTCTGCGCCGGTAACAAGACCGGGGACGAGAAAAGGTTTTATGAAGTAATGATCCCAATTGCAGACCGTGAGTTTGCGGCGCACTTGGATAAATTGAAGAAGGAGTGAC	352
pFSIS11807933-2_00059	31	3	31.3	ATGTGGGTCATCGAGACAACCGACACCTTTGATGAGTGGTTCGATGCTCTGGATGATACCGATAGAGCAAACGTGCTGGCTTCGATGATGGTGCTGCGAGATAGAGGCCCCATGCTGTCGAGGCCATACGCGGATACTGTTAACGGTTCATCCTACAGCAACATGAAAGAGCTTCGGGTCCAAAGCAAAGGAGATCCTATCAGAGCGTTCTTTGCGTTCGATCCAAAGCGTAAGGGGATTCTTCTCTGCGCCGGTAACAAGACCGGGGACGAGAAAAGGTTTTATGAAGTAATGATCCCAATTGCAGACCGTGAGTTTGCGGCGCACTTGGATAAATTGAAGAAGGAGTGAC	352
pFSIS11807933-2_00059	31	4	31.4	ATGTGGGTCATCGAGACAACCGACACCTTTGATGAGTGGTTCGATGCTCTGGATGATACCGATAGAGCAAACGTGCTGGCTTCGATGATGGTGCTGCGAGATAGAGGCCCCATGCTGTCGAGGCCATACGCGGATACTGTTAACGGTTCATCCTACAGCAACATGAAAGAGGTTCGGGTCCAAAGCAAAGGAGATCCTATCAGAGCGTTCTTTGCGTTCGATCCAAAGCGTAAGGGGATTCTTCTCTGCGCCGGTAACAAGACCGGGGACGAGAAAAGGTTTTATGAAGTAATGATCCCAATTGCAGACCGTGAGTTTGCGGCGCACTTGGATAAATTGAAGAAGGAGTGAC	352
pFSIS11807933-2_00059	31	5	31.5	ATGTGGGTCATCGAGACAACCGACACCTTTGATGAGTGGTTCGATGCTCTGGATGATACCGATAGAGCAAACGTGCTGGCTTCGATGATGGTGCTGCGAGATAGAGGCCCCATGCTGTCGAGGTCATACGCGGATACTGTTAACGGTTCATCCTACAGCAACATGAAAGAGCTTCGGGTCCAAAGCAAAGGAGATCCTATCAGAGCGTTCTTTGCGTTCGATCCAAAGCGTAAGGGGATTCTTCTCTGCGCCGGTAACAAGACCGGGGACGAGAAAAGGTTTTATGAAGTAATGATCCCAATTGCAGACCGTGAGTTTGCGGCGCACTTGGATAAATTGAAGAAGGAGTGAC	352
pFSIS11807933-2_00059	31	6	31.6	ATGTGGGTCATCGAGACAACCGACACCTTTGATGAGTGGTTCGATGCTCTGGATGATACCGATAGAGCAAACGTGCTGGCTTCGATGATGGTGCTGCGAGATAGAGGTCCCATGCTGTCGAGGCCATACGCGGATACTGTTAACGGTTCATCCTACAGCAACATGAAAGAGCTTCGGGTCCAAAGCAAAGGAGATCCTATCAGAGCGTTCTTTGCGTTCGATCCAAAGCGTAAGGGGATTCTTCTCTGCGCCGGTAACAAGACCGGGGACGAGAAAAGGTTTTATGAAGTAATGATCCCAATTGCAGACCGTGAGTTTGCGGCGCACTTGGATAAATTGAAGAAGGAGTGAC	352
pFSIS11807933-2_00059	31	7	31.7	ATGTGGGTCATCGAGACAACTGACACCTTTGATGAGTGGTTCGATGCACTGGATGATACCGATAGAGCCAACGTGCTGGCTTCGATGATGGTGCTGCGAGATAGAGGTCCCATGCTGTCGAGACCATACGCGGATACTGTTAACGGTTCATCCTACAGCAACATGAAAGAGCTGCGGGTCCAAAGCAAAGGAGATCCTATCAGGGCATTCTTTGCGTTCGATCCAAAGCGTAAGGGGATTCTTCTCTGCGCCGGTAACAAGACCGGGGACGAGAAAAGGTTTTATGAAGTAATGATCCCAATTGCAGACCGCGAGTTTGCGGCGCACTTGGATAAATTGAAGAAGGAGTGAC	352
pFSIS11807933-2_00060	32	1	32.1	ATGGCAAGAACTCTTGACCAAATGCTGGCAACAGAAAAGCCTGAGGTTGTTGCCAAAGCACAGAAAGCGGCCACTGAGATGTTACTGAACATCCACTTGGCAGAGCTTCGTGATCGCATGAACCTTACCCAGGGGGAAATTGCTGCATCTCTGGGTGTGAGACAGCCGACAGTCTCCGAGATGGAAAAACCTGGACGAGATCTCAAGCTGTCGTCCATTAAGCGGTACGTTGAGGCCTCCGGTGGCAAGCTACGCCTCGATGTTGAACTTCCGGACGGCACCCACTACGGCTTTGCCGTTTAAC	304
pFSIS11807933-2_00061	33	1	33.1	ATGAGGTTGTCGTCAACTCAAAAGGACGTTTTGTTCATTCTATACGCAATTGAGGCCGGTGGAAAAGCCGAGCCTGTACCAGGTGTAAAAATACTGGAGATGATCAACTCAGCTCGCCAGAGCGGTATTCATGGAACGAACTTCCGAACGTCATGCCACACGCTGGTGGAGAACGGCCTGTTGAACAAGTACCGGAATGCTTCTCTAAAGCTGGCCTTTAGGCTGACCGACGATGGTAGGGAACGTGCAGGAGAGATATACCGCAAACGGCTGGAAGAAGTGCAAGATAAGTAA	294
pFSIS11807933-2_00061	33	2	33.2	ATGAGGTTGTCGTCAACTCAAAAGGACGTTTTGTTCATTCTATACGCAATTGAGGCCGGTGGAAAAGCCGAGCCTGTACCAGGTGTAAAAATACTGGAGATGATCAACTCAGCTCGCCAGAGCGGTATTCATGGAACGAACTTCCGAACGTCATGCCACACGCTGGTGGAGAATGGCCTGTTGAACAAGTACCGGAATGCTTCTCTAAAGCTGGCCTTTAGGCTGACCGACGATGGCAGGGAACGTGCAGGAGAGATATACCGCAAACGGCTGGAGGAAGTGCAAGATAAGTAA	294
pFSIS11807933-2_00061	33	3	33.3	GATGAGATTGTCGTCAACTCAAAAAGACGTTTTGTTCATTCTATACGCAATTGAAGCCGGTGGAAAAGCCGAGCCTGTACCAGGTGTAAAAATACTGGAGATGATCAATTCAGCTCGCCAGAGCGGTATTCATGGAACGAACTTCCGAACGTCATGCCACACGCTGGTGGAGAACGGCCTGTTGAACAAGTACCGGAATGCTTCTCTAAAGCTGGCCTTTAGGCTGACCGACGATGGCAGGGAACGTGCAGGAGAGATATACCGAAAACGGCTGGAAGAAGAGCAAGAGAAGTAA	295
pFSIS11807933-2_00061	33	4	33.4	GATGAGATTGTCGTCAACTCAAAAAGACGTTTTGTTCATTCTATACGCAATTGAGGCCGGTGGAAAAGCCGAGCCTGTACCAGGTGTAAAAATACTGGAGATGATCAATTCAGCTCGCCAGAGCGGTATTCATGGAACGAACTTCCGAACGTCATGCCACACGCTGGTGGAGAACGGCCTGTTGAACAAGTACCGGAATGCTTCTCTAAAGCTGGCCTTTAGGCTGACCGACGATGGCAGGGAACGTGCAGGAGAGATATACCGAAAACGGCTGGAAGAAGAGCAAGAGAAGTAA	295
pFSIS11807933-2_00061	33	5	33.5	GATGAGATTGTCGTCAACTCAAAAAGACGTTTTGTTCATTCTATACGCAATTGAGGCCGGTGGAAAAGCCGAGCCTGTACCAGTGTAAAAATACTGGAGATGATCAATTCAGCTCGCCAGAGCGGTATTCATGGAACGAACTTCCGAACGTCATGCCACACGCTGGTGGAGAACGGCCTGTTGAACAAGTACCGGAATGCTTCTCTAAAGCTGGCCTTTAGGCTGACCGACGATGGCAGGGAACGTGCAGGAGAGATATACCGAAAACGGCTGGAAGAAGAGCAAGAGAAGTAA	294
pFSIS11807933-2_00061	33	6	33.6	GATGAGATTGTCGTCAACTCAAAAGGACGTTTTGTTCATTCTATACGCAATTGAGGCCGGTGGAAAAGCCGAGCCTGTACCAGGTCTAAAAATACTGGAGATGATCAACTCAGCTCGCCAGAGCGGTATTCATGGAACGAACTTCCGAACGTCATGCCACACGCTGGTGGAGAACGGCCTGTTGAACAAGTACCGGAATGCTTCTCTAAAGCTGGCCTTTAGGCTGACCGACGATGGCAGGGAACGTGCAGGAGAGATATACCGAAAACGGCTGGAAGAAGAGCAAGAGAAGTAA	295
pFSIS11807933-2_00061	33	7	33.7	GATGAGATTGTCGTCAACTCAAAAGGACGTTTTGTTCATTCTATACGCAATTGAGGCCGGTGGAAAAGCCGAGCCTGTACCAGGTGTAAAAATACTGGAGATGATCAACTCAGCTCGCCAGAGCGGTATTCATGGAACGAACTTCCGAACGTCATGCCACACGCTGGTGGAGAACGGCCTGTTGAACAAGTACCGGAATGCTTCTCTAAAGCTGGCCTTTAGGCTGACCGACGATGGCAGGGAACGTGCAGGAGAGATATACCGAAAACGGCTGGAAGAAGAGCAAGAGAAGTAA	295
pFSIS11807933-2_00061	33	8	33.8	GATGAGATTGTCGTCAACTCAAAAGGACGTTTTGTTCATTCTATACGCAATTGAGGCCGGTGGAAAAGCCGAGCCTGTACCAGGTGTAAAAATACTGGAGATGATCAACTCAGCTCGCCAGAGCGGTATTCATGGAACGAACTTCCGAACGTCATGCCACACGCTGGTGGAGAATGGCCTGTTGAACAAGTACCGGAATGCTTCTCTAAAGCTGGCCTTTAGGCTGACCGACGATGGCAGGGAACGTGCAGGAGAGATATACCGAAAACGGCTGGAAGAAGAGCAAGAGAAGTAA	295
pFSIS11807933-2_00061	33	9	33.9	GATGAGATTGTCGTCAACTCAAAAGGACGTTTTGTTCATTCTATACGCAATTGAGGCCGGTGGAAAAGCCGAGCCTGTACCAGGTGTAAAAATGCTGGAGATGATCAACTCAGCTCGCCAGAGCGGTATTCATGGAACGAACTTCCGAACGTCATGCCACACGCTGGTGGAGAACGGCCTGTTGAACAAGTACCGGAATGCTTCTCTAAAGCTGGCCTTTAGGCTGACCGACGATGGCAGGGAACGTGCGGGAGAGATATACCGAAAACGGCTGGAAGAAGAGCAGGAGAAGTAA	295
pFSIS11807933-2_00062	34	1	34.1	ATGAACAAAAGCGAACTGATTATGAAAGTGGCCGAAGACGCTGACATTAGCAAAGCAAAGGCCGAAGCTGCGGTAAATGCGCTGATCAACTCAGTGATAGAGGAGCTTAAAGCGGGTGGGACAGTAGCGCTCACTGGGTTTGGTACTTTCCACGTTAAGGAACGCGCAGCGCGAACCGGGCGGAATCCACAGACGGGAGAGAACATCCAGATCGCGGCGGCCAACATTCCTGGGTTCAAAGCTGGTAAGGGGCTGAAAGACTCCGTGAACTAG	273
pFSIS11807933-2_00062	34	2	34.2	GATGAACAAAAGCGAACTGATTATGAAAGTGGCCGAAGACGCTGATATTAGCAAAGCAAAGGCCGAAGCTGCGGTAAATGCGCTGATCAACTCAGTGAAAGAGGTGCTTAAAGCGGGTGGGACAGTAGCGCTTACTGGGTTTGGTACTTTCCACGTTAAGGAACGCGCAGCGCGAACCGGACGGAATCCCCAGACTGGAGAGAACATCCAGATCGCGGCGGCCAACATTCCTGGGTTCAAAGCTGGTAAGGGGTTGAAAGACTCCGTGAACTAG	274
pFSIS11807933-2_00062	34	3	34.3	GATGAACAAAAGTGAACTGATTATGAAAGTGGCCGAAGACGCTGACATTAACAAAGCAAAGGCCGAAGCTGCGGTAAATGCGCTGATCAACTCAGTGACAGAGGAGCTTAAAGCGGGTGGGACAGTAGCGCTCACTGGGTTTGGTACTTTCCACGTTAAGGAACGCGCAGCGCGAACCGGGCGGAATCCCCAGACTGGAGAGAACATCCAGATCGCGGCGGCCAACATTCCTGGGTTCAAAGCTGGTAAGGGGTTGAAAGACTCCGTGAACTAG	274
pFSIS11807933-2_00062	34	4	34.4	GATGAACAAAAGTGAACTGATTATGAAAGTGGCCGAAGACGCTGACATTAGCAAAGCAAAGGCCGAAGCTGCGGTAAATGCGCTGATCAACTCAGTGAAAGAGGAGCTTAAAGCGGGTGGGACAGTAGCGCTTACTGGGTTTGGTACTTTCCACGTTAAGGAACGCGCAGCACGAACCGGACGGAATCCACAGACTGGAGAGAACATCCAGATCGCGGCGGCCAACATTCCTGGGTTCAAAGCTGGTAAGGGGTTGAAAGACTCCGTGAACTAG	274
pFSIS11807933-2_00062	34	5	34.5	GATGAACAAAAGTGAACTGATTATGAAAGTGGCCGAAGACGCTGACATTAGCAAAGCAAAGGCCGAAGCTGCGGTAAATGCGCTGATCAACTCAGTGACAGAGGAGCTTAAAGCGGGGGGGACAGTAGCGCTCACTGGGTTTGGTACTTTCCACGTTAAGGAACGCGCAGCGCGAACCGGGCGGAATCCCCAGACTGGAGAGAACATCCAGATCGCGGCGGCCAACATTCCTGGGTTCAAAGCTGGTAAGGGGTTGAAAGACTCCGTGAACTAG	274
pFSIS11807933-2_00062	34	6	34.6	GATGAACAAAAGTGAACTGATTATGAAAGTGGCCGAAGACGCTGACATTAGCAAAGCAAAGGCCGAAGCTGCGGTAAATGCGCTGATCAACTCAGTGACAGAGGAGCTTAAAGCGGGTGGGACAGTAGCGCTCACTGGGTTTGGTACTTTCCACGTTAAGGAACACGCAGCGCGAACCGGGCGGAATCCCCAGACTGGAGAGAACATCCAGATCGCGGCGGCCAACATTCCTGGGTTCAAAGCTGGTAAGGGGTTGAAAGACTCCGTGAACTAG	274
pFSIS11807933-2_00062	34	7	34.7	GATGAACAAAAGTGAACTGATTATGAAAGTGGCCGAAGACGCTGACATTAGCAAAGCAAAGGCCGAAGCTGCGGTAAATGCGCTGATCAACTCAGTGACAGAGGAGCTTAAAGCGGGTGGGACAGTAGCGCTCACTGGGTTTGGTACTTTCCACGTTAAGGAACGCGCAGCGCGAACCGGGCGGAATCCCAAGACTGGAGAGAACATCCAGATCGCGGCGGCCAACATTCCTGGGTTCAAAGCTGGTAAGGGGTTGAAAGACTCCGTGAACTAG	274
pFSIS11807933-2_00062	34	8	34.8	GATGAACAAAAGTGAACTGATTATGAAAGTGGCCGAAGACGCTGACATTAGCAAAGCAAAGGCCGAAGCTGCGGTAAATGCGCTGATCAACTCAGTGACAGAGGAGCTTAAAGCGGGTGGGACAGTAGCGCTCACTGGGTTTGGTACTTTCCACGTTAAGGAACGCGCAGCGCGAACCGGGCGGAATCCCCAGACTGGAGAGAACATCCAGATCGCGGCGGCCAACATTCCCGGGTTCAAAGCTGGTAAGGGGGTTGAAAGACTCCGTGAACTAG	275
pFSIS11807933-2_00062	34	9	34.9	GATGAACAAAAGTGAACTGATTATGAAAGTGGCCGAAGACGCTGACATTAGCAAAGCAAAGGCCGAAGCTGCGGTAAATGCGCTGATCAACTCAGTGACAGAGGAGCTTAAAGCGGGTGGGACAGTAGCGCTCACTGGGTTTGGTACTTTCCACGTTAAGGAACGCGCAGCGCGAACCGGGCGGAATCCCCAGACTGGAGAGAACATCCAGATCGCGGCGGCCAACATTCCTGGGTTCAAAGCTGGTAAGGGGTTGAAAGACTCCGTGAACTAG	274
pFSIS11807933-2_00064	35	1	35.1	AACAAAGCTGTGACTCCGGGAAAGATTGCCGGAGCGGCAAAATCCAGTACCGGGTAAGGCTGGCGGAAATCGACACCCCAGAGAAGAAACAACCCTACGGCTCAAAGGCGAAACAGGCGTTGTCCGATCTGGTGTTTGGTCGAATGATTAAAGTCGAGCAAATCGACAAAGACCGTTATGGCCGTCTGGTCGCCAACCTTTATGTCGATGGCAAATGGGTCAATGCCGAAATGGTCCGTTCTGGGAGTGCGTGGGTGTACCGGCAGTACGCCAAAACACCGGAGCTGTTCAAGCTGGAGGCCGAAGCCAAAGCCGATAAGCGAGGTCTCTGGGCATTACCGGAATCGGAGAGAACTCCCCCTTGGGAGTGGCGAAGAAAGCACTAA	386
pFSIS11807933-2_00064	35	2	35.2	TATGAAGTTAGGTTTTGTGAAAAAAACGGGGGGGGCCGCGTTCCTGGTAGCAATGCTGGTGGTAGCCCCTCCGGTATGGGCAGAAGCCTTTACTGCAAAGGTTGTGGGAGTGTCTGACGGCGATACTGTTAGGGTTCTGACTGAACAACGTTGTGACTCCGGGAAAGATTGCCGGAGCGGAAAAGTCCAGTACCGGGTAAGGCTGGCGGAAATCGACACACCAGAAAAGAAACAACCTTATGGCTCCAAAGCGAAACAGGCGTTATCCGATCTGGTGTTTGGTCGAATGCTCAAAGTCGAGGCGCTCGACAAAGACCGTTATGGCCGCTTGGTCGCCAACCTTTATGTTGATGGCAAATGGGTCAATGCCGAAATGGTCCGTTCTGGGAGTGCGTGGGT…	529
pFSIS11807933-2_00064	35	3	35.3	TATGAAGTTAGGTTTTGTGAAAAAAACGGGGGGGGCTGCGTTCCTGGTAGCAATGCTGGTGGTAGCCCCTCCGGTATGGGCAGAAGCCTTTACTGCAAAGGTTGTGGGAGTGTCTGACGGCGATACTGTTAGGGTTCTGACTGAACAAAGTTGTGACTCCGGGAAAGATTGCCGGAGCGGAAAAGTCCAGTACCGGGTAAGGCTGGCGGAAATCGACACACCAGAAAAGAAACAACCTTATGGCTCAAAAGCGAAACAGGCGTTATCCGATCTGGTGTTTGGTCGAATGCTCAAAGTCGAGGCGCTCGACAAAGACCGTTATGGCCGCTTGGTCGCCAACCTTTATGTTGATGGCAAATGGGTCAATGCCGAAATGGTCCGTTCTGGGAGTGCGTGGGT…	529
pFSIS11807933-2_00064	35	4	35.4	TATGAGGTTAGGTTTTGTGAAAAATACGGAGGTTTCAGCGTTCCTGGTAGCCATGCTGGTGGTGGCCCCTCAGGTATGGGCAGAAACCTTTACTGCGAAGGTTGTGGGGGTGTCTGACGGTGATACGGTCAAGGTCCTGACTGAACAAAGCTGTGACTCCGGGAAAGATTGCCGGAGCGGCAAAATCCAGTACCGGGTAAGGCTGGCGGAAATCGACACCCCAGAGAAGAAACAACCCTACGGCTCAAAGGCGAAACAGGCGTTGTCCGATCTGGTGTTTGGTCGAATGATTAAAGTCGAGCAAATCGACAAAGACCGTTATGGCCGTCTGGTCGCCAACCTTTATGTCGATGGCAAATGGGTCAATGCCGAAATGGTCCGTTCTGGGAGTGCGTGGGT…	529
pFSIS11807933-2_00064	35	5	35.5	TATGAGGTTAGGTTTTGTGAAAAATACGGGGGTTTCAGCGTTCCTGGTAGCCATGCTGGTGGTGGCCCCTCAGGTATGGGCAGAAACCTTTACTGCGAAGGTTGTGGGGGTGTCTGACGG	120
pFSIS11807933-2_00064	35	6	35.6	TATGAGGTTAGGTTTTGTGAAAAATACGGGGGTTTCAGCGTTCCTGGTAGCCATGCTGGTGGTGGCCCCTCAGGTATGGGCAGAAACCTTTACTGCGAAGGTTGTGGGGGTGTCTGACGGTGATACGGTCAAGGTCCTGACTGAACAAAGC	151
pFSIS11807933-2_00064	35	7	35.7	TATGAGGTTAGGTTTTGTGAAAAATACGGGGGTTTCAGCGTTCCTGGTAGCCATGCTGGTGGTGGCCCCTCAGGTATGGGCAGAAACCTTTACTGCGAAGGTTGTGGGGGTGTCTGACGGTGATACGGTCAAGGTCCTGACTGAACAAAGCTGTGACTCCGGGAAAGATTGCCGGAGCGGCAAAATCCAGTACCGGGTAAGGCTGGCGGAAATCGACACCCCAGAGAAGAAACAACCCTACGGCTCAAAGGCGAAACAGGCGTTGTCCGATCTGGTGTTTGGTCGAATGATTAAAGTCGAGCAAATCGACAAAGACCGTTATGGCCGTCTGGTCGCCAACCTTTATGTCGATGGCAAATGGGTCAATGCCGAAATGGTCCGTTCTGGGAGTGCGTGGGT…	529
pFSIS11807933-2_00064	35	8	35.8	TATGAGGTTAGGTTTTGTGAAAAATACGGGGGTTTCAGCGTTCCTGGTAGCCATGCTGGTGGTGGCCCCTCAGGTATGGGCAGAAACCTTTACTGCGAAGGTTGTGGGGGTGTCTGACGGTGATACGGTCAAGGTCCTGACTGAACAAAGCTGTGACTCCGGGAAAGATTGCCGGAGCGGCAAAATCCAGTACCGGGTAAGGCTGGCGGAAATCGACACCCCAGAGAAGAAACAACCCTACGGCTCAAAGGCGAAACAGGCGTTGTCCGATCTGGTGTTTGGTCGAATGATTAAAGTCGAGCAAATCGACAAAGACCGTTATGGCCGTCTGGTCGCCAACCTTTATGTCGATGGCAAATGGGTCAATGCCGAAATGGTCCGTTCTGGGAGTGCGTGGGT…	529
pFSIS11807933-2_00064	35	9	35.9	TATGAGGTTAGGTTTTGTGAAAAATACGGGGGTTTCAGCGTTCCTGGTAGCCATGCTGGTGGTGGCCCCTCAGGTATGGGCAGAAACCTTTACTGCGAAGGTTGTGGGGGTGTCTGACGGTGATACGGTCAAGGTCCTGACTGAACAAAGCTGTGACTCCGGGAAAGATTGCCGGAGCGGCAAAATCCAGTACCGGGTAAGGCTGGCGGAAATCGACACCCCAGAGAAGAAACAACCCTACGGCTCAAAGGCGAAACAGGCGTTGTCCGATCTGGTGTTTGGTCGAATGATTAAAGTCGAGCAAATCGACAAAGACCGTTATGGCCGTCTGGTCGCCAACCTTTATGTCGATGGCAAATGGGTCAATGCCGAAATGGTCCGTTCTGGGAGTGCGTGGGT…	528
pFSIS11807933-2_00064	35	10	35.10	TATGAGGTTAGGTTTTGTGAAAAATACGGGGGTTTCAGCGTTCCTGGTAGCCATGCTGGTGGTGGCCCCTCAGGTATGGGCAGAAACCTTTACTGCGAAGGTTGTGGGGGTGTCTGACGGTGATACGGTCAAGGTCCTGACTGAACAAAGCTGTGACTCCGGGAAAGATTGCCGGAGCGGCAAAATCCAGTACCGGGTAAGGCTGGCGGAAATCGACACCCCAGAGAAGAAACAACCCTACGGCTCAAAGGCGAAACAGGCGTTGTCCGATCTGGTGTTTGGTCGAATGATTAAAGTCGAGCAAATCGACAAAGACCGTTATGGCCGTCTGGTCGCCAACCTTTATGTCGATGGCAAATGGGTCAATGCCGAAATGGTCCGTTCTGGGAGTGCGTGGGT…	529
pFSIS11807933-2_00064	35	11	35.11	TATGAGGTTAGGTTTTGTGAAAAATACGGGGGTTTCAGCGTTCCTGGTAGCCATGCTGGTGGTGGCCCCTCAGGTATGGGCAGAAACCTTTACTGCGAAGGTTGTGGGGGTGTCTGACGGTGATACGGTCAAGGTCCTGACTGAACAAAGCTGTGACTCCGGGAAAGATTGCCGGAGCGGCAAAATCCAGTACCGGGTAAGGCTGGCGGAAATCGACACCCCAGAGAAGAAACAACCCTACGGCTCAAAGGCGAAACAGGTGTTGTCCGATCTGGTGTTTGGTCGAATGATTAAAGTCGAGCAAATCGACAAAGACCGTTATGGCCGTCTGGTCGCCAACCTTTATGTCGATGGCAAATGGGTCAATGCCGAAATGGTCCGTTCTGGGAGTGCGTGGGT…	529
pFSIS11807933-2_00064	35	12	35.12	TATGAGGTTAGGTTTTGTGAAAAATACGGGGGTTTCAGCGTTCCTGGTAGCCATGCTGGTGGTGGCCCCTCAGGTATGGGCAGAAACCTTTACTGCGAAGGTTGTGGGGGTGTCTGACGGTGATACGGTCAAGGTCCTGACTGAACAAAGCTGTGACTCCGGGAAAGATTGCCGGAGCGGCAAAGTCCAGTACCGGGTAAGGCTGGCGGAAATCGACACCCCAGAGAAGAAACAACCCTACGGCTCAAAGGCGAAACAGGCGTTATCCGATCTGGTGTTTGGTCGAATGATTAAAGTCGAGCAAATCGACAAAGACCGTTATGGCCGTCTGGTCGCCAACCTTTATGTCGATGGCAAATGGGTCAATGCCGAAATGGTCCGTTCTGGGAGTGCGTGGGT…	529
pFSIS11807933-2_00064	35	13	35.13	TATGAGGTTAGGTTTTGTGAAAAATACGGGGGTTTCAGCGTTCCTGGTAGCCATGCTGGTGGTGGCCCCTCAGGTATGGGCAGAAACCTTTACTGCGAAGGTTGTGGGGGTGTCTGACGGTGATACGGTCAAGGTCCTGACTGAACAAAGCTGTGACTCCGGGAAAGATTGCCGGAGCGGCAAAGTCCAGTACCGGGTAAGGCTGGCGGAAATCGACACCCCAGAGAAGAAACAACCCTACGGCTCAAAGGCGAAACAGGCGTTGTCCGATCTGGTGTTTGGTCGAATGATTAAAGTCGAGCAAATCGACAAAGACCGTTATGGCCGTCTGGTCGCCAACCTTTATGTCGATGGCAAATGGGTCAATGCCGAAATGGTCCGTTCTGGGAGTGCGTGGGT…	529
pFSIS11807933-2_00064	35	14	35.14	TATGAGGTTAGGTTTTGTGAAAAATACGGGGGTTTCAGCGTTCCTGGTAGCCATGCTGGTGGTGGCCCCTCAGGTATGGGCAGAAACCTTTACTGCGAAGGTTGTGGGGGTGTCTGACGGTGATACGGTCAAGGTCCTGACTGAACAAAGCTGTGACTCCGGGAAAGATTGCCGGAGCGGCAAAGTCCAGTACCGGGTAAGGCTGGCGGAAATCGACACCCCAGAGAAGAAACAACCCTACGGCTCAAAGGCGAAACAGGCGTTGTCCGATCTGGTGTTTGGTCGAATGATTAAAGTCGAGCAAATCGACAAAGACCGTTATGGCCGTCTGGTCGCCAACCTTTATGTCGATGGCAAATGGGTCAATGCCGAAATGGTCCGTTCTGGGAGTGCGTGGGT…	529
pFSIS11807933-2_00064	35	15	35.15	TATGAGGTTAGGTTTTGTGAAAAATACGGGGGTTTCAGCGTTCCTGGTAGCCATGCTGGTGGTGGCCCCTCAGGTATGGGCAGAAACCTTTACTGCGAAGGTTGTGGGGGTGTCTGACGGTGATACGGTCAAGGTCCTGGCTGAACAAAGCTGTGACTCCGGGAAAGATTGCCGGAGCGGCAAAGTCCAGTACCGGGTAAGGCTGGCGGAAATCGACACCCCAGAGAAGAAACAACCCTACGGCTCAAAGGCGAAACAGGCGTTGTCCGATCTGGTGTTTGGTCGAATGATTAAAGTCGAGCAAATCGACAAAGACCGTTATGGCCGTCTGGTCGCCAACCTTTATGTCGATGGCAAATGGGTCAATGCCGAAATGGTCCGTTCTGGGAGTGCGTGGGT…	529
pFSIS11807933-2_00064	35	16	35.16	TATGAGGTTAGGTTTTGTGAAAAATACGGGGGTTTCAGCGTTCCTGGTAGCGATGCTGGTGGTGGCCCCTCAGGTATGGGCAGAAACCTTTACTGCGAAGGTTGTGGGGGTGTCTGACGGTGATACGGTCAAGGTCCTGACTGAACAAAGCTGTGACTCCGGGAAAGATTGCCGGAGCGGCAAAATCCAGTACCGGGTAAGGCTGGCGGAAATCGACACCCCAGAGAAGAAACAACCCTACGGCTCAAAGGCGAAACAGGCGTTGTCCGATCTGGTGTTTGGTCGAATGATTAAAGTCGAGCAAATCGACAAAGACCGTTATGGCCGTCTGGTCGCCAACCTTTATGTCGATGGCAAATGGGTCAATGCCGAAATGGTCCGTTCTGGGAGTGCGTGGGT…	529
pFSIS11807933-2_00064	35	17	35.17	TATGAGGTTAGGTTTTGTGAAAAATACGGGGGTTTCAGCGTTCTCGGTAGCCATGCTGGTGGTGGCCCCTCAGGTATGGGCAGAAACCTTTACTGCGAAGGTTGTGGGGGTGTCTGACGGTGATACGGTCAAGGTCCTGACTGAACAAAGCTGTGACTCCGGGAAAGATTGCCGGAGCGGCAAAATCCAGTACCGGGTAAGGCTGGCGGAAATCGACACCCCAGAGAAGAAACAACCCTACGGCTCAAAGGCGAAACAGGCGTTGTCCGATCTGGTGTTTGGTCGAATGATTAAAGTCGAGCAAATCGACAAAGACCGTTATGGCCGTCTGGTCGCCAACCTTTATGTCGATGGCAAATGGGTCAATGCCGAAATGGTCCGTTCTGGGAGTGCGTGGGT…	529
pFSIS11807933-2_00064	35	18	35.18	TATGAGGTTCGGTTTTGCAAAAAAGACGGGGATTTCAGCGTTCCTATCAGCAATGCTGGTGCTGGCTCCTCATGTGTGGGCAGAGACCTTCACTGCAAAGGTTGTGGGGGTGTCTGATGGTGATACGGTCAAAGTGCTAACGGAACAAAGCTGCGATACCGGAAAAGACTGCCGGAGTGGCAAGATCCAGTACCGAGTAAGGCTCGCGGAGATCGATACTCCAGAGAAAAAGCAGCCATACGGCTCAAAGGCGAAGCAGGCCTTATCAGATCTGGTGTTTGGTCGAATGATCAAAGTGGAGCAAATCGACAAAGACCGTTATAGCCGCCTGGTTGCCAATCTCTATGTCGATGGCAAATGGGTCAATGCCGAAATGGTCCGTTCTGGGAGTGCGTGGGT…	529
pFSIS11807933-2_00064	35	19	35.19	TATGAGGTTCGGTTTTGCAAAAAAGACGGGGATTTCAGCGTTCCTATCAGCAATGCTGGTGCTGGCTCCTCATGTGTGGGCAGAGACCTTCACTGCAAAGGTTGTGGGGGTGTCTGATGGTGATACGGTCAAAGTGCTAACGGAACAAAGCTGCGATACCGGAAAAGACTGCCGGAGTGGCAAGATCCAGTACCGAGTAAGGCTCGCGGAGATCGATACTCCAGAGAAAAAGCAGCCATACGGCTCAAAGGCGAAGCAGGCCTTATCAGATCTGGTGTTTGGTCGAATGATCAAAGTGGAGCAAATCGACAAAGACCGTTATGGCCGCCTGGTTGCCAATCTCTATGTCGATGGCAAATGGGTCAATGCCGAAATGGTCCGTTCTGGGAGTGCGTGGGT…	529
pFSIS11807933-2_00064	35	20	35.20	TATGAGGTTCGGTTTTGCAAAAAAGACGGGGATTTCAGCGTTCCTATCAGCAATGCTGGTGCTGGCTCCTCATGTGTGGGCAGAGACCTTCACTGCAAAGGTTGTGGGGGTGTCTGATGGTGATACGGTCAAAGTGCTAACGGAACAAAGCTGCGATACCGGGAAAGACTGCCGGAGTGGCAAGATCCAGTACCGAGTAAGGCTCGCGGAGATCGATACTCCAGAGAAAAAGCAGCCATACGGCTCAAAGGCGAAGCAGGCCTTATCAGATCTGGTGTTTGGTCGAATGATCAAAGTGGAGCAAATCGACAAAGACCGTTATGGCCGCCTGGTTGCCAATCTCTATGTCGATGGCAAATGGGTCAATGCCGAAATGGTCCGTTCTGGGAGTGCGTGGGT…	529
pFSIS11807933-2_00064	35	21	35.21	TCTGACGGTGATACGGTCAAGGTCCTGACTGAACAAAGCTGTGACTCCGGGAAAGATTGCCGGAGCGGCAAAATCCAGTACCGGGTAAGGCTGGCGGAAATCGACACCCCAGAGAAGAAACAACCCTACGGCTCAAAGGCGAAACAGGCGTTGTCCGATCTGGTGTTTGGTCGAATGATTAAAGTCGAGCAAATCGACAAAGACCGTTATGGCCGTCTGGTCGCCAACCTTTATGTCGATGGCAAATGGGTCAATGCCGAAATGGTCCGTTCTGGGAGTGCGTGGGTGTACCGGCAGTACGCCAAAACACCGGAGCTGTTCAAGCTGGAGGCCGAAGCCAAAGCCGATAAGCGAGGTCTCTGGGCATTACCGGAATCGGAGAGAACTCCCCCTTGGGAG…	417
pFSIS11807933-2_00064	35	22	35.22	TTAGGTTTTGTGAAAAATACGGGGGTTTCAGCGTTCCTGGTAGCCATGCTGGTGGTGGCCCCTCAGGTATGGGCAGAAACCTTTACTGCGAAGGTTGTGGGGGTGTCTGACGGTGATACGGTCAAGGTCCTGACTGAACAAAGCTGTGACTCCGGGAAAGATTGCCGGAGCGGCAAAATCCAGTACCGGGTAAGGCTGGCGGAAATCGACACCCCAGAGAAGAAACAACCCTACGGCTCAAAGGCGAAACAGGCGTTGTCCGATCTGGTGTTTGGTCGAATGATTAAAGTCGAGCAAATCGACAAAGACCGTTATGGCCGTCTGGTCGCCAACCTTTATGTCGATGGCAAATGGGTCAATGCCGAAATGGTCCGTTCTGGGAGTGCGTGGGTGTACCGG…	522
pFSIS11807933-2_00065	36	1	36.1	CATGCGATACCAGATATTTAAAACGAAGGAAGGGGGCCAGCCGGTGTTTACGGCACCGTGGTACTGGTTGGCCTCTGCCATTGCTCACTGGTCATCTCTTAACTGGGATGCCTGTCGAATCGTAGACAGCAAGGTGGATGAAACAAGGCTCTGTTGGGCCAAGGCTCTACCGGCTGGGAAAAAAAAGTAA	190
pFSIS11807933-2_00065	36	2	36.2	CATGCGATACCAGGTATTTAAAACGAAGGAAGGGGGCCAGCCGGTGTTTACGGCACCGTGGTACTGGTTGGCCTCGGCCATTGCTCACTGGTCATCTCTTAACTGGGATGCCTGTCGAATCGTAGACAGCAAGGTGGATGAAACAAGGCTCTGTTGGGCCAAGGCTCTACCGGCTGGGAAAAACAAGTAA	190
pFSIS11807933-2_00065	36	3	36.3	CATGCGATACCAGGTATTTAAAACGAAGGAAGGGGGCCAGCCGGTGTTTACGGCACCGTGGTACTGGTTGGCCTCTGCCATTGCTCACTGGTCATCTCTTAACTGGGATGCCTGTCGAATCGTAGACAGCAAGGTGGATGAAACAAGGCTCTGTTGGGCCAAGGCTCTACCGGCTAGGGAAAAAAAAGTAA	191
pFSIS11807933-2_00065	36	4	36.4	CATGCGATACCAGGTATTTAAAACGAAGGAAGGGGGCCAGCCGGTGTTTACGGCACCGTGGTACTGGTTGGCCTCTGCCATTGCTCACTGGTCATCTCTTAACTGGGATGCCTGTCGAATCGTAGACAGCAAGGTGGATGAAACAAGGCTCTGTTGGGCCAAGGCTCTACCGGCTGGGAAAAAAAAGTAA	190
pFSIS11807933-2_00065	36	5	36.5	CATGCGATACCAGGTATTTAAAACGAAGGAAGGGGGCCAGCCGGTGTTTACGGCACCGTGGTACTGGTTGGCCTCTGCCATTGCTCACTGGTCATCTCTTAACTGGGATGCCTGTCGAATCGTAGACAGCAAGGTGGATGAAACAAGGCTCTGTTGGGCCAAGGCTCTACCGGCTGGGAAAAAAAGTAA	189
pFSIS11807933-2_00065	36	6	36.6	CATGCGATACCAGGTATTTAAAACGAAGGAAGGGGGCCAGCCGGTGTTTACGGCACCGTGGTACTGGTTGGCCTCTGCCATTGCTCACTGGTCATCTCTTAACTGGGATGCCTGTCGAATCGTAGACAGCAAGGTGGATGAAACAAGGCTCTGTTGGGCCAAGGCTCTACCGGCTGGGAAAAACAAGTAA	190
pFSIS11807933-2_00065	36	7	36.7	CATGCGATACCAGGTATTTAAAACGAAGGAAGGGGGCCTGCCGGTGTTTACTGCACCGTGGTACTGGTTGGCCTCTGCCATTGCTCACTGGTCATCTCTTAACTGGGATGCCTGTCGAATCGTAGACAGCAAGGCGGATAAAACAATGCTCTGCTGGGCCAAGGCTCTACCGGCTGCAAAAAA	183
pFSIS11807933-2_00065	36	8	36.8	CATGCGATACCGGTATTTAAAACGAAGGAAGGGGGCCAGCCGGTGTTTACGGCACCGTGGTACTGGTTGGCCTCTGCCATTGCTCACTGGTCATCTCTTAACTGGGATGCCTGTCGAATCGTAGACAGCAAGGTGGATGAAACAAGGCTCTGTTGGGCCAAGGCTCTACCGGCTGGGAAAAAA	183
pFSIS11807933-2_00066	37	1	37.1	ATGCAAATTCGTGACTACATGACAAAGTTGTTTGACGCATTTGGGGATGTTGAAGAAGTCACCCGAGAAATGCTTCTGGAGCAGGCTGAGCTCATTCATACGATCAGTGATAAGTGTCAGAACACAGGCCTGTTTCTGGATTGTCAGGTTCGTTTCAACCAGTTCGTTCAAGAGATTGAGGCTGACGACAAGGTAGAGGATCGGTTGCTTCATGCTTGGTGCTGGGTAATGGACCGAATAGTGAAGGCACCAACATCCTTTCACATGGATGGAGCTGTGATTTTGACGATGCCTCTGGTCGCCAGATACCTGCCACCGGTTGAACGGGAGCCGGAAACCATCGTGGTGAATCTCGATGAGGACTACAAGGCTCCTATAGGCAACCAAACACTCTGCGAG…	858
pFSIS11807933-2_00066	37	2	37.2	CATGCAAATTCGTGACTACATGACAAAGTTGTTTGAAGCATTTGGTGATGTAGAAGAAGTCACCCGAGAAATGCTTCTGGAGCAGGCGGAGCTCATTCATACGATCAGCGATAAGTGTCAGAGCACAGGCCTGTTTCTGGATAGTCAGGTTCGTTTCAACCAGTTCGTTCAAGAGATTGAGGCTGACGACAATGTAGAGGATCGGTTGCTTCATGCTTGGTGCTGGGTAATGGACCGAATAGTGAAGGCACCAACATCCTTTCACATGGATGGGGCTGTGATTTTGACAATGCCTCTGGTCGCCAGATACCTGCCACCAGTTGAACGGGAGCCGGAAACCATCGTGGTGAATCTCGATGAGGACTACAAGGCTCCTGTAGGCAACCAAACACTCTGCGA…	859
pFSIS11807933-2_00066	37	3	37.3	CATGCAAATTCGTGACTACATGACAAAGTTGTTTGAAGCATTTGGTGATGTAGAAGAAGTCACCCGAGAAATGCTTCTGGAGCAGGCGGAGCTCATTCATACGATCAGCGATAAGTGTCAGAGCACAGGCCTGTTTCTGGATAGTCAGGTTCGTTTCAACCAGTTCGTTCAAGAGATTGAGGCTGACGACAATGTAGAGGATCGGTTGCTTCATGCTTGGTGCTGGGTAATGGACCGAATAGTGAAGGCACCAACATCCTTTCACATGGATGGGGCTGTGATTTTGACAATGCCTCTGGTCGCCAGATACCTGCCACCAGTTGAACGGGAGCCGGAAACCATCGTGGTGAATCTCGATGAGGACTACAAGGCTCCTGTAGGCAACCAAACACTCTGCGA…	859
pFSIS11807933-2_00066	37	4	37.4	CATGCAAATTCGTGACTACATGACAAAGTTGTTTGACGCATTTAGTGATGTGGAGGAAGTCACCCGAGAAATGCTTCTGGAGCAGGCGGAGCTCATTCATACGATCAGCGATAAGTGTCAGAGCACAGGCCTGTTTCTGGATAGTCAGGTTCGTTTCAACCAGTTCGTTCAAGAGATTGAGGCTGACGACAAGGTAGAGGATCGGTTGCTTCATGCTTGGTGCTGGGTAATGGACCGAATAGTGAAGGCTCCAACATCCTTTCACATGGATGGGGCTGTGATTTTGACAATGCCTCTGGTCGCCAGATACCTGCCACCGGTTGAACGGGAGCCGGAAACCATCGTGGTGAATCTCGATGAGGACTACAAGGCTCCTGTAGGTAACCAAACGCTCTGCGA…	859
pFSIS11807933-2_00066	37	5	37.5	CATGCAAATTCGTGACTACATGACAAAGTTGTTTGACGCATTTGGTGATGTGGAGGAAGTCACCCGAGAAATGCTTCTGGAGCAGGCGGAGCTCATTCATACGATCAGCGATAAGTGTCAGAGCACAGGCCTGTTTCTGGATAGTCAGGTTCGTTTCAACCAGTTCGTTCAAGAGATTGAGGCTGACGACAAGGTAGAGGATCGGTTGCTTCATGCTTGGTGCTGGGTAATAGACCGAATAGTGAAGGCTCCAACATCCTTTCACATGGATGGGGCTGTGATTTTGACAATGCCTCTGGTCGCCAGATACCTGCCACCGGTTGAACGGGAGCCGGAAACCATCGTGGTGAATCTCGATGAGGACTACAAGGCTCCTGTAGGCAACCAAACGCTCTGCGA…	859
pFSIS11807933-2_00066	37	6	37.6	CATGCAAATTCGTGACTACATGACAAAGTTGTTTGACGCATTTGGTGATGTGGAGGAAGTCACCCGAGAAATGCTTCTGGAGCAGGCGGAGCTCATTCATACGATCAGCGATAAGTGTCAGAGCACAGGCCTGTTTCTGGATAGTCAGGTTCGTTTCAACCAGTTCGTTCAAGAGATTGAGGCTGACGACAAGGTAGAGGATCGGTTGCTTCATGCTTGGTGCTGGGTAATAGACCGAATAGTGAAGGCTCCAACATCCTTTCACATGGATGGGGCTGTGATTTTGACAATGCCTCTGGTCGCCAGATACCTGCCACCGGTTGAACGGGAGCCGGAAACCATCGTGGTGAATCTCGATGAGGACTACAAGGCTCCTGTAGGCAACCAAACGCTCTGCGA…	859
pFSIS11807933-2_00066	37	7	37.7	CATGCAAATTCGTGACTACATGACAAAGTTGTTTGACGCATTTGGTGATGTGGAGGAAGTCACCCGAGAAATGCTTCTGGAGCAGGCGGAGCTCATTCATACGATCAGCGATAAGTGTCAGAGCACAGGCCTGTTTCTGGATAGTCAGGTTCGTTTCAACCAGTTCGTTCAAGAGATTGAGGCTGACGACAAGGTAGAGGATCGGTTGCTTCATGCTTGGTGCTGGGTAATGGACCGAATAGTGAAGGCTCCAACATCCCTTTCACATGGATGGGGCTGTGATTTTGACAATGCCTCTGGTCGCCAGATACCTGCCACCGGTTGAACAGGAGCCGGAAACCATCGTGGTGAATCTCGATGAGGACTACAAGGCTCCTGTAGGCAACCAAACGCTCTGCG…	859
pFSIS11807933-2_00066	37	8	37.8	CATGCAAATTCGTGACTACATGACAAAGTTGTTTGACGCATTTGGTGATGTGGAGGAAGTCACCCGAGAAATGCTTCTGGAGCAGGCGGAGCTCATTCATACGATCAGCGATAAGTGTCAGAGCACAGGCCTGTTTCTGGATAGTCAGGTTCGTTTCAACCAGTTCGTTCAAGAGATTGAGGCTGACGACAAGGTAGAGGATCGGTTGCTTCATGCTTGGTGCTGGGTAATGGACCGAATAGTGAAGGCTCCAACATCCTTTCACATGGATGGGGCTGTGATTTTGACAATGCCTCTGGTCGCCAGATACCTGCCACCGGTTGAACAGGAGCCGGAAACCATCGTGGTGAATCTCGATGAGGACTACAAGGCTCCTGTAGGCAACCAAACGCTCTGCGA…	858
pFSIS11807933-2_00066	37	9	37.9	CATGCAAATTCGTGACTACATGACAAAGTTGTTTGACGCATTTGGTGATGTGGAGGAAGTCACCCGAGAAATGCTTCTGGAGCAGGCGGAGCTCATTCATACGATCAGCGATAAGTGTCAGAGCACAGGCCTGTTTCTGGATAGTCAGGTTCGTTTCAACCAGTTCGTTCAAGAGATTGAGGCTGACGACAAGGTAGAGGATCGGTTGCTTCATGCTTGGTGCTGGGTAATGGACCGAATAGTGAAGGCTCCAACATCCTTTCACATGGATGGGGCTGTGATTTTGACAATGCCTCTGGTCGCCAGATACCTGCCACCGGTTGAACAGGAGCCGGAAACCATCGTGGTGAATCTCGATGAGGACTACAAGGCTCCTGTAGGCAACCAAACGCTCTGCGA…	840
pFSIS11807933-2_00066	37	10	37.10	CATGCAAATTCGTGACTACATGACAAAGTTGTTTGACGCATTTGGTGATGTGGAGGAAGTCACCCGAGAAATGCTTCTGGAGCAGGCGGAGCTCATTCATACGATCAGCGATAAGTGTCAGAGCACAGGCCTGTTTCTGGATAGTCAGGTTCGTTTCAACCAGTTCGTTCAAGAGATTGAGGCTGACGACAAGGTAGAGGATCGGTTGCTTCATGCTTGGTGCTGGGTAATGGACCGAATAGTGAAGGCTCCAACATCCTTTCACATGGATGGGGCTGTGATTTTGACAATGCCTCTGGTCGCCAGATACCTGCCACCGGTTGAACAGGAGCCGGAAACCATCGTGGTGAATCTCGATGAGGACTACAAGGCTCCTGTAGGCAACCAAACGCTCTGCGA…	860
pFSIS11807933-2_00066	37	11	37.11	CATGCAAATTCGTGACTACATGACAAAGTTGTTTGACGCATTTGGTGATGTGGAGGAAGTCACCCGAGAAATGCTTCTGGAGCAGGCGGAGCTCATTCATACGATCAGCGATAAGTGTCAGAGCACAGGCCTGTTTCTGGATAGTCAGGTTCGTTTCAACCAGTTCGTTCAAGAGATTGAGGCTGACGACAAGGTAGAGGATCGGTTGCTTCATGCTTGGTGCTGGGTAATGGACCGAATAGTGAAGGCTCCAACATCCTTTCACATGGATGGGGCTGTGATTTTGACAATGCCTCTGGTCGCCAGATACCTGCCACCGGTTGAACAGGAGCCGGAAACCATCGTGGTGAATCTCGATGAGGACTACAAGGCTCCTGTAGGCAACCAAACGCTCTGCGA…	859
pFSIS11807933-2_00066	37	12	37.12	CATGCAAATTCGTGACTACATGACAAAGTTGTTTGACGCATTTGGTGATGTGGAGGAAGTCACCCGAGAAATGCTTCTGGAGCAGGCGGAGCTCATTCATACGATCAGCGATAAGTGTCAGAGCACAGGCCTGTTTCTGGATAGTCAGGTTCGTTTCAACCAGTTCGTTCAAGAGATTGAGGCTGACGACAAGGTAGAGGATCGGTTGCTTCATGCTTGGTGCTGGGTAATGGACCGAATAGTGAAGGCTCCAACATCCTTTCACATGGATGGGGCTGTGATTTTGACAATGCCTCTGGTCGCCAGATACCTGCCACCGGTTGAACAGGAGCCGGAAACCATCGTGGTGAATCTCGATGAGGACTACAAGGCTCCTGTAGGCAACCAAACGCTCTGCGA…	844
pFSIS11807933-2_00066	37	13	37.13	CATGCAAATTCGTGACTACATGACAAAGTTGTTTGACGCATTTGGTGATGTGGAGGAAGTCACCCGAGAAATGCTTCTGGAGCAGGCGGAGCTCATTCATACGATCAGCGATAAGTGTCAGAGCACAGGCCTGTTTCTGGATAGTCAGGTTCGTTTCAACCAGTTCGTTCAAGAGATTGAGGCTGACGACAAGGTAGAGGATCGGTTGCTTCATGCTTGGTGCTGGGTAATGGACCGAATAGTGAAGGCTCCAACATCCTTTCACATGGATGGGGCTGTGATTTTGACAATGCCTCTGGTCGCCAGATACCTGCCACCGGTTGAACAGGAGCCGGAAACCATCGTGGTGAATCTCGATGAGGACTACAAGGCTCCTGTAGGCAACCAAACGCTCTGCGA…	859
pFSIS11807933-2_00066	37	14	37.14	CATGCAAATTCGTGACTACATGACAAAGTTGTTTGACGCATTTGGTGATGTGGAGGAAGTCACCCGAGAAATGCTTCTGGAGCAGGCGGAGCTCATTCATACGATCAGCGATAAGTGTCAGAGCACAGGCCTGTTTCTGGATAGTCAGGTTCGTTTCAACCAGTTCGTTCAAGAGATTGAGGCTGACGACAAGGTAGAGGATCGGTTGCTTCATGCTTGGTGCTGGGTAATGGACCGAATAGTGAAGGCTCCAACATCCTTTCACATGGATGGGGCTGTGATTTTGACAATGCCTCTGGTCGCCAGATACCTGCCACCGGTTGAACAGGAGCCGGAAACCATCGTGGTGAATCTCGATGAGGACTACAAGGCTCCTGTAGGCAACCAAACGCTCTGCGA…	859
pFSIS11807933-2_00066	37	15	37.15	CATGCAAATTCGTGACTACATGACAAAGTTGTTTGACGCATTTGGTGATGTGGAGGAAGTCACCCGAGAAATGCTTCTGGAGCAGGCGGAGCTCATTCATACGATCAGCGATAAGTGTCAGAGCACAGGCCTGTTTCTGGATAGTCAGGTTCGTTTCAACCAGTTCGTTCAAGAGATTGAGGCTGACGACAAGGTAGAGGATCGGTTGCTTCATGCTTGGTGCTGGGTAATGGACCGAATAGTGAAGGCTCCAACATCCTTTCACATGGATGGGGCTGTGATTTTGACAATGCCTCTGGTCGCCAGATACCTGCCACCGGTTGAACAGGAGCCGGAAACCATCGTGGTGAATCTCGATGAGGACTACAAGGCTCCTGTAGGCAACCAAACGCTCTGCGA…	858
pFSIS11807933-2_00066	37	16	37.16	CATGCAAATTCGTGACTACATGACAAAGTTGTTTGACGCATTTGGTGATGTGGAGGAAGTCACCCGAGAAATGCTTCTGGAGCAGGCGGAGCTCATTCATACGATCAGCGATAAGTGTCAGAGCACAGGCCTGTTTCTGGATAGTCAGGTTCGTTTCAACCAGTTCGTTCAAGAGATTGAGGCTGACGACAAGGTAGAGGATCGGTTGCTTCATGCTTGGTGCTGGGTAATGGACCGAATAGTGAAGGCTCCAACATCCTTTCACATGGATGGGGCTGTGATTTTGACAATGCCTCTGGTCGCCAGATACCTGCCACCGGTTGAACAGGAGCCGGAAACCATCGTGGTGAATCTCGATGAGGACTACAAGGCTCCTGTAGGCAACCAAACGCTCTGCGA…	859
pFSIS11807933-2_00066	37	17	37.17	CATGCAAATTCGTGACTACATGACAAAGTTGTTTGACGCATTTGGTGATGTGGAGGAAGTCACCCGAGAAATGCTTCTGGAGCAGGCGGAGCTCATTCATACGATCAGCGATAAGTGTCAGAGCACAGGCCTGTTTCTGGATAGTCAGGTTCGTTTCAACCAGTTCGTTCAAGAGATTGAGGCTGACGACAAGGTAGAGGATCGGTTGCTTCATGCTTGGTGCTGGGTAATGGACCGAATAGTGAAGGCTCCAACATCCTTTCACATGGATGGGGCTGTGATTTTGACAATGCCTCTGGTCGCCAGATACCTGCCACCGGTTGAACAGGAGCCGGAAACCATCGTGGTGAATCTCGATGAGGACTACAAGGCTCCTGTAGGCAACCAAACGCTCTGCGA…	859
pFSIS11807933-2_00066	37	18	37.18	CATGCAAATTCGTGACTACATGACAAAGTTGTTTGACGCATTTGGTGATGTGGAGGAAGTCACCCGAGAAATGCTTCTGGAGCAGGCGGAGCTCATTCATACGATCAGCGATAAGTGTCAGAGCACAGGCCTGTTTCTGGATAGTCAGGTTCGTTTCAACCAGTTCGTTCAAGAGATTGAGGCTGACGACAAGGTAGAGGATCGGTTGCTTCATGCTTGGTGCTGGGTAATGGACCGAATAGTGAAGGCTCCAACATCCTTTCACATGGATGGGGCTGTGATTTTGACAATGCCTCTGGTCGCCAGATACCTGCCACCGGTTGAACAGGAGCCGGAAACCATCGTGGTGAATCTCGATGAGGACTACAAGGCTCCTGTAGGCAACCAAACGCTCTGCGA…	859
pFSIS11807933-2_00066	37	19	37.19	CATGCAAATTCGTGACTACATGACAAAGTTGTTTGACGCATTTGGTGATGTGGAGGAAGTCACCCGAGAAATGCTTCTGGAGCAGGCGGAGCTCATTCATACGATCAGCGATAAGTGTCAGAGCACAGGCCTGTTTCTGGATAGTCAGGTTCGTTTCAACCAGTTCGTTCAAGAGATTGAGGCTGACGACAAGGTAGAGGATCGGTTGCTTCATGCTTGGTGCTGGGTAATGGACCGAATAGTGAAGGCTCCAACATCCTTTCACATGGATGGGGCTGTGATTTTGACAATGCCTCTGGTCGCCAGATACCTGCCACCGGTTGAACAGGAGCCGGAAACCATCGTGGTGAATCTCGATGAGGACTACAAGGCTCCTGTAGGCAACCAAACGCTCTGCGA…	859
pFSIS11807933-2_00066	37	20	37.20	CATGCAAATTCGTGACTACATGACAAAGTTGTTTGACGCATTTGGTGATGTGGAGGAAGTCACCCGAGAAATGCTTCTGGAGCAGGCGGAGCTCATTCATACGATCAGCGATAAGTGTCAGAGCACAGGCCTGTTTCTGGATAGTCAGGTTCGTTTCAACCAGTTCGTTCAAGAGATTGAGGCTGACGACAAGGTAGAGGATCGGTTGCTTCATGCTTGGTGCTGGGTAATGGACCGAATAGTGAAGGCTCCAACATCCTTTCACATGGATGGGGCTGTGATTTTGACAATGCCTCTGGTCGCCAGATACCTGCCACCGGTTGAACGGGAGCCGGAAACCATCGTGGTGAATCTCGATGAGGACTACAAGGCTCCTGTAGGCAACCAAACGCTCTGCGA…	859
pFSIS11807933-2_00066	37	21	37.21	CATGCAAATTCGTGACTACATGACAAAGTTGTTTGACGCATTTGGTGATGTGGAGGAAGTCACCCGAGAAATGCTTCTGGAGCAGGCGGAGCTCATTCATACGATCAGCGATAAGTGTCAGAGCACAGGCCTGTTTCTGGATAGTCAGGTTCGTTTCAACCAGTTCGTTCAAGAGATTGAGGCTGACGACAAGGTAGAGGATCGGTTGCTTCATGCTTGGTGCTGGGTAATGGACCGAATAGTGAAGGCTCCAACATCCTTTCACATGGATGGGGCTGTGATTTTGACAATGCCTCTGGTCGCCAGATACCTGCCACCGGTTGAACGGGAGCCGGAAACCATCGTGGTGAATCTCGATGAGGACTACAAGGCTCCTGTAGGCAACCAAACGCTCTGCGA…	859
pFSIS11807933-2_00066	37	22	37.22	CATGCAAATTCGTGACTACATGACAAAGTTGTTTGACGCATTTGGTGATGTGGAGGAAGTCACCCGAGAAATGCTTCTGGAGCAGGCGGAGCTCATTCATACGATCAGCGATAAGTGTCAGAGCACAGGCCTGTTTCTGGATAGTCAGGTTCGTTTCAACCAGTTCGTTCAAGAGATTGAGGCTGACGACAAGGTAGAGGATCGGTTGCTTCATGCTTGGTGCTGGGTAATGGACCGAATAGTGAAGGCTCCAACATCCTTTCACATGGATGGGGCTGTGATTTTGACAATGCCTCTGGTCGCCAGATACCTGCCACCGGTTGAACGGGAGCCGGAAACCATCGTGGTGAATCTCGATGAGGACTACAAGGCTCCTGTAGGCAACCAAACGCTCTGCGA…	859
pFSIS11807933-2_00066	37	23	37.23	CATGCAAATTCGTGACTACATGACAAAGTTGTTTGACGCATTTGGTGATGTGGAGGAAGTCACCCGAGAAATGCTTCTGGAGCAGGCGGAGCTCATTCATACGATCAGCGATAAGTGTCAGAGCACAGGCCTGTTTCTGGATAGTCAGGTTCGTTTCAACCAGTTCGTTCAAGAGATTGAGGCTGACGACAAGGTAGAGGATCGGTTGCTTCATGCTTGGTGCTGGGTAATGGACCGAATAGTGAAGGCTCCAACATCCTTTCACATGGATGGGGCTGTGATTTTGACAATGCCTCTGGTTGCCAGATACCTGCCACCGGTTGAACAGGAGCCGGAAACCATCGTGGTGAATCTCGATGAGGACTACAAGGCTCCTGTAGGCAACCAAACGCTCTGCGA…	859
pFSIS11807933-2_00068	38	1	38.1	AATGACGACGAATACTCAAAACGCGAACGCCAACCAGGTTCGGTCTTTACGCGACATGCTTGTCCCCGCCCTGTTGTTCTATGTGGTGATGACGGCCATGTTTGTGGGGCTTGACGCATTCATGGATAAACCCACCAGCATGAACCTGCCATTTATGCCGTTCCTTGTCTCGATGGTGAGTTTTACCAGTGACGCACGTCGAGCGTGGGACTGGCGAAACGGGACCAAGGTTGTAGCCGTATTGACTGCGGTAGCCATGCTGTTGGCATTCATCTATCAGCTCGCGGTCGGAGAGATGAATCTCTTAGGGGTTGGTATATACCCGACCACAGCCATCCTTCTGTTGGCAATCACCTGGGTGATTCGCTCTATCGGAAAGACGGCACCTTTCCAGTTCCT…	520
pFSIS11807933-2_00068	38	2	38.2	AATGACGACGAATACTCAAAACGCGAACGCCAACCAGGTTCGGTCTTTACGCGACATGCTTGTCCCCGCCCTGTTGTTCTATGTGGTGATGACGGCCATGTTTGTGGGTCTTGACGCATTCATGGATAAACCCACCAGCATGAACCTGCCATTTATGCCGTTCCCTTGTCTCGATGGTGAGTTTTACCAGTGACGCACGTCGAGCGTGGGACTGGCGAAACGGGACCAAGGTTGTAGCTGTATTGACTGCGGTAGCCATGCTGTTGGCATTCATCTATCAGCTCGCGGTCGGAGAGATGAATCTCTTAGGGGTTGGTATATACCCGGCCACAGCCATCCTTCTGTTGGCAATCTCTGGGTGATTCGCGCTATCGGAAAGACAGCACCTTTCCAGTTCTC…	520
pFSIS11807933-2_00068	38	3	38.3	AATGACGACGAATACTCAAAACGCGAACGCCAACCAGGTTCGGTCTTTACGCGACATGCTTGTCCCCGCCCTGTTGTTCTATGTGGTGATGACGGCCATGTTTGTGGGTCTTGACGCATTCATGGATAAACCCACCAGCATGAACCTGCCATTTATGCCGTTCCTTGTCTCGATGGTGAGTTTTACCAGTGACGCACGTCGAGCGTGGGACTGGCGAAACGGGACCAAGGTTGTAGCCGTATTGACTGCGGTAGCCATGCTGTTGGCATTCATCTATCAGCTCGCGGTCGGAGAGATGAATCTCTTAGGGGTTGGTATATACCCGGCCACAGCCATCCTTCTGTTGGCAATCACCTGGGTGATTCGCACTATCGGAAAGACGGCACCTTTCCAGTTCCT…	520
pFSIS11807933-2_00068	38	4	38.4	AATGACGACGAATACTCAAAACGCGAACGCCAACCAGGTTCGGTCTTTACGCGACATGCTTGTCCCCGCCCTGTTGTTCTATGTGGTGATGACGGCCATGTTTGTGGGTCTTGACGCATTCATGGATAAACCCACCAGCATGAACCTGCCATTTATGCCGTTCCTTGTCTCGATGGTGAGTTTTACCAGTGACGCACGTCGAGCGTGGGACTGGCGAAACGGGACCAAGGTTGTAGCCGTATTGACTGCGGTAGCCATGCTGTTGGCATTCATCTATCAGCTCGCGGTCGGAGAGATGAATCTCTTAGGGGTTGGTATATACCCGGCCACAGCCATCCTTCTGTTGGCAATCACCTGGGTGATTCGCGCTATCGGAAAGACAGCACCTTTCCAGTTCCT…	520
pFSIS11807933-2_00068	38	5	38.5	AATGACGACGAATACTCAAAACGCGAACGCCAACCAGGTTCGGTCTTTACGCGACATGCTTGTCCCCGCCCTGTTGTTCTATGTGGTGATGACGGCCATGTTTGTGGGTCTTGACGCATTCATGGATAAACCCACCAGCATGAACCTGCCATTTATGCCGTTCCTTGTCTCGATGGTGAGTTTTACCAGTGACGCACGTCGAGCGTGGGACTGGCGAAACGGGACCAAGGTTGTAGCCGTATTGACTGCGGTAGCCATGCTGTTGGCATTCATCTATCAGCTCGCGGTCGGAGAGATGAATCTCTTAGGGGTTGGTATATACCCGGCCACAGCCATCCTTCTGTTGGCAATCACCTGGGTGATTCGCGCTATCGGAAAGACGGCACCTTTCCAGTTCCT…	520
pFSIS11807933-2_00068	38	6	38.6	AATGACGACGAATACTCAAAACGCGAACGCCAACCAGGTTCGGTCTTTACGCGACATGCTTGTCCCCGCCCTGTTGTTCTATGTGGTGATGACGGCCATGTTTGTGGGTCTTGACGCATTCATGGATAAACCCACCAGCATGAACCTGCCATTTATGCCGTTCCTTGTCTCGATGGTGAGTTTTACCAGTGACGCACGTCGAGCGTGGGACTGGCGAAACGGGACCAAGGTTGTAGCCGTATTGACTGCGGTAGCCATGCTGTTGGCATTCATCTATCAGCTCGCGGTCGGAGAGATGAATCTCTTAGGGGTTGGTATATACCCGGCCACAGCCATCCTTCTGTTGGCTATCACCTGGGTGATTCGCGCTATCGGAAAGACGGCACCTTTCCAGTTCCT…	520
pFSIS11807933-2_00068	38	7	38.7	AATGACGACGAATACTCAAAACGCGAACGCCAACCAGGTTCGGTCTTTACGCGACATGCTTGTCCCCGCCCTGTTGTTCTATGTGGTGATGACGGCCATGTTTGTGGGTCTTGACGCATTCATGGATAAACCCACCAGCATGAACCTGCCATTTATGCCGTTCCTTGTCTCGATGGTGAGTTTTACCAGTGACGCACGTCGAGCGTGGGACTGGCGAAACGGGACCAAGGTTGTAGCCGTATTGACTGCGGTAGCCATGCTGTTGGCATTCATCTATCAGCTCGCGGTCGGAGAGATGAATTTCTTAGGGGTTGGTATATACCCGGCCACAGCCATCCTTCTGTTGGCAATCACCTGGGTGATTCGCGCTATCGGAAAGACAGCACCTTTCCAGTTCCT…	520
pFSIS11807933-2_00068	38	8	38.8	AATGACGACGAATACTCAAAACGCGAACGCCAACCAGGTTCGGTCTTTACGCGACATGCTTGTCCCCGCCCTGTTGTTCTATGTGGTGATGACGGCCATGTTTGTGGGTCTTGACGCATTCATGGATAAACCCACCAGCATGAACCTGCCATTTATGCCGTTCCTTGTCTCGATGGTGAGTTTTACCAGTGACGCACGTCGAGCGTGGGACTGGCGAAACGGGACCAAGGTTGTAGCTGTATTGACTGCGGTAACCATGCTGTTGGCATTCATCTATCAGCTCGCGGTCGGAGAGATGAATCTCTTAGGGGTTGGTATATACCCGGCCACAGCCATCCTTCTGTTGGCAATCTCCTGGGTGATTCGCGCTATCGGAAAGACAGCACCTTTCCAGTTCCT…	520
pFSIS11807933-2_00068	38	9	38.9	AATGACGACGAATACTCAAAACGCGAACGCCAACCAGGTTCGGTCTTTACGCGACATGCTTGTCCCCGCCCTGTTGTTCTATGTGGTGATGACGGCCATGTTTGTGGGTCTTGACGCATTCATGGATAAACCCACCAGCATGAACCTGCCATTTATGCCGTTCCTTGTCTCGATGGTGAGTTTTACCAGTGACGCACGTCGAGCGTGGGACTGGCGAAACGGGACCAAGGTTGTAGCTGTATTGACTGCGGTAGCCATGCTGTTGGCATTCATCTATCAGCTCGCGGTCGGAGAGATGAATCTCTTAGGGGTTGGTATATACCCGGCCACAGCCATCCTTCTGTTGGCAATCTCCTGGGTGATTCGCGCTATCGGAAAGACAGCACCTTTCCAGTTCCT…	520
pFSIS11807933-2_00068	38	10	38.10	AATGACGACGAATACTCAAAACGCGAACGCCAACCAGGTTCGGTCTTTACGCGACATGCTTGTCCCCGCCCTGTTGTTCTATGTGGTGATGACGGCCATGTTTGTGGGTCTTGACGCATTCATGGATAAACCCACCAGCATGAACCTGCCATTTATGCCGTTCCTTGTCTCGATGGTGAGTTTTACCAGTGACGCACGTCGAGCGTGGGACTGGCGAAACGGGACCAAGGTTGTAGCTGTATTGACTGCGGTAGCCATGCTGTTGGCATTCATCTATCAGCTCGCGGTCGGAGAGATGAATCTCTTAGGGTTGGTATATACCCGGCCACAGCCATCCTTCTGTTGGCAATCTCCTGGGTGATTCGCGCTATCGGAAAGACAGCACCTTTCCAGTTCCTG…	519
pFSIS11807933-2_00068	38	11	38.11	AATGACGACGAATACTCAAAACGCGAACGCCAACCAGGTTCGGTCTTTACGCGACATGCTTGTCCCCGCCCTGTTGTTCTATGTGGTGATGACGGCCATGTTTGTGGGTCTTGACGCATTCATGGATAAACCCACCAGCATGAACCTGCCATTTATGCCGTTCCTTGTCTCGATGGTGAGTTTTACCAGTGACGCACGTCGAGCGTGGGACTGGCGGAACGGGACCAAGGTTGTGGCCGTATTGACTGCGGTAGCCATGCTGTTGGCATTCATCTATCAACTCGCGGTCGGAGAGGTAAATCTCTTAGGGGTTGGTATATACCCGGCCACAGCCATCCTTCTGTTGGCAATCACCTGGGTGATTCGCGCTATCGGAAAGACGGCTCCTTTCCAGTTCCT…	520
pFSIS11807933-2_00068	38	12	38.12	AATGACGACGAATACTCAAAACGCGAACGCCAACCAGGTTCGGTCTTTACGCGACATGCTTGTCCCCGCCCTGTTGTTCTATGTGGTGATGACGGCCATGTTTGTGGGTCTTGACGCATTCATGGATAAACCCACCAGCATGAACCTGCCATTTATGCCGTTCCTTGTCTCGATGGTGAGTTTTACCAGTGACGTACGTCGAGCGTGGGACTGGCGAAACGGGACCAAGGTTGTAGCTGTATTGACTGCGGTAGCCATGCTGTTGGCATTCATCTATCAGCTCGCGGTCGGAGAGATGAATCTCTTAGGGGTTGGTATATACCCGGCCACAGCCATCCTTCTGTTGGCAATCTCCTGGGTGATTCGCGCTATCGGAAAGACAGCACCTTTCCAGTTCCT…	520
pFSIS11807933-2_00068	38	13	38.13	AATGACGACGAATACTCAAAACGCGAACGCCAACCAGGTTCGGTCTTTACGCGACATGCTTGTCCCCGCCCTGTTGTTCTATGTGGTGATGACGGCCATGTTTGTGGGTCTTGACGCATTCATGGATAAACCCACCAGCATGAACCTGCCATTTATGCCGTTCCTTGTCTCGATGGTGATTTTTACCAGTGACGCACGTCGAGCGTGGGACTGGCGAAACGGGACCAAGGTTGTAGCCGTATTGACTGCGGTAGCCATGCTGTTGGCATTCATCTATCAGCTCGCGGTCGGAGAGATGAATCTCTTAGGGGTTGGTATATACCCGGCCACAGCCATCCTTCTGTTGGCAATCACCTGGGTGATTCGCGCTATCGGAAAGACGGCACCTTTCCAGTTCCT…	520
pFSIS11807933-2_00068	38	14	38.14	AATGACGACGAATACTCAAAACGCGAACGCCAACCAGGTTCGGTCTTTACGTGACATGCTTGTCCCCGCCCTGTTGTTCTATGTGGTGATGACGGCCATGTTTGTGGGTCTTGACGCATTCATGGATAAACCCACCAGCATGAACCTGCCATTTATGCCGTTCCTTGTCTCGATGGTGAGTTTTACCAGTGACGCACGTCGAGCGTGGGACTGGCGAAACGGGACCAAGGTTGTAGCTGTATTGACTGCGGTAGCCATGCTGTTGGCATTCATCTATCAGCTCGCGGTCGGAGAGATGAATCTCTTAGGGGTTGGTATATACCCGGCCACAGCCATCCTTCTGTTGGCAATCTCCTGGGTGATTCGCGCTATCGGAAAGACAGCACCTTTCCAGTTCCT…	520
pFSIS11807933-2_00068	38	15	38.15	AATGACGACGAATACTCAAAATGCGAACGCCAACCAGGTTCGGTCTTTACGCGACATGCTTGTCCCCGCCCTGTTGTTCTATGTGGTGATGACGGCCATGTTTGTGGGTCTTGACGCATTCATGGATAAACCCACCAGCATGAACCTGCCATTTATGCCGTTCCTTGTCTCGATGGTGAGTTTTACCAGTGACGCACGTCGAGCGTGGGACTGGCGAAACGGGACCAAGGTTGTAGCTGTATTGACTGCGGTAGCCATGCTGTTGGCATTCATCTATCAGCTCGCGGTCGGAGAGATGAATCTCTTAGGGGTTGGTATATACCCGGCCACAGCCATCCTTCTGTTGGCAATCTCCTGGGTGATTCGCGCTATCGGAAAGACAGCACCTTTCCAGTTCCT…	520
pFSIS11807933-2_00068	38	16	38.16	AATGACGACGAATACTCGAAACGCGAACGCCAACCAGGTTCGGTCTTTACGCGACATGCTTGTCCCCGCCCTGTTGTTCTATGTGGTGATGACGGCCATGTTTGTGGGTCTTGACGCATTCATGGATAAACCCACCAGCATGAACCTGCCATTTATGCCGTTCCTTGTCTCGATGGTGAGTTTTACCAGTGACGCACGTCGAGCGTGGGACTGGCGAAACGGGACCAAGGTTGTAGCCGTATTGACTGCGGTAGCCATGCTGTTGGCATTCATCTATCAGCTCGCGGTCGGAGAGATGAATCTCTTAGGGGTTGGTATATACCCGGCCACAGCCATCCTTCTGTTGGCAATCACCTGGGTGATTCGCGCTATCGGAAAGACAGCACCTTTCCAGTTCCT…	520
pFSIS11807933-2_00069	39	1	39.1	AATGCTAAAACGCGGAATTATCAATCTCGCTGCAAGTTACATCATTGTTGATGCCCTACTCCGGAATGCAGCAATTTGGATCTTTGGCTTGTCCTTCTCCGTTGGTGGCACTTACGTCACTGGCGAGGCCAGTACATGGGTCGTTTACCTAGCCACTTCTGGTGCAATGACACTCTGTTCTGTCGTAACAGCCTACCTGCTCGTGACCTATCACCGATGGGGGCTGATGACGGCCAGGGTCTGGTTGTTATTGAGTGCCTGCCTAAACGGCTATGCCGTCTACTTGAGTAGCCACAACATCCAGTTGGTGGTGGCACTGCTTTCCAGCCTGTTTATTGCTTTGTGGATGCTCAAGACCCTTGAGCAACCAGCAGTGAAGGGGACGTACAAGGTAATCGC…	448
pFSIS11807933-2_00069	39	2	39.2	AATGCTAAAACGCGGAATTATCAATCTCGCTGCTAGTTACATCATTGTTGATGCCCTACTCCGGAATGCAGCAATTTGGATCTTTGGCTTGTCCTTCTCCATTGGTGGCACTTACGTCGCTGGCGAGGCCAGTACATGGGGCGTTTACCTAGCCACTTCTGGTGCAATGACACTCTGTTCTGTCGTAACAGCCTACCTGCTCGTGACCTATCACCGCTGGGGGCTGATGACGGCCAGGGTCTGGCTGCTATTGAGTGCCTGCCTAAACGGCTATGCCGTCTATTTGAGCAGCCACAACATCCAGTTGGTGGTGGCACTGCTTTCCAGCCTGTTTATTGCTTTGTGGATGCTCAAGACCCTTGAGCAACCAGCAGTGAAGGGGACGTACAAGGTAATCGC…	448
pFSIS11807933-2_00069	39	3	39.3	AATGCTAAAACGCGGAATTATCAATCTCGCTGCTAGTTACATCATTGTTGATGCCCTACTCCGGAATGCAGCAATTTGGATCTTTGGCTTGTCCTTCTCCGTTGGTGGCACTTACGTCACTGGCGAGGCCAGTACATGGGTCGTTTACCTAGCCACTTCTGGTGCCATGACACTCTGTTCCGTCGTAACAGCCTACCTGCTCGTGACCTATCACCGCTGGGGGCTGATGACGGCCAGGGTCTGGTTGCTATTGAGTGCCTGCTTAAACGGCTATGCCGTCTATTTGAGTAGCCACAACATCCAGTTGGTGGTGGCACTGCTTTCCAGCCTGTTTATTGCTTTGTGGATGCTCAAGACCCTTGAGCAACCAGCAGTGAAGGGGACGTACAAGGTAATCGC…	448
pFSIS11807933-2_00069	39	4	39.4	AATGCTAAAACGCGGAATTATCAATCTCGCTGCTAGTTACATCATTGTTGATGCCCTACTCCGGAATGCAGCAATTTGGATCTTTGGCTTGTCCTTCTCCGTTGGTGGCACTTACGTCACTGGCGAGGCCAGTACATGGGTCGTTTACCTAGCCACTTCTGGTGCCATGACACTCTGTTCTGTCGTAACAGCCTACCTGCTCGTGACCTATCACCGCTGGGGGCTGATGACGGCCAGGGTCTGGTTGCTATTGAGTGCCTGCCTAAACGGCTATGCCGTCTATTTGAGTAGCCACAACATCCAGTTAGTGGTGGCACTGCTTTCCAGCCTGTTTATTGCTTTGTGGATGCTCAAGACCCTTGAGCAACCAGCAGTGAAGGGGACGTACAAGGTAATCGC…	448
pFSIS11807933-2_00069	39	5	39.5	AATGCTAAAACGCGGAATTATCAATCTCGCTGCTAGTTACATCATTGTTGATGCCCTACTCCGGAATGCAGCAATTTGGATCTTTGGCTTGTCCTTCTCCGTTGGTGGCACTTACGTCACTGGCGAGGCCAGTACATGGGTCGTTTACCTAGCCACTTCTGGTGCCATGACACTCTGTTCTGTCGTAACAGCCTACCTGCTCGTGACCTATCACCGCTGGGGGCTGATGACGGCCAGGGTCTGGTTGCTATTGAGTGCCTGCCTAAACGGCTATGCCGTCTATTTGAGTAGCCACAACATCCAGTTGGTGGTGGCACTACTTTCCAGCCTGTTTATTGCTTTGTGGATGCTCAAGACCCTTGAGCAACCAGCAGTGAAGGGGACGTACAAGGTAATCGC…	448
pFSIS11807933-2_00069	39	6	39.6	AATGCTAAAACGCGGAATTATCAATCTCGCTGCTAGTTACATCATTGTTGATGCCCTACTCCGGAATGCAGCAATTTGGATCTTTGGCTTGTCCTTCTCCGTTGGTGGCACTTACGTCACTGGCGAGGCCAGTACATGGGTCGTTTACCTAGCCACTTCTGGTGCCATGACACTCTGTTCTGTCGTAACAGCCTACCTGCTCGTGACCTATCACCGCTGGGGGCTGATGACGGCCAGGGTCTGGTTGCTATTGAGTGCCTGCCTAAACGGCTATGCCGTCTATTTGAGTAGCCACAACATCCAGTTGGTGGTGGCACTGCTTTCCAGCCTGTTTATTGCTTTGTGGATGCTCAAGACCCTTGAGCAACCAGCAGTGAAGGGGACGTACAAGGTAATCGC…	448
pFSIS11807933-2_00069	39	7	39.7	AATGCTAAAACGCGGAATTATCAATCTCGCTGCTAGTTACATCATTGTTGATGCCCTACTCCGGAATGCAGCAATTTGGATCTTTGGCTTGTCCTTCTCCGTTGGTGGCACTTACGTCACTGGCGAGGCCAGTACATGGGTCGTTTACCTAGCCACTTCTGGTGCCATGACACTCTGTTCTGTCGTAACAGCCTACCTGCTCGTGACCTATCACCGCTGGGGGCTGATGACGGCCGGGGTCTGGTTGCTATTGAGTGCCTGCCTAAACGGCTATGCCGTCTATTTGAGTAGCCACAACATCCAGTTGGTGGTGGCACTGCTTTCCAGCCTGTTTATTGCTTTGTGGATGCTCAAGACCCTTGAGCAACCAGCAGTGAAGGGGACGTACAAGGTAATCGC…	450
pFSIS11807933-2_00069	39	8	39.8	AATGCTAAAACGCGGAATTATCAATCTCGCTGCTAGTTACATCATTGTTGATGCCCTACTCCGGAATGCAGCAATTTGGATCTTTGGCTTGTCCTTCTCCGTTGGTGGCACTTACGTCACTGGCGAGGCCAGTACATGGGTCGTTTACCTAGCCACTTCTGGTGCCATGACACTCTGTTCTGTCGTAACAGCCTACCTGCTCGTGACCTATCACCGCTGGGGGCTGATGGCGGCCAGGGTCTGGTTGCTATTGAGTGCCTGCCTAAACGGCTATGCCGTCTATTTGAGTAGCCACAACATCCAGTTGGTGGTGGCACTGCTTTCCAGCCTGTTTATTGCTTTGTGGATGCTCAAGACCCTTGAGCAACCAGCAGTGAAGGGGACGTACAAGGTAATCGC…	448
pFSIS11807933-2_00069	39	9	39.9	AATGCTAAAACGCGGAATTATCAATCTCGCTGCTAGTTACATCATTGTTGATGCCCTACTCCGGAATGCAGCAATTTGGATCTTTGGCTTGTCCTTCTCCGTTGGTGGCACTTACGTCACTGGCGAGGCCAGTACATGGGTCGTTTACCTAGCCACTTCTGGTGCCATGACACTCTGTTCTGTCGTAACAGCTTACCTGCTCGTGACCTATCACCGCTGGGGGCTGATGACGGCCAGGGTCTGGTTGCTATTGAGTGCCTGCCTAAACGGCTATGCCGTCTATTTGAGTAGCCACAACATCCAGTTGGTGGTGGCACTGCTTTCCAGCCTGTTTATTGCTTTGTGGTTGCTCAAGACCCTTGAGCAACCAGCAGTGAAGGGGACGTACAAGGTAATCGC…	448
pFSIS11807933-2_00069	39	10	39.10	AATGCTAAAACGCGGAATTATCAATCTCGCTGCTAGTTACATCATTGTTGATGCCCTACTCCGGAATGCAGCAATTTGGATTTTTGGCTTGTCTTTCTCCGTTGGTGGCACTTACGTCACTGGCGAGGCCAGTACATGGGTCGTTTACCTAGCCACTTCTGGTGCAATGACACTCTGTTCTGTCGTAACAGCCTACCTGCTCGTGACCTATCACCGCTGGGGACTGATGACGGCCAGGGTCTGGTTGCTATTGAGTGCCTGCCTAAACGGCTATGCCGTCTATTTGAGTAGCCACAACATCCAGTTGGTGGTGGCACTGCTTTCCAGCCTGTTTATTGCTTTGTGGATGCTCAAGACCCTTGAGCAACCAGCCGTGAAGGGGACGTACAAGGTAATCGC…	448
pFSIS11807933-2_00069	39	11	39.11	ATGTTAAAACGCGGAATAATCAATCTCGCTGCTAGTTACATCATTGTTGATGCCCTACTCCGGAATGCAGCAATTTGGATCTTTGGCTTGTCCTTCTCCGTTGGTGGCACTTACGTCACTGGCGAGGCCAGTACATGGGTCGTTTACCTAGCCACTTCTGGTGCAATGACACTCTGTTCTGTCGTAACAGCCTACCTGCTCGTGACCTATCACCGATGGGGGCTGATGACGGCCAGGGTCTGGTTGTTATTGAGTGCCTGCCTAAACGGCTATGCCGTCTACTTGAGTAGCCACAACATCCAGTTGGTGGTGGCACTGCTTTCCAGCCTGTTTATTGCTTTGTGGATGCTCAAGACCCTTGAGCAACCAGCAGTGAAGGGGACGTACAAGGTAATCGCT…	447
pFSIS11807933-2_00070	40	1	40.1	ATGGAGTTACAAGAAGCAAAAAATGCTCTCGATAGCCTTCACCCCCACAAGGCCTCAGCCCCTTTGAGGCTTGTCATCCACCAGCCTGGAGGGATTGGTGGAACCCCTACCGTAGGGGTGAAAGCAATTCATGCTGGGTTTGATTGGGACAGCAACACCATCCTGATCTACCCGGAAGAGCAGCTCACCCGGTTGACGCCGGATGAGGTCGCCGCCATCACGAAGTCAGTATCGAAGGGACAGTCCTGGCATTCATATCAGCAGTTCAAGAAGTATCGGGAGCAGTTGGCCGAAGCCACGGAGGAAATTAATAGGCTCAGGGCTGAGCTGGGCAGGTATCAGAATAACGGGAGGGGGTAA	360
pFSIS11807933-2_00070	40	2	40.2	TATGGAGTTACAAGAAGCAAAAGAGGCTCTCGATAGCCTTCATCCACACAAGGCCTCAGCGCCTTTGAGGCTTGTCATCCACCAGCCAGGTGGGATTGGTGGAACCCCAACAGTGGGGGTGAAAGCTATTCACGCAGGCTTTGACTGGGACAGCAACACCATCCTGATCTATCCGGAAGAGCAGCTCACCCGGTTGACGCCGGATGAGGTCGCCGCCATCACGAAGTCAGTATCGAAAGGACAGTCCTGGCATTCATATCAGCAGTTCAAGAAGTATCGGGAGCAGTTGGCCGAAGCCACGGAAGAAATTAATAGGCTCAGGGCTGAGCTGGGCAGGTATCAGAATAACGGGAGGGGGTAA	361
pFSIS11807933-2_00070	40	3	40.3	TATGGAGTTACAAGAAGCAAAAGAGGCTCTCGATAGCCTTCATCCACACAAGGCCTCAGCGCCTTTGAGGCTTGTCATCCACCAGCCAGGTGGGATTGGTGGAACCCCTACAGTGGGGGTGAAAGCTATTCACGCAGGCTTTGACTGGGACAGCAACACCATCCTGATCTATCCGGAAGAGCAGCTCACCCGGTTGACGCCGGATGAGGTCGCCGCCATCACGAAGTCAGTATCGAAAGGACAGTCCTGGCATTCATATCAGCAGTTCAAGAAGTATCGGGAGCAGTTGGCCGAAGCCACGGAAGAAATTAATAGGCTCAGAGCTGAGCTGGGCAGGTATCAGAATAACGGGAGGGGGTAA	361
pFSIS11807933-2_00070	40	4	40.4	TATGGAGTTACAAGAAGCAAAAGAGGCTCTCGATAGCCTTCATCCACACAAGGCCTCAGCGCCTTTGAGGCTTGTCATCCACCAGCCAGGTGGGATTGGTGGAACCCCTACAGTGGGGGTGAAAGCTATTCACGCAGGCTTTGACTGGGACAGCAACACCATCCTGATCTATCCGGAAGAGCAGCTCACCCGGTTGACGCCGGATGAGGTCGCCGCCATCACGAAGTCAGTATCGAAAGGACAGTCCTGGCATTCATATCAGCAGTTCAAGAAGTATCGGGAGCAGTTGGCCGAAGCCACGGAAGAAATTAATAGGCTCAGGGCTGAGCTGGGCAGGTATCAGAATAACGGGAGGGGGTAA	361
pFSIS11807933-2_00070	40	5	40.5	TATGGAGTTACAAGAAGCAAAAGAGGCTCTCGATAGCCTTCATCCACACAAGGCCTCAGCGCCTTTGAGGCTTGTCATCCACCAGCCAGGTGGGATTGGTGGAACCCCTACAGTGGGGGTGAAAGCTATTCACGCAGGCTTTGACTGGGACAGCAACACCATCCTGATCTATCCGGAAGAGCAGCTCACCCGGTTGACGCCGGATGAGGTCGCCGCCATCACGAAGTCAGTATCGAAAGGACAGTCCTGGCATTCATATCAGCAGTTCAAGAAGTATCGGTAGCAGTTGGCCGAAGCCACGGAAGAAATTAATAGGCTCAGGGCTGAGCTGGGCAGGTATCAGAATAACGGGAGGGGGTAA	361
pFSIS11807933-2_00070	40	6	40.6	TATGGAGTTACAAGAAGCAAAAGAGGCTCTCGATAGCCTTCATCCACACAAGGCCTCAGCGCCTTTGAGGCTTGTCATCCACCAGCCAGGTGGGATTGGTGGAACCCCTACTGTGGGGGTGAAAGCTATTCACGCAGGCTTTGACTGGGACAGCAACACCATCCTGATCTATCCGGAAGAGCAGCTCACCCGGTTGACGCCGGATGAGGTCGCCGCCATCACGAAGTCAGTATCGAAAGGACAGTCCTGGCATTCATATCAGCAGTTCAAGAAGTATCGGGAGCAGTTGGCCGAAGCCACGGAAGAAATTAATAGGCTCAGGGCTGAGCTGGGCAGGTATCAGAATAACGGGAGGGGGTAA	361
pFSIS11807933-2_00070	40	7	40.7	TATGGAGTTACAAGAAGCAAAAGAGGCTCTCGATAGCCTTCATCCACACAAGGCCTCAGCGCCTTTGAGGCTTGTCATCCACCAGCCAGGTGGGATTGGTGGAACCCCTACTGTGGGGGTGAAAGCTATTCACGCAGGCTTTGACTGGGACAGCAACACCATCCTGATCTATCCGGAAGAGCAGCTCACCCGTTTGACGCCGGATGAGGTCGCCGCCATCACGAAGTCAGTATCGAAAGGACAGTCCTGGCATTCATATCAGCAGTTCAAGAAGTATCGGGAACAGTTGGCCGAAGCTACAGAAGAAATTAGTAGGCTCAGGGCTGAGCTGG	332
pFSIS11807933-2_00070	40	8	40.8	TATGGAGTTACAAGAAGCAAAAGAGGCTCTCGATAGCCTTCATCCACACAAGGCCTCAGCGCCTTTGAGGCTTGTCATCCACCAGCCAGGTGGGATTGGTGGAACCCCTACTGTGGGGGTGAAAGCTATTCACGCAGGCTTTGACTGGGACAGCAACACCATCCTGATCTATCCGGAAGAGCAGCTCACCCGTTTGACGCCGGATGAGGTCGCCGCCATCACGAAGTCAGTATCGAAAGGACAGTCCTGGCATTCATATCAGCAGTTCAAGAAGTATCGGGAACAGTTGGCCGAAGCTACAGAAGAATTAGTAGGCTCAGGGCTGAGCTGG	331
pFSIS11807933-2_00071	41	1	41.1	GATGATCAAGATTACAACTAAATTGGGATGCCTTCTGGCGGGGCTGCTTGT	51
pFSIS11807933-2_00071	41	2	41.2	GATGATCAAGATTACAACTAAATTGGGATGCCTTCTGGCGGGGCTGCTTGTCCTGTCGGCTTGCTCAAGCGTCCCTCAGCCAAACAACGAATACACGAAGGCCTTGGATGATACCAAACAGGTATGCGCTGCCTGTGCCCTGGTTGGTAATGACCTGCTGGTTGCCCTCAACAAGTCATGCGATACACCCATGACCCCGGAGACTCTTACCGGCGTCATGAACAGTAACCCGATGTTTGCCGCCATGATGGCAATTAACTCCATAGGTGGAACCGACTTCTATCAGGTTTACCGTGATGCGGCCATAGACACCCTGCGGTGCAATGAAATGGACAGTTGGCCTGATCGGACCAAGGTGCGTTTCCAGCAGCCCGACATGCAAAAGGCGCTGGCCTTGAG…	430
pFSIS11807933-2_00071	41	3	41.3	GATGATCAAGATTACAACTAAATTGGGATGCCTTCTGGCGGGGCTGCTTGTCCTGTCGGCTTGCTCAAGCGTCCCTCAGCCAAACAACGAATACACGAAGGCCTTGGATGATACCAAACAGGTATGCGCTGCCTGTGCCCTGGTTGGTAATGACCTGCTGGTTGCCCTCAACAAGTCATGCGATACACCCATGACCCCGGAGACTCTTACCGGCGTCATGAACAGTAACCCGATGTTTGCCGCCATGATGGCAATTAACTCCATTGGTGGAACTGACTTTTATCAGGTTTACCGTGATGCGGCCATAGACACCCTGCGGTGCAATGAAATGGACAGTTGGCCTGATCGGACCAAGGTGCGTTTCCAGCAGCCCGACATGCAAAAGGCGCTGGCCTTGAG…	430
pFSIS11807933-2_00071	41	4	41.4	GATGATCAAGATTACAACTAAATTGGGATGCCTTCTGGCGGGGCTGCTTGTCCTGTCGGCTTGCTCAAGCGTCCCTCAGCCAAACAACGAATACACGAAGGCCTTGGATGATACCAAACAGGTATGCGCTGCCTGTGCCCTGGTTGGTAATGACCTGCTGGTTGCCCTCAACAAGTCATGCGATACACCCATGACCCCGGAGACTCTTACCGGCGTCATGAACAGTAACCCGATGTTTGCCGCCATGATGGCAATTAACTCCATTGGTGGAACTGACTTTTATCAGGTTTACCGTGATTCGGCCATAGACACCCTGCGGTGCAATGAAATGGACAGTTGGCCTGATCGGACCAAGGAGCGTTTCCAGCAGCCCGACATGCAAAAGGCGCTGGCCTTGAG…	430
pFSIS11807933-2_00071	41	5	41.5	GATGATCAAGATTACAACTAAATTGGGATGCCTTCTGGCGGGGCTGCTTGTCCTGTCGGCTTGCTCAAGCGTCCCTCAGCCAAACAACGAATACGCGAAGGCCTTGGATGATACCAAACAGGTATGCGCTGCCTGTGCCCCGGTTGGTAATGACCTGCTGGTTGCCCTCAACAAGTCATGCGACACCCCAATGACCCCCGAGACTCTTACAAGCGTCATGAACAGTAACCCGATGTTTGCCGCCATGATGGCAATTAACTCCATAGGTGGAACCGACTTCTATCAGGTTTACCGTGATGCGGCCATAGACACCCTGCGGTGCAATGAAATGGACAGTTGGCCTGATCGGACCAAGGTGCGTTTCCAGCAGCCCGACATGCAAAAGGCGCTGGCCTTGAG…	430
pFSIS11807933-2_00071	41	6	41.6	GATGATCAAGATTACAACTAAATTGGGATGCCTTCTGGCGGGGCTGCTTGTCCTGTCGGCTTGCTCAAGCGTCCCTCAGCCAAACAACGAATACGCGAAGGCCTTGGATGATACCAAACAGGTATGCGCTGCCTGTGCCCTGGTTGGTAATGACCTGCTGGTTGCCCTCAACAAGTCATGCGACACCCCAATGACCCCCGAGACTCTTACAAGCGTCATGAACAGTAACCCGATGTTTGCCGCCATGATGGCAATTAACTCCATAGGTGGAACCGACTTCTATCAGGTTTACCGTGATGCGGCCATAGACACCCTGCGGTGCAATGAAATGGACAGTTGGCCTGATCGGACCAAGGTGCGTTTCCAGCAGCCCGACATGCAAAAGGCGCTGGCCTTGAG…	430
pFSIS11807933-2_00071	41	7	41.7	GATGATCAAGATTACAACTAAATTGGGATGCCTTCTGGCGGGGCTGCTTGTCCTGTCGGCTTGCTCAAGCGTCCCTCAGCCAAACAACGAATACGCGAAGGCCTTGGATGATACCAAACAGGTATGCGCTGCCTGTGCCCTGGTTGGTAATGACCTGCTGGTTGCCCTCAACAAGTCATGCGACACCCCAATGACCCCCGAGACTCTTACAAGCGTCATGAACAGTAACCCGATGTTTGCCGCCATGATGGCAATTAACTCCATAGGTGGAACCGACTTCTATCAGGTTTACCGTGATGCGGCCATAGACACCCTGCGGTGCAATGAAATGGACAGTTGGCCTGATCGGATCAAGGTGCGTTTCCAGCAGCCCGACATGCAAAAGGCGCTGGCCTTGAG…	430
pFSIS11807933-2_00071	41	8	41.8	GATGATCAAGATTACAACTAAATTGGGATGCCTTCTGGCGGGGCTGCTTGTCCTGTCGGCTTGCTCAAGCGTCCCTCAGCCAAACAACGAATACGCGAAGGCCTTGGATGATACCAAACAGGTATGCGCTGCCTGTGCCCTGGTTGGTAATGACCTGCTGGTTGCCCTCAACAAGTCATGCGACACCCCAATGACCCCCGAGACTCTTACAAGCGTCATGAACAGTAACCCGATGTTTGCCGCCATGGTGGCAATTAACTCCATAGGTGGAACCGACTTCTATCAGGTTTACCGTGATGCGGCCATAGACACCCTGCGGTGCAATGAAATGGACAGTTGGCCTGATCGGACCAAGGTGCGTTTCCAGCAGCCCGACATGCAAAAGGCGCTGGCCTTGAG…	430
pFSIS11807933-2_00071	41	9	41.9	GATGATCAAGATTACAACTAAATTGGGATGCCTTCTGGCGGGGCTGCTTGTCCTGTCGGCTTGCTCAAGCGTCCCTCAGCCAAACAACGAATACGCGAAGGCCTTGGATGATACCAAACAGGTATGCGCTGCCTGTGCCCTGGTTGGTAATGACCTGCTGGTTGCCCTCAACAAGTCATGCGACACCCCCATGACCCCCGAGACTCTTACAAGCGTCATGAACAGTAACCCGATGTTTGCCGCCATGATGGCAATTAACTCCATAGGTGGAACCGACTTCTATCAGGTTTACCGTGATGCGGCCATAGACACCCTGCGGTGCAATGAGATGGACAGTTGGCCTGATCGGACCAAGGTGCGTTTCCAGCAGCCCGACATGCAAAAGGCGCTGGCCTTGAG…	430
pFSIS11807933-2_00071	41	10	41.10	GATGATCAAGATTACAACTAAATTGGGATGCCTTCTGGCGGGGCTGCTTGTCCTGTCGGCTTGCTCAAGCGTCCCTCAGCCAAACAACGAATACGCGAAGGCCTTGGATGATACCAAACAGGTATGCGCTGCCTGTGCCCTGGTTGGTAATGACCTGCTGGTTGCCCTCAACAAGTCATGCGATACACCCATGACCCCGGAGACTCTTACCGGCGTCATGAACAGTAACCCGATGTTTGCCGCCATGATGGCAATTAACTCCATTGGTGGAACTGACTTTTATCAGGTTTACCGTGATGCGGCCATAGACACCCTGCGGTGCAATGAAATGGACAGTTGGCCTGATCGGACCAAGGTGCGTTTCCAGCAGCCCGACATGCAAAAGGCGCTGGCCTTGAG…	430
pFSIS11807933-2_00071	41	11	41.11	GATGATCAAGATTACAACTAAATTGGGATGCCTTCTGGCGGGGCTGCTTGTCCTGTCGGCTTGCTCAAGCGTCCCTCAGCCAAATAACGAATACACGAAGGCCTTGGATGATACCAAACAGGTATGCGCTGCCTGTGCCCTGGTTGGTAATGACCTGCTGGTTGCCCTCAACAAGTCATGCGATACACCCATGACCCCGGAGACTCTTACCGGCGTCATGAACAGTAACCCGATGTTTGCCGCCATGATGGCAATTAACTCCATTGGTGGAACTGACTTTTATCAGGTTTACCGTGATGCGGCCATAGACACCCTGCGGTGCAATGAAATGGACAGTTGGCCTGATCGGACCAAGGTGCGTTTCCAGCAGCCCGACATGCAAAAGGCGCTGGCCTTGAG…	430
pFSIS11807933-2_00071	41	12	41.12	GATGATCAAGATTACAACTAAATTGGGGTGCCTTCTGGCGGGGCTGCTTGTCCTGTCGGCTTGCTCAAGCGTCCCTCAGACAAGCAACGAATACACGAAAGCCCTGGATGATACCAAACAGGTATGTGCTGCCTGTGCTCTGGTTGGTAATGACCTGCTGGTTGCCCTCAACAAGTCATGCGACAAACCCATAACCCCGGAGACTCTAACCAGCGTCATGAACAGTAACTCGATGTTTGCCGCCATGATGGCAATTAACTCCATTGGTGGAACCGACCTTTATCAGGTTTACCGTGATGCGGCTATCGACACCCTGCGATGCAATGAGATGGACACTTGGCCTGAACGGACCAAGGTGCGTTTCCAGCAGCCCGACATGCAAAAGGCGCTGGCCTTGAG…	430
pFSIS11807933-2_00071	41	13	41.13	GATGATCAAGATTACAACTAAATTGGGGTGCCTTCTGGCGGGGCTGCTTGTCCTGTCGGCTTGCTCAAGCGTCCCTCAGACAAGCAACGAATACACGAAAGCCCTGGATGATACCAAACAGGTATGTGCTGCCTGTGCTCTGGTTGGTAATGACCTGCTGGTTGCCCTCAACAAGTCATGCGACAAACCCATAACCCCGGAGACTCTAACCAGCGTCATGAACAGTAACTCGATGTTTGCCGCCATGATGGCAATTAACTCCATTGGTGGAACCGACCTTTATCAGGTTTACCGTGATGCGGCTATCGACACCCTGCGATGCAATGAGATGGACACTTGGCCTGAACGGACCAAGGTGCGTTTCCAGCAGCCCGACATGCAAAAGGCGCTGGCCTTGAG…	430
pFSIS11807933-2_00071	41	14	41.14	TTGGGATGCCTTCTGGCGGGGCTGCTTGTCCTGTCGGCTTGCTCAAGCGTCCCTCAGCCAAACAACGAATACGCGAAGGCCTTGGATGATACCAAACAGGTATGCGCTGCCTGTGCCCTGGTTGGTAATGACCTGCTGGTTGCCCTCAACAAGTCATGCGACACCCCCATGACCCCCGAGACTCTTACAAGCGTCATGAACAGTAACCCGATGTTTGCCGCCATGATGGCAATTAACTCCATAGGTGGAACCGACTTCTATCAGGTTTACCGTGATGCGGCCATAGACACCCTGCGGTGCAATGAGATGGACAGTTGGCCTGATCGGACCAAGGTGCGTTTCCAGCAGCCCGACATGCAAAAGGCGCTGGCCTTGAGGGTTTCTGCCAGACAGCAGAAG…	408
pFSIS11807933-2_00072	42	1	42.1	ATGACAGAACAAAGTACCAAATCACTACGTCTCGGGGTTTTGCCGCCATTATTTTGGGGCTCGTAGGAACCGGGTTCGGAATCTACCAGCTCGTGAAAGAGAAGGATCTGGCGCAAGAGATCGCCAACGTGAAGTCCACGGTCAACCAGGTGAAAGATGCCGAAGGCGTCACCTTCAAAAGCAAGGCAGAGTTTGAGGCTGCTGTGGCCGAAAGCATCAATAAGTTTGTCGCGCAGAAACAACAAGCCGACATCGATCAGAAGTATGCCCAGTTCGAGGCGGCACCTGAAAAGGTCGAAGACGGCAAACACATCTATGGGGACCTTGGTGCCCGATTCACGCTGGTGGAGTTCTCTGATATGGAGTGCCCCTTCTGTAAGCAATTCCACGACACGCCCA…	860
pFSIS11807933-2_00072	42	2	42.2	ATGACAGAACAAAGTACCAAATCACTACGTCTCGGGGTTTTTGCCGCCATTATTTTGGGGCTCGTAGGAACCGGGTTCGGAATCTACCAGCTCGTGAAAGAGAAGGATCTGGCGCAAGAGATCGCCAACGTGAAGTCCACGGTCAACCAGGTGAAAGATGCCGAAGGCGTCACCTTCAAAAGCAAGGCAGAGTTTGAGGCTGCTGTGGCCGAAAGCATCAATAAGTTTGTCGCGCAGAAACAACAAGCCGACATCGATCAGAAGTATGCCCAGTTCGAGGCGGCACCTGAAAAGGTCGAAGACGGCAAACACATCTATGGGGACCTTGGTGCCCGATTCACGCTGGTGGAGTTCTCTGATATGGAGTGCCCCTTCTGTAAGCAATTCCACGACACGCCC…	861
pFSIS11807933-2_00072	42	3	42.3	ATGACAGAACAAAGTACCAAATCACTACGTCTCGGGGTTTTTGCCGCCATTATTTTGGGGCTCGTAGGAACCGGGTTCGGAATCTACCAGCTCGTGAAAGAGAAGGATCTGGCGCAAGAGATCGCCAACGTGAAGTTCACGGTCAACCAGGTGAAAGATGCCGAAGGCGTCACCTTCAAAAGCAAGGCAGAGTTTGAGGCTGCTGTGGCCGAAAGCATCAATAAGTTTGTCGCGCAGAAACAACAAGCCGACATCGATCAGAAGTATGCCCAGTTCGAGGCGGCACCTGAAAAGGTCGAAGACGGCAAACACATCTATGGGGACCTTGGTGCCCGATTCACGCTGGTGGAGTTCTCTGATATGGAGTGCCCCTTCTGTAAGCAATTCCACGACACGCCC…	861
pFSIS11807933-2_00072	42	4	42.4	TATGACAGAACAAAGAACCGAATCACTACGTATCGGGGTCGTTGCCATTTTGGCCATTCTGGGGTTCGCAGGAACCTGCTTAGGCATTTACCAACTCATTAATGGGGAGAAGCTGGCGCAAGAGATCGCCAGCGTGAAGTCCACGGTCAATCAGGTGAAGGATGCCGAAGGCGTTACCTTCAAAAGCAAGGCAGAGTTTGAAGCTGCTGTGGCCGAAAGCATCAACAAGTTTGTCGCGCAGAAACAACAAGCCGACATCGATCAGAAGTATGCCCAGTTCGAGGCAGCACCTGAGAAGGTCGAAGAAGGCAAACACATCTACGGGGACCTTGGTGCTCGGTTCACGCTGGTGGAGTTCTCCGATATGGAGTGCCCATTCTGCAAGCGATTCCACGACAC…	865
pFSIS11807933-2_00072	42	5	42.5	TATGACAGAACAAAGAACCGAATCACTACGTCTCGGGGTTGTTGCCGCCATTCTTTTGGGGCTCGTAGGAACCGGGTTCGGGATCTACCAGTTCGTGAAAGAGAAGGATCTGGCGCAAGAGATCGCCAACGTGAAGTCTACGGTCAACCAGGTGAAGGATGCCGAAGGCGTCACCTTCAAAAGCAAGGCAGAGTTTGAAGCTGCTGTGGCCGAAAGCATCAACAAGTTTGTCGCGCAGAAACAACAAGCCGACATCGATCAGAAGTATGCCCAGTTCGAGGCAGCACCTGAGAAGGTCGAAGAAGGCAAACACATCTACGGGGACCTTGGTGCTCGGTTCACGCTGGTGGAGTTCTCCGATATGGAGTGCCCATTCTGCAAGCGATTCCACGACACACC…	862
pFSIS11807933-2_00072	42	6	42.6	TATGACAGAACAAAGTACCAAATCACACGTCTCGGGGTTGTTGCCGCCATTCTTTTGGGGCTCGTAGGAACCGGGTTCGGGATCTACCAGTTCGTGAAAGAGAAGGATCTGGCGCAAGAGATCGCCAACGTGAAGTCTACGGTCAACCAGGTGAAGGATGCCGAAGGCGTCACCTTCAAAAGCAAGGCAGAGTTTGAAGCTGCTGTGGCCGAAAGCATCAACAAGTTTGTCGCGCAGAAACAACAAGCCGACATCGATCAGAAGTATGCCCAGTTCGAGGCAGCACCTGAGAAGGTCGAAGAAGGCAAACACATCTACGGGGACCTTGGTGCTCGGTTCACGCTGGTGGAGTTCTCCGATATGGAGTGCCCATTCTGCAAGCGATTCCACGACACACCC…	861
pFSIS11807933-2_00072	42	7	42.7	TATGACAGAACAAAGTACCAAATCACTACGTCTCGGGGTTGTTGCCGCCATTCTTTTGGGGCTCGTAGGAACCGGGTTCGGGATATACCAGTTCGTGAAAGAGAAGGATCTGGCGCAAGAGATCGCCAACGTGAAGTCTACGGTCAACCAGGTGAAGGATGCCGAAGGCGTCACCTTCAAAAGCAAGGCAGAGTTTGAAGCTGCTGTGGCCGAAAGCATCAACAAGTTTGTCGCGCAGAAACAACAAGCCGACATCGATCAGAAGTATGCCCAGTTCGAGGCAGCACCTGAGAAGGTCGAAGAAGGCAAACACATCTACGGGGACCTTGGCGCTCGGTTCACGCTGGTGGAGTTCTCCGATATGGAGTGCCCATTCTGCAAGCGATTCCACGACACACC…	862
pFSIS11807933-2_00072	42	8	42.8	TATGACAGAACAAAGTACCAAATCACTACGTCTCGGGGTTGTTGCCGCCATTCTTTTGGGGCTCGTAGGAACCGGGTTCGGGATCTACCAGTTCGTGAAAGAGAAGGATCTGGAGCAAGAGATCGCCAACGTGAAGTCTACGGTCAACCAGGTGAAGGATGCCGAAGGCGTCACCTTCAAAAGCAAGGCAGAGTTTGAAGCTGCTGTGGCCGAAAGCATCAACAAGTTTGTCGCGCAGAAACAACAAGCCGACATCGATCAGAAGTATGCCCAGTTCGAGGCAGCACCTGAGAAGGTCGAAGAAGGCAAACACATCTACGGGGACCTTGGTGCTCGGTTCACGCTGGTGGAGTTCTCCGATATGGAGTGCCCATTCTGCAAGCGATTCCACGACACACC…	862
pFSIS11807933-2_00072	42	9	42.9	TATGACAGAACAAAGTACCAAATCACTACGTCTCGGGGTTGTTGCCGCCATTCTTTTGGGGCTCGTAGGAACCGGGTTCGGGATCTACCAGTTCGTGAAAGAGAAGGATCTGGCGCAAGAGATCGCCAACGTGAAGTCTACGGTCAACCAGGTGAAGGATGCCGAAGGCGTCACCTTCAAAAGCAAGGCAGAGTTTGAAGCTGCTGTGGCCGAAAGCATCAACAAGTTTGTCGCGCAGAAACAACAAGCCGACATCGATCAGAAGTATGCCCAGTTCGAGGCAGCACCTGAGAAGGTCGAAGAAGGCAAACACATCTACGGGGACCTTGGTGCTCGGTTCACGCTGGTGGAGTTCTCCGATATGGAGTGCCCATTCTGCAAGCGATTCCACGACACACC…	862
pFSIS11807933-2_00072	42	10	42.10	TATGACAGAACAAAGTACCAAATCACTACGTCTCGGGGTTGTTGCCGCCATTCTTTTGGGGCTCGTAGGAACCGGGTTCGGGATCTACCAGTTCGTGAAAGAGAAGGATCTGGCGCAAGAGATCGCCAACGTGAAGTCTACGGTCAACCAGGTGAAGGATGCCGAAGGCGTCACCTTCAAAAGCAAGGCAGAGTTTGAAGCTGCTGTGGCCGAAAGCATCAACAAGTTTGTCGCGCAGAAACAACAAGCCGACATCGATCAGAAGTATGCCCAGTTCGAGGCAGCACCTGAGAAGGTCGAAGAAGGCAAACACATCTACGGGGACCTTGGTGCTCGGTTCACGCTGGTGGAGTTCTCCGATATGGAGTGCCCATTCTGCAAGCGATTCCACGACACACC…	862
pFSIS11807933-2_00072	42	11	42.11	TATGACAGAACAAAGTACCAAATCACTACGTCTCGGGGTTGTTGCCGCCATTCTTTTGGGGCTCGTAGGAACCGGGTTCGGGATCTACCAGTTCGTGAAAGAGAAGGATCTGGCGCAAGAGATCGCCAACGTGAAGTCTACGGTCAACCAGGTGAAGGATGCCGAAGGCGTCACCTTCAAAAGCAAGGCAGAGTTTGAAGCTGCTGTGGCCGAAAGCATCAACAAGTTTGTCGCGCAGAAACAACAAGCCGACATCGATCAGAAGTATGCCCAGTTCGAGGCAGCACCTGAGAAGGTCGAAGAAGGCAAACACATCTACGGGGACCTTGGTGCTCGGTTCACGCTGGTGGAGTTCTCCGATATGGAGTGCCCATTCTGCAAGCGATTCCACGACACACC…	866
pFSIS11807933-2_00072	42	12	42.12	TATGACAGAACAAAGTACCAAATCACTACGTCTCGGGGTTGTTGCCGCCATTCTTTTGGGGCTCGTAGGAACCGGGTTCGGGATCTACCAGTTCGTGAAAGAGAAGGATCTGGCGCAAGAGATCGCCAACGTGAAGTCTACGGTCAACCAGGTGAAGGATGCCGAAGGCGTCACCTTCAAAAGCAAGGCAGAGTTTGAAGCTGCTGTGGCCGAAAGCATCAACAAGTTTGTCGCGCAGAAACAACAAGCCGACATCGATCAGAAGTATGCCCAGTTCGAGGCAGCACCTGAGAAGGTCGAAGAAGGCAAACACATCTACGGGGACCTTGGTGCTCGGTTCACGCTGGTGGAGTTCTCCGATATGGAGTGCCCATTCTGCAAGCGATTCCACGACACACC…	862
pFSIS11807933-2_00072	42	13	42.13	TATGACAGAACAAAGTACCAAATCACTACGTCTCGGGGTTGTTGCCGCCATTCTTTTGGGGCTCGTAGGAACCGGGTTCGGGATCTACCAGTTCGTGAAAGAGAAGGATCTGGCGCAAGAGATCGCCAACGTGAAGTCTACGGTCAACCAGGTGAAGGATGCCGAAGGCGTCACCTTCAAAAGCAAGGCAGAGTTTGAAGCTGCTGTGGCCGAAAGCATCAACAAGTTTGTCGCGCAGAAACAACAAGCCGACATCGATCAGAAGTATGCCCAGTTCGAGGCCGCACCTGAGAAGGTCGAAGAAGGCAAACACATCTACGGGGACCTTGGTGCTCGGTTCACGCTGGTGGAGTTCTCCGATATGGAGTGCCCATTCTGCAAGCGATTCCACGACACACC…	862
pFSIS11807933-2_00072	42	14	42.14	TATGACAGAACAAAGTACCAAATCACTACGTCTCGGGGTTGTTGCCGCCATTCTTTTGGGGCTCGTAGGAACCGGGTTCGGGATCTACCAGTTCGTGAAAGAGAAGGATCTGGCGCAAGAGATCGCCAACGTGAAGTCTACGGTCAACCAGGTGAAGGATGCCGAAGGCGTCACCTTCAAAAGCAAGGCAGAGTTTGAAGCTGCTGTGGCCGAAAGCATCAACAAGTTTGTCGCGCAGAAATAACAAGCCGACATCGATCAGAAGTATGCCCAGTTCGAGGCAGCACCTGAGAAGGTCGAAGAAGGCAAACACATCTACGGGGACCTTGGTGCTCGGTTCACGCTGGTGGAGTTCTCCGATATGGAGTGCCCATTCTGCAAGCGATTCCACGACACACC…	862
pFSIS11807933-2_00072	42	15	42.15	TATGACAGAACAAAGTACCAAATCACTACGTCTCGGGGTTGTTGCCGCCATTCTTTTGGGGCTCGTAGGAACCGGGTTCGGGATCTACCAGTTCGTGAAAGAGAAGGATCTGGCGCAAGAGATCGCCAACGTGAAGTCTACGGTCAACCAGGTGAAGGATGCCGAAGGCGTCACTTTCAAAAGCAAGGCAGAGTTTGAAGCTGCTGTGGCCGAAAGCATCAACAAGTTTGTCGCGCAGAAACAACAAGCCGACATCGATCAGAAGTATGCCCAGTTCGAGGCAGCACCTGAGAAGGTCGAAGAAGGCAAACACATCTACGGGGACCTTGGTGCTCGGTTCACGCTGGTGGAGTTCTCCGATATGGAGTGCCCATTCTGCAAGCGATTCCACGACACACC…	862
pFSIS11807933-2_00072	42	16	42.16	TATGACAGAACAAAGTACCAAATCACTACGTCTCGGGGTTGTTGCCGCCATTCTTTTGGGGCTCGTAGGAACCGGGTTCGGGATCTACCAGTTCGTGAAAGAGAAGGATCTGGCGCAAGAGATCGCCAACGTGAAGTCTACGGTCAACCAGTGAAGGATGCCGAAGGCGTCACCTTCAAAAGCAAGGCAGAGTTTGAAGCTGCTGTGGCCGAAAGCATCAACAAGTTTGTCGCGCAGAAACAACAAGCCGACATCGATCAGAAGTATGCCCAGTTCGAGGCAGCACCTGAGAAGGTCGAAGAAGGCAAACACATCTACGGGGGACCTTGGTGCTCGGTTCACGCTGGTGGAGTTCTCCGATATGGAGTGCCCATTCTGCAAGCGATTCCACGACACACC…	861
pFSIS11807933-2_00072	42	17	42.17	TATGACAGAACAAAGTACCAAATCACTACGTCTCGGGGTTGTTGCCGCTATTCTTTTGGGGCTCGTAGGAACCGGGTTCGGGATCTACCAGTTCGTGAAAGAGAAGGATCTGGCGCAAGAGATCGCCAACGTGAAGTCTACGGTCAACCAGGTGAAGGATGCCGAAGGCGTCACCTTCAAAAGCAAGGCAGAGTTTGAAGCTGCTGTGGCCGAAAGCATCAACAAGTTTGTCGCGCAGAAACAACAAGCCGACATCGATCAGAAGTATGCCCAGTTCGAGGCAGCACCTGAGAAGGTCGAAGAAGGCAAACACATCTACGGGGACCTTGGTGCTCGGTTCACGCTGGTGGAGTTCTCCGATATGGAGTGCCCATTCTGCAAGCGATTCCACGACACACC…	862
pFSIS11807933-2_00073	43	1	43.1	AATGGCAGAAAACAAAGAGATCCCCCGGGAGAAAGAACTCATTGAGAAGTACATGTTCACCCTGCATAAAGAGCAGGTGAAAGACCGGCGCTGGCGGACCATGTTGCGTGTGCTTCGCGCATCTGGTTTCGTGCTTCTCATGATCGGCTTCATCATTTTGGCATCTAATCCGGGTGGGATGCCGTGGCAAAGCGCCAAGGCAGGAGCCCCTCACACCGCGTATATCAACATCCGTGGTGAAATTGCTGCTGGCACTCTGGCCGATGCTGATCACCTTATCCCGTCCATCCAAGCTGCATTCGACAACCCGAACTCACAAGCTATCGTGCTTCGCATAAACAGCCCCGGCGGTAGCCCGGTTCAAGCAGGACGGATTTATGACGAAGTGAAGGCGCAGCG…	961
pFSIS11807933-2_00073	43	2	43.2	AATGGCAGAAAACAAAGAGATCCCCTGGGAGAAAGAACTCATTGAGAAGTACATGTTCACCCTGCATAAAGAGCAGGTGAAAGACCGGCGCTGGCGGACCATGTTGCGTGTGCTTCGCGCATCGGGTTTCGTGCTTCTCATGATCGGCTTCATCATTTTGGCATCTAATCCGGGTGGGATGCCGTGGCAAAGCGCCAAGGCAGGAGCCCCTCACACCGCGTATATCAACATCCGTGGTGAAATTGCTGCTGGCACCCTGGCCGATGCTGATCACCTTATCCCGTCCATCCAAGCTGCATTCGACAACCCGAACTCACAAGCTATCGTGCTTCGCATAAACAGCCCTGGCGGTAGCCCGGTTCAAGCAGGACGGATTTATGACGAAGTGAAGGCGCAGCG…	961
pFSIS11807933-2_00073	43	3	43.3	AATGGCAGAAAACAAAGAGATCCCCTGGGAGAAAGAACTCATTGAGAAGTACATGTTCACCCTGCATAAAGAGCAGGTGAAAGACCGGCGCTGGCGGACCATGTTGCGTGTGCTTCGCGCATCGGGTTTCGTGCTTCTCATGATCGGCTTCATCATTTTGGCATCTAATCCGGGTGGGATGCCGTGGCAAAGCGCCAAGGCAGGAGCCCCTCACACCGCGTATATCAACATCCGTGGTGAAATTGCTGCTGGCACCCTGGCCGATGCTGATCACCTTATCCCGTCCATCCAAGCTGCATTCGACAACCCGAACTCACAAGCTATCGTGCTTCGCATAAACAGCCCTGGCGGTAGCCCGGTTCAAGCAGGACGGATTTATGACGAAGTGAAGGCGCAGCG…	961
pFSIS11807933-2_00073	43	4	43.4	AATGGCAGAAAACAAAGAGATCCCCTGGGAGAAAGAACTCATTGAGAAGTACATGTTCACCCTGCATAAAGAGCAGGTGAAAGACCGGCGCTGGCGGACCATGTTGCGTGTGCTTCGCGCATCGGGTTTCGTGCTTCTCATGATCGGCTTCATCATTTTGGCATCTAATCCGGGTGGGATGCCGTGGCAAAGCGCCAAGGCAGGAGCCCCTCACACCGCGTATATCAACATCCGTGGTGAAATTGCTGCTGGCACCCTGGCCGATGCTGATCACCTTATCCCGTCCATCCAAGCTGCATTCGACAACCCGAACTCACAAGCTATCGTGCTTCGCATAAACAGCCCTGGCGGTAGCCCGGTTCAAGCAGGACGGATTTATGACGAAGTGAAGGCGCAGCG…	961
pFSIS11807933-2_00073	43	5	43.5	AATGGCAGAAAACAAAGAGATCCCCTGGGAGAAAGAACTCATTGAGAAGTACATGTTCACCCTGCATAAAGAGCAGGTGAAAGACCGGCGCTGGCGGACCATGTTGCGTGTGCTTCGCGCATCGGGTTTCGTGCTTCTCATGATCGGCTTCATCATTTTGGCATCTAATCCGGGTGGGATGCCGTGGCAAAGCGCCAAGGCAGGAGCCCCTCACACCGCGTATATCAACATCCGTGGTGAAATTGCTGCTGGCACCCTGGCCGATGCTGATCACCTTATCCCGTCCATCCAAGCTGCATTCGACAACCCGAACTCACAAGCTATCGTGCTTCGCATAAACAGCCCTGGCGGTAGCCCGGTTCAAGCAGGACGGATTTATGACGAAGTGAAGGCGCAGCG…	961
pFSIS11807933-2_00073	43	6	43.6	AATGGCAGAAAACAAAGAGATCCCCTGGGAGAAAGAACTCATTGAGAAGTACATGTTCACCCTGCATAAAGAGCAGGTGAAAGACCGGCGCTGGCGGACCATGTTGCGTGTGCTTCGCGCATCGGGTTTCGTGTTTCTCATGATCGGCTTCATCATTTTGGCATCTAATCCGGGTGGGATGCCGTGGCAAAGCGCCAAGGCAGGAGCCCCTCACACCGCGTATATCAACATCCGTGGTGAAATTGCTGCTGGCACCCTGGCCGATGCTGATCACCTTATCCCGTCCATCCAAGCTGCATTCGACAACCCGAACTCACAAGCTATCGTGCTTCGCATAAACAGCCCTGGCGGTAGCCCGGTTCAAGCAGGACGGATTTATGACGAAGTGAAGGCGCAGCG…	961
pFSIS11807933-2_00073	43	7	43.7	AATGGCAGAAAACAAAGAGATCCCCTGGGAGAAAGAACTCATTGAGAAGTACATGTTCACCCTGCATAAAGAGCAGGTGAAAGACCGGCGCTGGCGGACCATGTTGCGTGTGCTTCGCGCATCTGGTTTCGTGCTTCTCATGATCGGCTTCATCATTTTGGCATCTAATCCGGGTGGGATGCCGTGGCAAAGCGCCAAGGCAGGAGCCCCTCACACCGCGTATACCAACATCCGTGGTGAAATTGCTGCTGGCACTCTGGCCGATGCTGATCACCTTATCCCGTCCATCCAAGCTGCATTCGACAACCCGAACTCACAAGCTATCGTGCTTCGCATAAACAGCCCTGGCGGTAGCCCGGTTCAAGCAGGACGGATTTATGACGAAGTGAAGGCGCAGCG…	961
pFSIS11807933-2_00073	43	8	43.8	AATGGCAGAAAACAAAGAGATCCCCTGGGAGAAAGAACTCATTGAGAAGTACATGTTCACCCTGCATAAAGAGCAGGTGAAAGACCGGCGCTGGCGGACCATGTTGCGTGTGCTTCGCGCATCTGGTTTCGTGCTTCTCATGATCGGCTTCATCATTTTGGCATCTAATCCGGGTGGGATGCCGTGGCAAAGCGCCAAGGCAGGAGCCCCTCACACCGCGTATATCAACATCCGTGGTGAAATTGCTGCTGGCACTCTGGCCGATGCTGATCACCTTATCCCGTCCATCCAAGCTGCATTCGACAACCCGAACTCACAAGCTATCGTGCTTCGCATAAACAGCCCTGGCGGTAGCCCGGTTCAAGCAGGACGGATTTATGACGAAGTGAAGGCGCAGCG…	961
pFSIS11807933-2_00073	43	9	43.9	AATGGCAGAAAACAAAGAGATCCCCTGGGAGAAAGAACTCATTGAGAAGTACATGTTCACCCTGCATAAAGAGCAGGTGAAAGACCGGCGCTGGCGGACCATGTTGCGTGTGCTTCGCGCATCTGGTTTCGTGCTTCTCATGATCGGCTTCATCATTTTGGCATCTAATCCGGGTGGGATGCCGTGGCAAAGCGCCAAGGCAGGAGCCCCTCACACCGCGTATATCAACATCCGTGGTGAAATTGCTGCTGGCACTCTGGCCGATGCTGATCACCTTATCCCGTCCATCCAAGCTGCATTCGACAACCCGAACTCACAAGCTATCGTGCTTCGCATAAACAGCCCTGGCTGTAGCCCGGTTCAAGCAGGACGGATTTATGACGAAGTGAAGGCGCAGCG…	961
pFSIS11807933-2_00073	43	10	43.10	AATGGCAGAAAACAAAGAGATCCCCTGGGAGAAAGAACTCATTGAGAAGTACATGTTCACCCTGCATAAAGAGCAGGTGAAAGACCGGCGCTGGCGGACCATGTTGCGTGTGCTTCGCGCATCTGGTTTCGTGCTTCTCATGATCGGCTTCATCATTTTGGCATCTAATCCGGGTGGGATGCCGTGGCAAAGCGCCAAGGCAGGAGCCCCTCACACCGCGTATATCAACATCCGTGGTGAAATTGCTGCTGGCACTCTGGCCGCACTGATCACCTTATCCCGTCCATCCAAGCTGCATTCGACAACCCGAACTCACAAGCTATCGTGCTTCGCATAAACAGCCCTGGCGGTAGCCCGGTTCAAGCAGGACGGATTTATGACGAAGTGAAGGCGCAGCGA…	960
pFSIS11807933-2_00073	43	11	43.11	AATGGCAGAAAACAAAGAGATCCCCTGGGAGAAAGAACTCATTGAGAAGTACATGTTCACCCTGTATAAAGAGCAGGTGAAAGACCGGCGCTGGCGGACCATGTTGCGTGTGCTTCGCGCATCTGGTTTCGTGCTTCTCATGATCGGCTTCATCATTTTGGCATCTAATCCGGGTGGGATGCCGTGGCAAAGCGCCAAGGCAGGAGCCCCTCACACCGCGTATATCAACATCCGTGGTGAAATTGCTGCTGGCACTCTGGCCGATGCTGATCACCTTATCCCGTCCATCCAAGCTGCATTCGACAACCCGAACTCACAAGCTATCGTGCTTCGCATAAACAGCCCTGGCGGTAGCCCGGTTCAAGCAGGACGGATTTATGACGAAGTGAAGGCGCAGCG…	961
pFSIS11807933-2_00073	43	12	43.12	AATGGCAGAAAACAAAGAGATCCCCTGGGAGAAAGAGCTCATTGAGAAGTACATGTTCACCCTGCATAAAGAGCAGGTGAAAGACCGGCGCTGGCGGACCATGTTACGTGTGCTTCGCGCATCGGGTTTCGTGCTTCTCATGATCGGCTTCATCATTTTGGCATCTAATCCGGGTGGGATGCCGTGGCAAAGCGCCAAGGCAGGAGCCCCTCACACCGCGTATATCAACATCCGTGGTGAAATTGCTGCTGGCACCCTGGCCGATGCTGATCACCTTATCCCGTCCATCCAAGCTGCATTCGACAACCCAAATTCACAAGCTGTCGTGCTTCGCATAAACAGCCCTGGCGGTAGCCCGGTTCAAGCAGGACGGATTTATGAAGAAGTGAAGGCGCAGCG…	961
pFSIS11807933-2_00073	43	13	43.13	AATGGCAGAAAACAAAGAGATCCCCTGGGAGAAAGAGCTCATTGAGAAGTACATGTTCACCCTGCATAAAGAGCAGGTGAAAGACCGGCGCTGGCGGACCATGTTGCGTGTGCTTCGCGCATCAGGTTTCGTGCTTCTCATGATCGGCTTCATCATTTTGGCATCTAATCCGGGTGGGATGCCGTGGCAAAGCGCCAAGGCTGGAGCCCCTCACACCGCGTATATCAACATCCGTGGTGAAATTGCTGCTGGCACACTGGCCGATGCTGATCACCTTATCCCGTCCATCCAAGCAGCATTCGACAACCCAAATTCACAAGCTGTCGTGCTTCGCATAAACAGCCCTGGCGGTAGCCCGGTTCAAGCAGGACGGATTTATGAAGAAGTGAAGGCGCAGCG…	961
pFSIS11807933-2_00073	43	14	43.14	AATGGCAGAAAACAAAGAGATCCCCTGGGAGAAAGAGCTCATTGAGAAGTACATGTTCACCCTGCATAAAGAGCAGGTGAAAGACCGGCGCTGGCGGACCATGTTGCGTGTGCTTCGCGCATCAGGTTTCGTGCTTCTCATGATCGGCTTCATCATTTTGGCATCTAATCCGGGTGGGATGCCGTGGCAAAGCGCCAAGGCTGGAGCCCCTCACACCGCGTATATCAACATCCGTGGTGAAATTGCTGCTGGCACACTGGCCGATGCTGATCACCTTATCCCGTCCATCCAAGCAGCATTCGACAACCCGAATTCACAAGCTGTCGTGCTTCGCATAAACAGCCCTGGCGGTAGCCCGGTTCAAGCAGGACGGATTTATGAAGAAGTGAAGGCGCAGCG…	961
pFSIS11807933-2_00074	44	1	44.1	CTACTGTTCGCTGAGCTGAAAGAACGCGGATGTGCTGATGAATCTGCTCTGGCGCAGGTTATGCAGCCTGGATGCCGAATTGGAGAGGAAGACCTGCGGAAGTTGGCCGCAAATTTAGGGCTTGAAGTGTCCGAGCTGGCACCAGCGCCAGAGAACGCGGCCAACACCCGGTTCAAAGCAAAGCTGAGAGGAGGTTTGGCCTCCTTTCTTTTTGAGTACGACGGCTGTTTCCGACATGCAGAAGGCTCCAGCCATGCAGAAATGTTGGGTATCGAGCAAGAAGACGACATAGGTCTTCCGAGTCGAGCTGCTGACGCCATGCTCCTGGAGAAGACGCTTTACCAGGTAATCGCTCGGGCTAAGTACATGCTCGGCAAAATCGACAGCAAGTTTGTCAGG…	834
pFSIS11807933-2_00074	44	2	44.2	TATGGGGGGTAGTACGAGTTCCCTACCTCTTGGCTGAGCTGAAAGAACGCGGATGTGCTGATGAATCTGCTCTGGCGCAGGTTATGCAGCCCGGATGCCGAATTGGAGAGGAAGACCTGCGGAAGTTGGCCGCAAATTTAGGGCTTGAAGTGTCCGAGCTGGCACCAGCGCCAGAGAACGCGGCCAACACCCGGTTCAAAGCAAAGCTGAGAGGAGGTTTGGCCTCCTTTCTTTTTGAGTACGACGGCTGTTTCCGACATGCAGAAGGCTCCAGCCATGCAGAAATGTTGGGTATCGAGCAAGAAGACGACATAGGTCTTCCGAGTCGAGCTGCTGACGCCATGCTCCCGAGAAGACGCTTTACCAGGTAATCGCTCGGGCTAAGTACATGCTCGGCAA…	855
pFSIS11807933-2_00074	44	3	44.3	TATGGGGGTAGTACGAGTTCCCTACCTCTTG	31
pFSIS11807933-2_00074	44	4	44.4	TATGGGGGTAGTACGAGTTCCCTACCTCTTGGCTGAGCTGAAAGAACGCGGATGTGCTGATGAATCTACTCTGGCGCAGGTTATGCAGCCTGGATGCCGAATTGGAGAGGAAGACCTACGGAAGTTGGCCGCAAATTTAGGGCTTGAAGTGTCCGAGCTGGCACCAGCGCCAGAGAACGCGGCCAACACCCGGTTCAAAGCAAAGCTGAGAGGAGGTTTGGCCTCCTTTCTTTTTGAGTACGACGGCTGTTTCCGACATGCCGAAGGCTCCAGCCATGCAGAAATGTTGGGTATCGAGCAAGAAGACGACATAGGTCTTCCGAGTCGAGCTGCTGACGCCATGCTCCTGGAGAAGACGCTTTACCAGGTAATCGCTCGGGCTAAGTACATGCTCGGCAA…	856
pFSIS11807933-2_00074	44	5	44.5	TATGGGGGTAGTACGAGTTCCCTACCTCTTGGCTGAGCTGAAAGAACGCGGATGTGCTGATGAATCTGCTCTGGCGCAGGTTATGCAGCCTGGATGCCGAATTGGAGACGAAGACCTACGGAAGTTGGCCGCAAATTTAGGGCTTGAGGTGTCCGAGCTGGCACCAGCGCCAGAGAACGCGGCCAACACCCGGTTCAAAGCAAAGCTGAGAGGAGGTTTGGCCTCCTTTCTTTTTGAGTACGACGGCTGTTTCCGACATGCCGAAGGCTCCAGCCATGCAGAAATGTTGGGTATCGAGCAAGAAGACGACATTGGTCTTCCGAGTCGAGCTGCTGACGCCATGCTCCTGGAGAAGACGCTTTACCAGGTAATCGCTCGGGCTAAGTACATGCTCGGCAA…	856
pFSIS11807933-2_00074	44	6	44.6	TATGGGGGTAGTACGAGTTCCCTACCTCTTGGCTGAGCTGAAAGAACGCGGATGTGCTGATGAATCTGCTCTGGCGCAGGTTATGCAGCCTGGATGCCGAATTGGAGAGGAAGACCTACGGAAGTTGGCCGCAAATTTAGGGCTTGAAGTGTCCGAGCTGGCACCAGCGCCAGAGAACGCGGCCAACACCCGGTTCAAAGCAAAGCTGAGAGGAGGTTTGGCCTCCTTTCTTTTTGAGTACGACGGCTGTTTCCGACATGCCGAAGGCTCCAGCCATGCAGAAATGTTGGGTATCGAGCAAGAAGACGACATAGGTCTTCCGAGTCGAGCTGCTGACGCCATGCTCCTGGAGAAGACGCTTTACCAGGTAATCGCTCGGGCTAAGTACATGCTCGGCAA…	856
pFSIS11807933-2_00074	44	7	44.7	TATGGGGGTAGTACGAGTTCCCTACCTCTTGGCTGAGCTGAAAGAACGCGGATGTGCTGATGAATCTGCTCTGGCGCAGGTTATGCAGCCTGGATGCCGAATTGGAGAGGAAGACCTACGGAAGTTGGCCGCAAATTTAGGGCTTGAAGTGTCCGAGCTGGCACCAGCGCCAGAGAACGCGGCCAACACCCGGTTCAAAGCAAAGCTGAGAGGAGGTTTGGCCTCCTTTCTTTTTGAGTACGACGGCTGTTTCCGACATGCCGAAGGCTCCAGCCATGCAGAAATGTTGGGTATCGAGCAAGAAGACGACATAGGTCTTCCGAGTCGAGCTGCTGACGCCATGCTCCTGGAGAAGACGCTTTACCAGGTAATCGCTCGGGCTAAGTACATGCTCGGCAA…	856
pFSIS11807933-2_00074	44	8	44.8	TATGGGGGTAGTACGAGTTCCCTACCTCTTGGCTGAGCTGAAAGAACGCGGATGTGCTGATGAATCTGCTCTGGCGCAGGTTATGCAGCCTGGATGCCGAATTGGAGAGGAAGACCTACGGAAGTTGGCCGCAAATTTAGGGCTTGAAGTTTCTGAGCTGGCACCAGCGCCAGAGAACGCGGCCAACACCCGGTTCAAAGCAAAGCTGAGAGGAGGTTTGGCCTCCTTTCTTTTTGAGTACGACGGCTGTTTCCGACATGCCGAAGGCTCCAGCCATGCAGAAATGTTGGGTATCGAGCAAGAAGACGATATTGGTCTTCCGAGTCGAGCTGCTGACGCCATGCTCCTGGAAAAGATGCTTTACCAGGTAATCGCTCGGGCTAAGTACATGCTCGGCAA…	856
pFSIS11807933-2_00074	44	9	44.9	TATGGGGGTAGTACGAGTTCCCTACCTCTTGGCTGAGCTGAAAGAACGCGGATGTGCTGATGAATCTGCTCTGGCGCAGGTTATGCAGCCTGGATGCCGAATTGGAGAGGAAGACCTGCGGAAGTTGGCCGCAAATTTAGGGCTTGAAGTGTCCGAGCTGGCACCAGCGCCAGAGAACGCGGCCAACACCCGGTTCAAAGCAAAGCTGAGAGGAGGTTTGGCCTCCTTTCTTTTTGAGTACGACGGCTGTTTCCGACATGCAGAAGGCTCCAGCCATGCAGAAATGTTGGGTATCGAGCAAGAAGACGACATAGGTCTTCCGAGTCGAGCTGCTGACGCCATGCTCCTGGAGAAGACGCTTTACCAGGTAATCGCTCGGGCTAAGTACATGCTCGGCAA…	856
pFSIS11807933-2_00074	44	10	44.10	TATGGGGGTAGTACGAGTTCCCTACCTCTTGGCTGAGCTGAAAGAACGCGGATGTGCTGATGAATCTGCTCTGGCGCAGGTTATGCAGCCTGGATGCCGAATTGGAGAGGAAGACCTGCGGAAGTTGGCCGCAAATTTAGGGCTTGAAGTGTCCGAGCTGGCACCAGCGCCAGAGAACGCGGCCAACACCCGGTTCAAAGCAAAGCTGAGAGGAGGTTTGGCCTCCTTTCTTTTTGAGTACGACGGCTGTTTCCGACATGCAGAAGGCTCCAGCCATGCAGAAATGTTGGGTATCGAGCAAGAAGACGACATAGGTCTTCCGAGTCGAGCTGCTGACGCCATGCTCCTGGAGAAGACGCTTTACCAGGTAATCGCTCGGGCTAAGTACATGCTCGGCAA…	856
pFSIS11807933-2_00074	44	11	44.11	TATGGGGGTAGTACGAGTTCCCTACCTCTTGGCTGAGCTGAAAGAACGCGGATGTGCTGATGAATCTGCTCTGGCGCAGGTTATGCAGCCTGGATGCCGAATTGGAGAGGAAGACCTGCGGAAGTTGGCCGCAAATTTAGGGCTTGAAGTGTCCGAGCTGGCACCAGCGCCAGAGAACGCGGCCAACACCCGGTTCAAAGCAAAGCTGAGAGGAGGTTTGGCCTCCTTTCTTTTTGAGTACGACGGCTGTTTCCGACATGCAGAAGGCTCCAGCCATGCAGAAATGTTGGGTATCGAGCAAGAAGACGACATAGGTCTTCCGAGTCGAGCTGCTGACGCCATGCTCCTGGAGAAGACGCTTTACCAGGTAATCGCTCGGGCTAAGTACATGCTCGGCAA…	856
pFSIS11807933-2_00074	44	12	44.12	TATGGGGGTAGTACGAGTTCCCTACCTCTTGGCTGAGCTGAAAGAACGCGGATGTGCTGATGAATCTGCTCTGGCGCAGGTTATGCAGCCTGGATGCCGAATTGGAGAGGAAGACCTGCGGAAGTTGGCCGCAAATTTAGGGCTTGAAGTGTCCGAGCTGGCACCAGCGCCAGAGAACGCGGCCAACACCCGGTTCAAAGCAAAGCTGAGAGGAGGTTTGGCCTCCTTTCTTTTTGAGTACGACGGCTGTTTCCGACATGCAGAAGGCTCCAGCCATGCAGAAATGTTGGGTATCGAGCAAGAAGACGACATAGGTCTTCCGAGTCGAGCTGCTGACGCCATGCTCCTGGAGAAGACGCTTTACCAGGTAATCGCTCGGGCTAAGTACATGCTCGGCAA…	856
pFSIS11807933-2_00074	44	13	44.13	TATGGGGGTAGTACGAGTTCCCTACCTCTTGGCTGAGCTGAAAGAACGCGGATGTGCTGATGAATCTGCTCTGGCGCAGGTTATGCAGCCTGGATGCCGAATTGGAGAGGAAGACCTGCGGAAGTTGGCCGCAAATTTAGGGCTTGAAGTGTCCGAGCTGGCACCAGCGCCAGAGAACGCGGCCAACACCCGGTTCAAAGCAAAGCTGAGAGGAGGTTTGGCCTCCTTTCTTTTTGAGTACGACGGCTGTTTCCGACATGCAGAAGGCTCCAGCCATGCAGAAATGTTGGGTATCGAGCAAGAAGACGACATAGGTCTTCCGAGTCGAGCTGCTGACGCCATGCTCCTGGAGAAGACGCTTTACCAGGTAATCGCTCGGGCTAAGTACATGCTCGGCAA…	856
pFSIS11807933-2_00074	44	14	44.14	TATGGGGGTAGTACGAGTTCCCTACCTCTTGGCTGAGCTGAAAGAACGCGGATGTGCTGATGAATCTGCTCTGGCGCAGGTTATGCAGCCTGGATGCCGAATTGGAGAGGAAGACCTGCGGAAGTTGGCCGCAAATTTAGGGCTTGAAGTGTCCGAGCTGGCACCAGCGCCAGAGAACGCGGCCAACACCCGGTTCAAAGCAAAGCTGAGAGGAGGTTTGGCCTCCTTTCTTTTTGAGTACGACGGCTGTTTCCGACATGCAGAAGGCTCCAGCCATGCAGAAATGTTGGGTATCGAGCAAGAAGACGACATAGGTCTTCCGAGTCGAGCTGCTGACGCCATGCTCCTGGAGAAGACGCTTTACCAGGTAATCGCTCGGGCTAAGTACATGCTCGGCAA…	856
pFSIS11807933-2_00074	44	15	44.15	TATGGGGGTAGTACGAGTTCCCTACCTCTTGGCTGAGCTGAAAGAACGCGGATGTGCTGATGAATCTGCTCTGGCGCAGGTTATGCAGCCTGGATGCCGAATTGGAGAGGAAGACCTGCGGAAGTTGGCCGCAAATTTAGGGCTTGAAGTGTCCGAGCTGGCACCAGCGCCAGAGAACGCGGCCAACACCCGGTTCAAAGCAAAGCTGAGAGGAGGTTTGGCCTCCTTTCTTTTTGAGTACGACGGCTGTTTCCGACATGCAGAAGGCTCCAGCCATGCAGAAATGTTGGGTATCGAGCAAGAAGACGACATAGGTCTTCCGAGTCGAGCTGCTGACGCCATGCTCCTGGAGAAGACGCTTTACCAGGTAATCGCTCGGGCTAAGTACATGCTCGGCAA…	856
pFSIS11807933-2_00074	44	16	44.16	TATGGGGGTAGTACGAGTTCCCTACCTCTTGGCTGAGCTGAAAGAACGCGGATGTGCTGATGAATCTGCTCTGGCGCAGGTTATGCAGCCTGGATGCCGAATTGGAGAGGAAGACCTGCGGAAGTTGGCCGCAAATTTAGGGCTTGAAGTGTCCGAGCTGGCACCAGCGCCAGAGAACGCGGCCAACACCCGGTTCAAAGCAAAGCTGAGAGGAGGTTTGGCCTCCTTTCTTTTTGAGTACGACGGCTGTTTCCGACATGCAGAAGGCTCCAGCCATGCAGAAATGTTGGGTATCGAGCAAGAAGACGACATAGGTCTTCCGAGTCGAGCTGCTGACGCCATGCTCCTGGAGAAGACGCTTTACCAGGTAATCGCTCGGGCTAAGTACATGCTCGGCAA…	856
pFSIS11807933-2_00074	44	17	44.17	TATGGGGGTAGTACGAGTTCCCTACCTCTTGGCTGAGCTGAAAGAACGCGGATGTGCTGATGAATCTGCTCTGGCGCAGGTTATGCAGCCTGGATGCCGAATTGGAGAGGAAGACCTGCGGAAGTTGGCCGCAAATTTAGGGCTTGAAGTGTCCGAGCTGGCACCAGCGCCAGAGAACGCGGCCAACACCCGGTTCAAAGCAAAGCTGAGAGGAGGTTTGGCCTCCTTTCTTTTTGAGTACGACGGCTGTTTCCGACATGCAGAAGGCTCCAGCCATGCAGAAATGTTGGGTATCGAGCAAGAAGACGACATAGGTCTTCCGAGTCGAGCTGCTGACGCCATGCTCCTGGAGAAGACGCTTTACCAGGTAATCGCTCGGGCTAAGTACATGCTCGGCAA…	855
pFSIS11807933-2_00074	44	18	44.18	TATGGGGGTAGTACGAGTTCCCTACCTCTTGGCTGAGCTGAAAGAACGCGGATGTGCTGATGAATCTGCTCTGGCGCAGGTTATGCAGCCTGGATGCCGAATTGGAGAGGAAGACCTGCGGAAGTTGGCCGCAAATTTAGGGCTTGAAGTGTCCGAGCTGGCACCAGCGCCAGAGAACGCGGCCAACACCCGGTTCAAAGCAAAGCTGAGAGGAGGTTTGGCCTCCTTTCTTTTTGAGTACGACGGCTGTTTCCGACATGCAGAAGGCTCCAGCCATGCAGAAATGTTGGGTATCGAGCAAGAAGACGACATAGGTCTTCCGAGTCGAGCTGCTGACGCCATGCTCCTGGAGAAGACGCTTTACCAGGTAATCGCTCGGGCTAAGTACATGCTCGGCAA…	856
pFSIS11807933-2_00074	44	19	44.19	TGTTCTGATGAATCTGCTCTGGCGCAGGTTATGCAGCCTGGATGCCGAATTGGAGAGGAAGACCTGCGGAAGTTGGCCGCAAATTTAGGGCTTGAAGTGTCCGAGCTGGCACCAGCGCCAGAGAACGCGGCCAACACCCGGTTCAAAGCAAAGCTGAGAGGAGGTTTGGCCTCCTTTCTTTTTGAGTACGACGGCTGTTTCCGACATGCAGAAGGCTCCAGCCATGCAGAAATGTTGGGTATCGAGCAAGAAGACGACATAGGTCTTCCGAGTCGAGCTGCTGACGCCATGCTCCTGGAGAAGACGCTTTACCAGGTAATCGCTCGGGCTAAGTACATGCTCGGCAAAATCGACAGCAAGTTTGTCAGGTCAGAACAAGCAATCGAGTTCCGTGAGCAA…	804
pFSIS11807933-2_00076	45	1	45.1	AGTGACCCAGCTTAAACATAACCGCTTCGTCATGTTGGGGGCCTTGGTAGCGACGGTCGTAGCTGCCGCCAATGGCTTGAGTTTTCTCACCCTTATGGCTGGTGGAATGACCCTTCTCCAGTTCATGGCTTGGAAGCAACAAGATGCTGTCCGGAGCCGGTTTAAAGCTGCGAAGGATGCGTTTGAAGCGTTGAACGTCATTGCGTTCGACAAGCACTGGGTAGGTTCAACCGCGACGGTCGCCAAAGTGTCGAACATGATCACTCCGCCCGAACGACTGGATAAGCCCTGGGCGGTGCAAGTTCTGGCCGTAACCAAAGGTGGGACGTGGTTCGCGGTGGATCTGCAAGTGACCGGCACTGACAAGGTTCAGATGCTTAGCCTCCACCAGCTTAGTGA…	475
pFSIS11807933-2_00076	45	2	45.2	AGTGGCCCAGCTTAAACATAACCGCTTCGTCATGTTGGGGTCCTTGGTAGCGACGGTCGTAGCCGCCGCCAATGGCTTGAGTTTTCTCACCCTTATGGCTGGTGGAATGACCCTTCTCCAGTTCATGGCTTGGAAGCAACAAGATGCTGTCCGGAGCCGGTTTAAAGCTGCGAAGGATGCGTTTGAAGCGTTGAACGTCATTGCGTTCGACAAGCACTGGGTAGGTTCAACCGCGACGGTCGCCAAAGTGTCGAACATGATCACTCCGCCCGAACGACTGGATAAGCCCTGGGCGGTGCAAGTTCTGGCCGTGACCAAAGGTGGGACGTGGTTCGCGGTGGATCTGCAAGTGACCGGCACTGACAAGGTTCAGATGCTTAGCCTCCACCAGCTTAGTGA…	475
pFSIS11807933-2_00076	45	3	45.3	AGTGGCCCAGCTTAAACATAACCGCTTCGTCATGTTGGGGTCCTTGGTAGCGACGGTCGTAGCCGCCGCCAATGGCTTGAGTTTTCTCACCCTTATGGCTGGTGGAATGACCCTTCTCCAGTTCATGGCTTGGAAGCAACAAGATGCTGTTCGGAGCCGGTTTAAAGCTGCGAAGGATGCGTTTGAAGCGTTGAACGTCATTGCGTTCGACAAGCACTGGGTAGGTTCAACCGCGACGGTGGCCAAAGTGTCGAACATGATCACTCCGCCCGAACGACTGGATAAGCCCTGGGCGGTGCAAGTTCTGGCCGTGACCAAAGGTGGGACGTGGTTCGCGGAGGATCTGCAAGTGACCGGCACTGACAAGGTTCAGATGCTTAGCCTCCACCAGCTTAGTGA…	475
pFSIS11807933-2_00076	45	4	45.4	AGTGGCCCAGCTTAAACATAACCGCTTCGTCATGTTGGGGTCCTTGGTAGCGACGGTCGTAGCTGCCGCCAATGGCTTGAGTTTTCTCACCCTTATGGCTGGTGGAATGACCCTTCTCCAGTTCATGGCTTGGAAGCAACAAGATGCTGTCCGGAGCCGGTTTAAAGCTGCGAAGGATGCGTTTGAAGCGTTAAACGTCATTGCGTTCGACAAGCACTGGGTAGGTTCAACCGCGACGGTCGCCAAAGTGTCGAACATGATCACTCCGCCCGAACGACTGGATAAGCCCTGGGCGGTGCAAGTTCTGGCCGTGACCAAAGGTGGGACGTGGTTCGCGGTGGATCTGCAAGTGACCGGCACTGACAAGGTTCAGATGCTTAGCCTCCACCAGCTTAGTGA…	475
pFSIS11807933-2_00076	45	5	45.5	AGTGGCCCAGCTTAAACATAACCGCTTCGTCATGTTGGGGTCCTTGGTAGCGACGGTCGTAGCTGCCGCCAATGGCTTGAGTTTTCTCACCCTTATGGCTGGTGGAATGACCCTTCTCCAGTTCATGGCTTGGAAGCAACAAGATGCTGTCCGGAGCCGGTTTAAAGCTGCGAAGGATGCGTTTGAAGCGTTGAACGTCATTGCGTTCGACAAGCACTGGGTAGGTTCAACCGCGACGGTCGCCAAAGTGTCGAACATGATCACACCGCCCGAACGACTGGATAAGCCCTGGGCGGTGCAAGTTCTGGCCGTGACCAAAGGTGGGACGTGGTTCGCGGTGGATCTGCAAGTGACCGGCACTGACAAGGTTCAGATGCTTAGCCTCCACCAGCTTAGTGA…	475
pFSIS11807933-2_00076	45	6	45.6	AGTGGCCCAGCTTAAACATAACCGCTTCGTCATGTTGGGGTCCTTGGTAGCGACGGTCGTAGCTGCCGCCAATGGCTTGAGTTTTCTCACCCTTATGGCTGGTGGAATGACCCTTCTCCAGTTCATGGCTTGGAAGCAACAAGATGCTGTCCGGAGCCGGTTTAAAGCTGCGAAGGATGCGTTTGAAGCGTTGAACGTCATTGCGTTCGACAAGCACTGGGTAGGTTCAACCGCGACGGTCGCCAAAGTGTCGAACATGATCACCCGCCCGAACGACTGGATAAGCCCTGGCGGTGCAAGTTCTGGCCGTGACCAAAGGTGGGACGTGGTTCGCGGTGGATCTGCAAGTGACCGGCACTGACAAGGTTCAGATGCTTAGCCTCCACCAGCTTAGTGAAA…	473
pFSIS11807933-2_00076	45	7	45.7	AGTGGCCCAGCTTAAACATAACCGCTTCGTCATGTTGGGGTCCTTGGTAGCGACGGTCGTAGCTGCCGCCAATGGCTTGAGTTTTCTCACCCTTATGGCTGGTGGAATGACCCTTCTCCAGTTCATGGCTTGGAAGCAACAAGATGCTGTCCGGAGCCGGTTTAAAGCTGCGAAGGATGCGTTTGAAGCGTTGAACGTCATTGCGTTCGACAAGCACTGGGTAGGTTCAACCGCGACGGTCGCCAAAGTGTCGAACATGATCACTCCGCCCGAACGACTGGATAAGCCCTGGGCGGTGCAAGTTCTGGCCGTAACCAAAGGTGGGGCGTGGTTCGCTGTGGATCTGCAAGTGACCGGCACTGACAAGGTTCAGATGCTTAGCCTCCACCAGCTTAGTGA…	475
pFSIS11807933-2_00076	45	8	45.8	AGTGGCCCAGCTTAAACATAACCGCTTCGTCATGTTGGGGTCCTTGGTAGCGACGGTCGTAGCTGCCGCCAATGGCTTGAGTTTTCTCACCCTTATGGCTGGTGGAATGACCCTTCTCCAGTTCATGGCTTGGAAGCAACAAGATGCTGTCCGGAGCCGGTTTAAAGCTGCGAAGGATGCGTTTGAAGCGTTGAACGTCATTGCGTTCGACAAGCACTGGGTAGGTTCAACCGCGACGGTCGCCAAAGTGTCGAACATGATCACTCCGCCCGAACGACTGGATAAGCCCTGGGCGGTGCAAGTTCTGGCCGTGACCAAAGGTGGGACGTGGTTCGCGGTGGATCTGCAAGTGACCGGCACTGACAAGGTTCAGATGCTTAGCCTCCACCAGCTTAGTGA…	474
pFSIS11807933-2_00076	45	9	45.9	AGTGGCCCAGCTTAAACATAACCGCTTCGTCATGTTGGGGTCCTTGGTAGCGACGGTCGTAGCTGCCGCCAATGGCTTGAGTTTTCTCACCCTTATGGCTGGTGGAATGACCCTTCTCCAGTTCATGGCTTGGAAGCAACAAGATGCTGTCCGGAGCCGGTTTAAAGCTGCGAAGGATGCGTTTGAAGCGTTGAACGTCATTGCGTTCGACAAGCACTGGGTAGGTTCAACCGCGACGGTCGCCAAAGTGTCGAACATGATCACTCCGCCCGAACGACTGGATAAGCCCTGGGCGGTGCAAGTTCTGGCCGTGACCAAAGGTGGGACGTGGTTCGCGGTGGATCTGCAAGTGACCGGCACTGACAAGGTTCAGATGCTTAGCCTCCACCAGCTTAGTGA…	475
pFSIS11807933-2_00076	45	10	45.10	AGTGGCCCAGCTTAAACATAACCGCTTCGTCATGTTGGGGTCCTTGGTAGCGACGGTCGTAGCTGCCGCCAATGGCTTGAGTTTTCTCACCCTTATGGCTGGTGGAATGACCCTTCTCCAGTTCATGGCTTGGAAGCAACAAGATGCTGTCCGGAGCCGGTTTAAAGCTGCGAAGGGTGCGTTTGAAGCGTTGAACGTCATTGCGTTCGACAAGCACTGGGTAGGTTCAACCGCGACGGTCGCCAAAGTGTCGAACATGATCACTCCGCCAGAACGAATGGATAAGCCCTGGGCGGTGCAAGTTCTGGCCGTGACCAAAGGTGGGACGTGGTTCGCGGTGGATCTGCAAGTGACCGGCACTGACAAGGTTCAGATGCTTAGCCTCCACCAGCTTAGTGA…	475
pFSIS11807933-2_00076	45	11	45.11	AGTGGCCCAGCTTAAACATAACCGCTTCGTCATGTTGGGGTCCTTGGTAGCGACGGTCGTAGCTGCTGCGAATGGCTTGAGTTTTCTCACCCTTATGGCTGGTGGAATGACCCTTATCCAGTTCATGGCTTGGAAGCAACAAGATGCTGTCCGTAGCCGGTTTAAAGCTGCGAAGGATGCGTTTGAAGCGTTGAACGTTATTGCGTTCGACAAGCACTGGGTAGGTTCAACCGCGACGGTCGCCAAAGTGTCGAACATGATCACTCCGCCCGAACGACTGGATAAGCCCTGGGCGGTGCAAGTTCTGGCCGTAACCAAAGGTGGGACGTGGTTCGCAGTGGATCTGCAAGTGACCGGCACTGACAAGGTTCAGATGCTTAGCCTCCACCAGCTTAGTGA…	475
pFSIS11807933-2_00077	46	1	46.1	CATGAAGCCAGTTCTCTGGATATTCGTCCTGATCATCGCCCCTTTCGTCATTGCGAAAGTGGACCAATGGCGCAAACGCGGCATTGGAGACACCTGGGCGTGCTGGAAATCAGAGAACATGACTTATGAGCTGCGCTCGGCCACTCTGTTTTTGTCCGAACAGGACATATCAACCACACAGCCGGTGCCCATGCATGGCAGGGTTGATCAGGTGTACCAAACCAAGAATGGGGTTCTCATTCCCTTGGACACCAAGCTGCGCCAGGTAAACCACATCTATGAGTCGGACATTATCCAGCTCTCGGTTTACCGGGTAATTCTGTCACACAAGTACAAGGCACCCGTTGCCAAGTACGGCTATATCCGAACCGTTGTTGAGACAGCGGACGGGGATAGAGT…	523
pFSIS11807933-2_00077	46	2	46.2	CATGAAGCCAGTTCTCTGGATATTCGTCCTGATCATCGCCCCTTTCGTCATTGCGAAAGTGGACCAATGGCGCAAACGCGGCATTGGAGACACCTGGGCGTGGTGCAAATCAGAGAACATGCCTTATGAGCTGCGCTCGGCCACTCTGTTTTTGTCCGAACAGGACATATCAACCACACAGCCGGTGCCCATGCACGGCAGGGTTGATCAGGTGTACCAAACCAAGAATGGGGTTCTCATTCCCTTGGACACCAAGCTGCGCCAGGTAAACCACATCTATGAGTCGGACATTATCCAGCTCTCGGTTTACCGGGTAATTCTGTCACACAAGTACAAGGCACCCGTTGCCAAGTACGGCTATGTCCGAACCGTTGTTGAGACAGCGGACGGGGATAGAGT…	523
pFSIS11807933-2_00077	46	3	46.3	CATGAAGCCAGTTCTCTGGATATTCGTCCTGATCATCGCCCCTTTCGTCATTGCGAAAGTGGACCAATGGCGCAAACGCGGCATTGGAGACACCTGGGCGTGGTGGAAATCAGAGAACATGCCTTATGAGCTGCGCTCGGCCACTCTGTTTTTGTCCGAACAGGACATATCAACCACACAGCCGGTGCCCATGCACGGCAGGGTTGATCAGGTGTACCAAACCAAGAATGGGGTTCTCATTCCCTTGGACACCAAGCTGCGCCAGGTAAACCACATCTATGAGTCGGACATTATCCAGCTCTCGGTTTACCGGGTAATTCTGTCACACAAGTACAAGGCACCCGTTGCCAAGTACGGCTATATCCGAACCGTTGTTGAGACAGCGGACGGGGATAGAGT…	523
pFSIS11807933-2_00077	46	4	46.4	CATGAAGCCAGTTCTCTGGATATTCGTCCTGATCATCGCCCCTTTCGTCATTGCGAAAGTGGACCAATGGCGCAAACGCGGCATTGGAGACACCTGGGCGTGGTGGAAATCAGAGAACATGCCTTATGAGCTGCGCTCGGCCACTCTGTTTTTGTCCGAACAGGACATATCAACCACACAGCCGGTGCCCATGCACGGCAGGGTTGATCAGGTGTACCAAACCAAGAATGGGGTTCTCATTCCCTTGGACACCAAGCTGCGCCAGGTAAACCACATCTATGAGTCGGACATTATCCAGCTCTCGGTTTACCGGGTAATTCTGTCACACAAGTACAAGGCACCCGTTGCCAAGTACGGCTATGTCCGAACCGTTGTTGAGACAGCGGACAGGGATAGAGT…	523
pFSIS11807933-2_00077	46	5	46.5	CATGAAGCCAGTTCTCTGGATATTCGTCCTGATCATCGCCCCTTTCGTCATTGCGAAAGTGGACCAATGGCGCAAACGCGGCATTGGAGACACCTGGGCGTGGTGGAAATCAGAGAACATGCCTTATGAGCTGCGCTCGGCCACTCTGTTTTTGTCCGAACAGGACATATCAACCACACAGCCGGTGCCCATGCACGGCAGGGTTGATCAGGTGTACCAAACCAAGAATGGGGTTCTCATTCCCTTGGACACCAAGCTGCGCCAGGTAAACCACATCTATGAGTCGGACATTATCCAGCTCTCGGTTTACCGGGTAATTCTGTCACACAAGTACAAGGCACCCGTTGCCAAGTACGGCTATGTCCGAACCGTTGTTGAGACAGCGGACGGGGATAGAGT…	523
pFSIS11807933-2_00077	46	6	46.6	CATGAAGCCAGTTCTCTGGATATTCGTCCTGATCATCGCCCCTTTCGTCATTGCGAAAGTGGACCAATGGCGCAAACGCGGCATTGGAGACACCTGGGCGTGGTGGAAATCAGAGAACATGCCTTATGAGCTGCGCTCGGCCACTCTGTTTTTGTCCGAACAGGACATATCAACCACACAGCCGGTGCCCATGCACGGCAGGGTTGATCAGGTGTACCAAACCAAGAATGGGGTTCTCATTCCCTTGGACACCAAGCTGCGCCAGGTAAACCACATCTATGAGTCGGACATTATCCAGCTCTCGGTTTACCGGGTAATTCTGTCACACAAGTACAAGGCACCCGTTGCCTAGTACGGCTATGTCCGAACCGTTGTTGAGACAGCGGACGGGGATAGAGT…	523
pFSIS11807933-2_00077	46	7	46.7	CATGAAGCCAGTTCTCTGGATATTCGTCCTGATCATCGCCCCTTTCGTCATTGCGAAAGTGGACCAATGGCGCAAACGCGGCATTGGAGACACCTGGGCGTGGTGGAAATCAGAGAACATGCCTTATGAGCTGCGCTCGGCCACTCTGTTTTTGTCCGAACAGGACATATCAACCACACAGCCGGTGCCCATGCACGGCAGGGTTGATCAGGTGTACCAAACCAAGAATGGGGTTCTCATTCCCTTGGATACCAAGCTGCGCCAGGTAAACCACATCTATGAGTCGGACATTATCCAGCTCTCGGTTTACCGGGTAATTCTGTCACACAAGTACAAGGCACCCGTTGCCAAGTACGGCTATGTCCGAACCGTTGTTGAGACAGCGGACGGGGATAGAGT…	523
pFSIS11807933-2_00077	46	8	46.8	CATGAAGCCAGTTCTCTGGATATTCGTCCTGATCATCGCCCCTTTCGTCATTGCGAAAGTGGACCAATGGCGCAAACGCGGCATTGGAGACACTGGGCGTGGTGGAAATCAGAGAACATGCCTTATGAGCTGCGCTCGGCCACTCTGTTTTTGTCCGAACAGGACATATCAACCACACAGCCGGTGCCCATGCACGGCAGGGTTGATCAGGGTGTACCAAACCAAGAATGGGGTTCTCATTCCCTTGGACACCAAGCTGCGCCGTAAACCACATCTATGAGTCGGACATTATCCAGCTCTCGGTTTACCGGGTAATTCTGTCACACAAGTACAAGGCACCCGTTGCCAAGTACGGCTATGTCCGAACCGTTGTTGAGACAGCGGACGGGGATAGAGTCC…	521
pFSIS11807933-2_00077	46	9	46.9	CATGAAGCCAGTTCTCTGGATATTCGTCCTGATCATCGCCCCTTTCGTCATTGCGAAAGTGGACCAATGGCGCAAACGCGGCATTGGAGACACTTGGGCGTGGTGGAAATCAGAGAACATGCCTTATGAGCTGCGCTCGGCCACTCTGTTTTTGTCCGAACAGGACATATCAACCACACAGCCGGTGCCCATGCACGGCAGGGTTGATCAGGTGTACCAAACCAAGAATGGGGTTCTCATTCCCTTGGACACCAAGCTGCGCCAGGTAAACCACATCTATGAGTCGGACATTATCCAGCTCTCGGTTTACCGGGTAATTCTGTCACACAAGTACAAGGCACCCGTTGCCAAGTACGGCTATGTCCGAACCGTTGTTGAGACAGCGGACGGGGATAGAGT…	523
pFSIS11807933-2_00077	46	10	46.10	CATGAAGCCAGTTCTCTGGATATTCGTCCTGATCATCGCCCCTTTCGTCATTGCGAAAGTGGACCAGTGGCGCAAACGCGGCATTGGAGACACCTGGGCGTGGTGGAAATCAGAGAACATGCCTTATGAGCTGCGCTCGGCCACTCTGTTTTTGTCCGAACAGGACATATCAACCACACAGCCGGTGCCCATGCACGGCAGGGTTGATCAGGTGTACCAAACCAAGAATGGGGTTCTCATTCCATTGGACACCAAGCTGCGCCAGGTAAACCACATCTATGAGTCGGACATTATCCAGCTCTCGGTTTACCGGGTAATTCTGTCACACAAGTACAAGGCACCCGTTGCCAAGTACGGCTATGTCCGAACCGTTGTTGAGACAGCGGACGGGGATAGAGT…	523
pFSIS11807933-2_00077	46	11	46.11	CATGAAGCCAGTTCTCTGGATATTCGTCCTGATCATCGCCCCTTTCGTCATTGCGAAAGTGGACCAGTGGCGCAAACGCGGCATTGGAGACACCTGGGCGTGGTGGAAATCAGAGAACATGCCTTATGAGCTGCGCTCGGCCACTCTGTTTTTGTCCGAACAGGACATATCAACCACACAGCCGGTGCCCATGCACGGCAGGGTTGATCAGGTGTACCAAACCAAGAATGGGGTTCTCATTCCCTTGGACACCAAGCTGCGCCAGGTAAACCACATCTATGAGTCGGACATTATCCAGCTCTCGGTTTACCGGGTAATTCTGTCACACAAGTACAAGGCACCCGTTGCCAAGTACGGCTATGTCCGAACCGTTGTTGAGACAGCGGACGGGGATAGAGT…	523
pFSIS11807933-2_00077	46	12	46.12	CATGAAGCCAGTTCTCTGGATATTCGTCCTGATCATCGCCCCTTTCGTCATTGCGAAAGTGGACCAGTGGCGCAAACGCGGCATTGGAGACACCTGGGCGTGGTGGAAATCAGAGAACATGCCTTATGAGCTGCGCTCGGCCACTCTGTTTTTGTCCGAACAGGACATATCAACCACACAGCCGGTGCCCATGCACGGCAGGGTTGATCAGGTGTACCAAACCAAGAATGGGGTTCTCATTCCTTTGGACACCAAGCTGCGCCAGGTAAACCACATCTATGAGTCGGACATTATCCAGCTCTCGGTTTACCGGGTAATTCTGTCACACAAGTACAAGGCACCCGTTGCCAAGTACGGCTATGTCCGAACCGTTGTTGAGACAGCGGACGGGGATAGAGT…	523
pFSIS11807933-2_00077	46	13	46.13	CATGAAGCCAGTTCTCTGGATATTCGTCCTGATCATCGCCCCTTTCGTCATTGCGAAAGTGGACCAGTGGCGCAAACGCGGCATTGGAGACACCTGGGCGTGGTGGAAATCAGAGAACATGCCTTATGAGCTGCGCTCGGCCACTCTGTTTTTGTCCGAACAGGACATATCAACCACACAGCCGGTGCCCATGCACGGCAGGGTTGATCAGGTGTACCAAACCAAGAATGGGGTTCTCATTCCTTTGGACACCAAGCTGCGCCAGGTAAACCACATCTATGAGTCGGACATTATCCAGCTCTCGGTTTACCGGGTAATTCTGTCACACAAGTACAAGGCACCCGTTGCCAAGTACGGCTATGTCCGAACCGTTGTTGAGACAGCGGACGGGGATAGAGT…	523
pFSIS11807933-2_00077	46	14	46.14	CATGAAGGCAGTTCTCTGGATATTCGTCCTTATCATTGCACCTTTCGTCATTGCGAAAGTGGACCAGTGGCGCAAACGCGGCATTGGAGACACCTGGGCGTGGTGGAAATCAGAGAACATGCCTTATGAGCTGCGCTCGGCCACTCTGTTTTTATCCGAACAGGACATATCAACCACACAGCCGGTGCCCATGCACGGCAGGGTTGATCAGGTGTACAAAGCCAAGAATGGGGTTCTCATTCCCTTGGACACCAAGCTGCGCCAGGTAAACCACATCTATGAGTCGGACATTATCCAGCTCTCGGTTTACCGGGTAATTCTGTCACACAAGTACAAGGCACCCGTTGCCAAGTACGGCTATGTCCGAACCGTTGTTGAGACAGCGGACGGGGATAGAGT…	523
pFSIS11807933-2_00077	46	15	46.15	GTTCTCTGGATATTCGTCCTGATCATCGCCCCTTTCGTCATTGCGAAAGTGGACCAATGGCGCAAACGCGGCATTGGAGACACCTGGGCGTGGTGGAAATCAGAGAACATGCCTTATGAGCTGCGCTCGGCCACTCTGTTTTTGTCCGAACAGGACATATCAACCACACAGCCGGTGCCCATGCACGGCAGGGTTGATCAGGTGTACCAAACCAAGAATGGGGTTCTCATTCCCTTGGACACCAAGCTGCGCCAGGTAAACCACATCTATGAGTCGGACATTATCCAGCTCTCGGTTTACCGGGTAATTCTGTCACACAAGTACAAGGCACCCGTTGCCAAGTACGGCTATGTCCGAACCGTTGTTGAGACAGCGGACGGGGATAGAGTCCGTTACATC…	513
pFSIS11807933-2_00077	46	16	46.16	TGAAGCCTGTTCTCTGGATATTCGTCCTGATCATCGCCCCTTTCGTCATTGCGAAAGTGGACCAGTGGCGCAAACGCGGCATTGGAGACACCTGGACGTGGTGGAAATCAGAGAACATGCCTTATGAGCTGCGCTCGGCCACTCTGTTTTTGTCCGAACAGGACATATCAACCACACAGCCGGTGCCCATGCACGGCAGGGTTGATCAGGTGTACCAAACCAAGAATGGGGTTCTCATTCCTTTGGACACCAAGCTGCGCCAGGTAAACCACATCTATGAGTCGGACATTATCCAGCTCTCGGTTTACCGGGTAATTCTGTCACACAAGTACAAGGCACCCGTTGCCAAGTACGGCTATGTCCGAACCGTTGTTGAGACAGCGGACGGGGATAGAGTCC…	521
pFSIS11807933-2_00078	47	1	47.1	CGTGGAATTTGATTACGACAAGTCAGTATCAAACGCACATCTTGAGGCCGCAGGCTGGGGTATGGATGCCTTTAACCACTCCAACCCATTTGAGAGTCATGTCATCTATGTGCGTGACTACCGCAACGATCACATCCGCCTGTTCACCATCAAGCAGGCTGACTTCGACACGATAAAGCTGCCACTTCACCTTACCTCCGACATGCTGGCTTCGGTGATCGCTGAGTTCGTATCGAAGGCAGCAAAAGGAGAGTTGAATACGAAGGAGTCCGACACGCTGGCTCCTGCCTTGGTTGGCTATGCCAAATCAACAGAAACCTACCGGAGCTGGCGGAGAGTGTCTGGAGTAACAGAGCGATTGCATATGGTCATCAATATCTACGCGGGTTCTGGATTGCT…	523
pFSIS11807933-2_00078	47	2	47.2	CGTGGAATTTGATTACGACAAGTCAGTATCAAACGCACATCTTGAGGCCGCAGGCTGGGGTATGGATGCCTTTAACCACTCCAACCCATTTGAGAGTCATGTCATCTATGTGCGTGACTACCGCAACGATCACATCCGCCTGTTCACCATCAAGCAGGCTGACTTCGACACGATAAAGCTGCCGCTTCACCTTACCTCCGACATGCTGGCTTCGGTGATCGCTGAGTTCGTATCGAAGGCAGCAAAAGGGAAGTTGAATACGAAGGAGTCCGACACGCTGGCTCCTGCCTTGGTTGGCTATGCCAAATCAACAGAAACCTACCGGAGCTGGCGGAGAGTGTCTGGAGCAACAGAGCGATTGCATATGGTCATCAATATCTACGCGGGTTCTGAATTGCT…	523
pFSIS11807933-2_00078	47	3	47.3	CGTGGAATTTGATTACGACAAGTCAGTATCAAACGCACATCTTGAGGCCGCAGGCTGGGGTATGGATGCCTTTAACCACTCCAACCCATTTGAGAGTCATGTCATCTATGTGCGTGACTACCGCAACGATCACATCCGCCTGTTCACCATCAAGCAGGCTGACTTCGACACGATAAAGCTGCCGCTTCACCTTACCTCCGACATGCTGGCTTCGGTGATCGCTGAGTTCGTATCGAAGGCAGCAAAAGGGAAGTTGAATACGAAGGAGTCCGACACGCTGGCTCCTGCCTTGGTTGGCTATGCCAAATCAACAGAAACCTACCGGAGCTGGCGGAGAGTGTCTGGAGCAACAGAGCGATTGCATATGGTCATCAATATCTACGCGGGTTCTGGATTGCT…	523
pFSIS11807933-2_00078	47	4	47.4	CGTGGAATTTGATTACGACAAGTCAGTATCAAACGCACATCTTGAGGCCGCAGGCTGGGGTATGGATGCCTTTAACCACTCCAACCCATTTGAGAGTCATGTCATCTATGTGCGTGACTACCGCAACGATCACATCCGCCTGTTCACCATCAAGCAGGCTGACTTCGACACGATAAAGCTGCCGCTTCACCTTACCTCCGACATGCTGGCTTCGGTGATCGCTGAGTTCGTATCGAAGGCAGCAAAAGGGAAGTTGAATACGAAGGAGTCCGACACGCTGGCTCCTGCCTTGGTTGGCTATGCCAAATCAACAGAAACCTACCGGAGCTGGCGGAGAGTGTCTGGAGCAACAGAGCGATTGCATATGGTCATCAATATCTATGCGGGTTCTGAATTGCT…	523
pFSIS11807933-2_00078	47	5	47.5	CGTGGAATTTGATTACGACAAGTCAGTATCAAACGCACATCTTGAGGCCGCAGGCTGGGGTATGGATGCCTTTAACCACTCCAACCCATTTGAGAGTCATGTCATCTATGTGCGTGACTACCGCAACGATCACATCCGCCTGTTCACCATCAAGCAGGCTGACTTCGACACGATAAAGCTGCCGCTTCACCTTACCTCCGACATGCTGGCTTCGGTGATCGCTGAGTTCGTATCGAAGGCAGCAAAAGGGAAGTTGAATACGAAGGAGTCCGACACGCTGGCTCCTGCCTTGGTTGGCTATGCCAAATCAACAGAAACCTACCGGAGCTGGCGGAGAGTTTCTGGAGCAACAGAGCGATTGCATATGGTCATCAATATCTATGCGGGTTCTGAATTGCT…	523
pFSIS11807933-2_00078	47	6	47.6	CGTGGAATTTGATTACGACAAGTCAGTATCAAACGCACATCTTGAGGCCGCAGGCTGGGGTATGGATGCCTTTAACCACTCCAACCCATTTGAGAGTCATGTCATCTATGTGCGTGACTACCGCAACGATCACATCCGCCTGTTCACCATCAAGCAGGCTGACTTCGACACGATAAAGCTGCCGCTTCACCTTACCTCCGACATGCTGGCTTCGGTGATCGCTGAGTTCGTATCGAAGGCAGCAAAAGGGAAGTTGAATACGAAGGAGTCCGACACGCTGGCTCCTGCCTTGGTTGGCTATGCCAAATCAACAGAAACCTACCGGAGCTGGTGGAGAGTTTCTGGAGCAACAGAGCGATTGCATATGGTCATCAATATCTATGCGGGTTCTGAATTGCT…	523
pFSIS11807933-2_00078	47	7	47.7	CGTGGAATTTGATTACGACAAGTCAGTATCAAACGCACATCTTGAGGCCGCAGGCTGGGGTATGGATGCCTTTAACCACTCCAACCCATTTGAGAGTCATGTCATCTATGTGCGTGACTACCGCAACGATCACATCCGCCTGTTCACCATCAAGCAGGCTGACTTCGACACGATAAAGCTGCCGCTTCACCTTACCTCCGACATGCTGGCTTCGGTGATCGCTGAGTTCGTATCGAGGGCAGCAAAAGGGAAGTTGAATACGAAGGAGTCCGACACGCTGGCTCCTGCCTTGGTTGGCTATGCCAAATCAACAGAAACCTACCGGAGCTGGCGGAGAGTGTCTGGAGCAACAGAGCGATTGCATATGGTCATCAATATCTACGCGGGTTCTGGATTGCT…	514
pFSIS11807933-2_00078	47	8	47.8	CGTGGAATTTGATTACGACAAGTCAGTATCAAACGCACATCTTGAGGCCGCAGGCTGGGGTATGGATGCCTTTAACCACTCCAACCCATTTGAGAGTCATGTCATCTATGTGCGTGACTACCGCAACGATCACATCCGCCTGTTCACCATCAAGCAGGCTGACTTCGACACGATAAAGCTGCCGCTTCACCTTACCTCCGACATGCTGGCTTTGGTGATCGCTGAGTTCGTATCGAAGGCAGCAAAAGGGAAGATGAATACGAAGGAGTCCGACACGCTGGCTCCTGCCTTGGTTGGCTATGCCAAATCAACAGAAACCTACCGGAGCTGGCGGAGAGTTTCTGGAGCAACAGAGCGATTGCATATGGTCATCAATATCTATGCGGGTTCTGAATTGCT…	523
pFSIS11807933-2_00078	47	9	47.9	CGTGGAATTTGATTACGACAAGTCAGTATCAAACGCACATCTTGAGGCCGCAGGCTGGGGTATGGATGCCTTTAACCACTCCAACCCATTTGAGAGTCATGTCATCTATGTGCGTGACTACCGCAACGATCACATCCGCCTGTTCACCATCAAGCAGGCTGACTTCGACACGATAAAGCTGCCGCTTCACCTTACCTCCGACATGCTGGCTTTGGTGATCGCTGAGTTCGTATCGAAGGCAGCAAAAGGGAAGTTGAATACGAAGGAGTCCGACACGCTGGCTCCTGCCTTGGTTGGCTATGCCAAATCAACAGAAACCTACCGGAGCTGGCGGAGAGTTTCTGGAGCAACAGAGCGATTGCATATGGTCATCAATATCTATGCGGGTTCTGAATTGCT…	523
pFSIS11807933-2_00078	47	10	47.10	CGTGGAATTTGATTACGACAAGTCAGTATCAAACGCACATCTTGAGGCCGCAGGCTGGGGTATGGATGCCTTTAATCACTCCAACCCATTTGAGAGCCATGTCATCTATGTGCGTGACTACCGCAACGATCACATCCGCCTGTTCACCATCAAGAAGGCTGACTTCGACACGATAAAGCTGCCGCTTCACCTTACCTCCGACATGCTGGCTTCGGTGATCGCTGAGTTCGTATCGAAGGCAGCAAAAGGGAAGTTGAATACGAAGGAGTCCGATACGCTGGCTCCTGCCTTGGTTGGCTATGCCAAATCAACAGAAACCTACCGGAGCTGGCGGAGAGTGTCTGGAACAACAGAGCGATTGCATATGGTCATCAATATCTACGCGGGTTCTGGATTGCT…	523
pFSIS11807933-2_00078	47	11	47.11	CGTGGAATTTGATTACGACAAGTCAGTATCAAACGCACATCTTGAGGCCGCAGGCTGGGGTATGGGTGCCTTTAACCACTCCAACCCATTTGAGAGTCATGTCATCTATGTGCGTGACTACCGCAACGATCACATCCGCCTGTTCACCATCAAGCAGGCTGACTTCGACACGATAAAGCTGCCGCTTCACCTTACCTCCGACATGCTGGCTTCGGTGATCGCTGAGTTCGTATCGAAGGCAGCAAAAGGGAAGTTGAATACGAAGGAGTCCGACACGCTGGCTCCTGCCTTGGTTGGCTATGCCAAATCAACAGAAACCTACCGGAGCTGGCGGAGAGTTTCTGGAGCAACAGAGCGATTGCATATGGTCATCAATATCTATGCGGGTTCTGAATTGCT…	523
pFSIS11807933-2_00078	47	12	47.12	CGTGGAATTTGATTACGATAAGTCAGTATCAAACGCACATCTTGAGGCCGCAGGCTGGGGTATGGATGCCTTTAACCACTCCAACCCATTTGAGAGTCATGTCATCTATGTGCGTGACTACCGCAACGATCACATCCGCCTGTTCACCATCAAGCAGGCTGACTTCGACACGATAAAGCTGCCGCTTCACCTTACCTCCGACATGCTAGCTTCGGTGATCGCTGAGTTCGTATCGAAGGCAGCAAAAGGGAAGTTGAATACGAAGGAGTCCGACACGCTGGCTCCTGCCTTGGTTGGCTATGCCAAATCAACAGAAACCTACCGGAGCTGGCGGAGAGTGTCTGGAGCAACAGAGCGATTGCATATGGTCATCAATATCTACGCGGGTTCTGGATTGCT…	523
pFSIS11807933-2_00079	48	1	48.1	CATCGTATGGGTGAATTACGGTCTTGAGGGTTGGAGCATTTTCGGATCGAGCGATGACTGGGATGAAGCGGTATCCATCCGTTCGGAAGCGATAGACGAATGCAATATTGACGAGGAAGACATCATCTTGGCAGAAAACAAAAACGAGCTGGTGGTAAAACCTGCGGCCAAGCAAATGACGGAGTGGCACCGGGAACTGGAAGCCGTCCTTATGACCTTGGATGACTGCCAGATGGAATGTGACGGTATGACATGGGCAGTAAGCCACCTACTCAATGAAGCGGGTGTACCTCATGACTGCATGTATGGCTTTGTGCGAAACGAACAGACCAAGGACATCGTGACACCGCATTTCTGGGTTGTCCTGGATGATGGGTGGCTGGTGGATCTGAGGCTACG…	589
pFSIS11807933-2_00079	48	2	48.2	CATGAAAACGATAAAGCGGTTCATCGTATGGGTGAATTACGGTCTTGAGGGTTGGAGCATTTTCGGATCGAGCGATGACTGGGATGAAGCGGTATCAATCCGTTCGGAAGCGATAGACGAATGCAATATTGACGAGGAAGACATCATCTTGGCAGAAAACAAAAACGAGCTGGTGGTAAAACCTGCGGCCAAGCAAATGACGGAGTGGCACCGGGAACTGGAAGCCGTCCTTATGACCTTGGATGACTGCCAGATGGAATGTGACGGTATGACATGGGCAGTAAGCCACCTACTCAATGAAGCGGGTGTACCTCATGACTGCATGTATGGCTTTGTGCGAAACGAACAGACCAAGGACATCGTGACACCGCATTTCTGGGTTGTCCTGGATGATGGGTG…	610
pFSIS11807933-2_00079	48	3	48.3	CATGAAAACGATAAAGCGGTTCATCGTATGGGTGAATTACGGTCTTGAGGGTTGGAGCATTTTCGGATCGAGCGATGACTGGGATGAAGCGGTATCCATCCGTTCGGAAGCGATAGACGAATGCAATATTGACGAGGAAGACATCATCTTGGCAGAAAACAAAAACGAGCTGGTGGTAAAACCTGCGGCCAAGCAAATGACGGAGTGGCACCGGGAACTGGAAGCCGTCCTTATGACCTTGGATGACTGCCAGATGGAATGTGACGGTATGACATGGGCAGTAAACCACCTACTCAATGAAGCGGGTGTACCTCATGACTGCATGTATGGCTTTGTGCGAAACGAACAGACCAAGGACATCGTGACACCGCATTTCTGGGTTGTCCTGGATGATGGGTG…	610
pFSIS11807933-2_00079	48	4	48.4	CATGAAAACGATAAAGCGGTTCATCGTATGGGTGAATTACGGTCTTGAGGGTTGGAGCATTTTCGGATCGAGCGATGACTGGGATGAAGCGGTATCCATCCGTTCGGAAGCGATAGACGAATGCAATATTGACGAGGAAGACATCATCTTGGCAGAAAACAAAAACGAGCTGGTGGTAAAACCTGCGGCCAAGCAAATGACGGAGTGGCACCGGGAACTGGAAGCCGTCCTTATGACCTTGGATGACTGCCAGATGGAATGTGACGGTATGACATGGGCAGTAAGCCACCTACTCAATGAAGCGGGTGTACCTCATGACTGCATGTATGGCTTTGTGCGAAACGAACAAACCAAGGACATCGTGACACCGCATTTCTGGGTTGTCCTGGATGATGGGTG…	610
pFSIS11807933-2_00079	48	5	48.5	CATGAAAACGATAAAGCGGTTCATCGTATGGGTGAATTACGGTCTTGAGGGTTGGAGCATTTTCGGATCGAGCGATGACTGGGATGAAGCGGTATCCATCCGTTCGGAAGCGATAGACGAATGCAATATTGACGAGGAAGACATCATCTTGGCAGAAAACAAAAACGAGCTGGTGGTAAAACCTGCGGCCAAGCAAATGACGGAGTGGCACCGGGAACTGGAAGCCGTCCTTATGACCTTGGATGACTGCCAGATGGAATGTGACGGTATGACATGGGCAGTAAGCCACCTACTCAATGAAGCGGGTGTACCTCATGACTGCATGTATGGCTTTGTGCGAAACGAACAGACCAAGGACATCGTGACACCGCATTTCTGGGTTGTCCCGATGATGGGTGG…	609
pFSIS11807933-2_00079	48	6	48.6	CATGAAAACGATAAAGCGGTTCATCGTATGGGTGAATTACGGTCTTGAGGGTTGGAGCATTTTCGGATCGAGCGATGACTGGGATGAAGCGGTATCCATCCGTTCGGAAGCGATAGACGAATGCAATATTGACGAGGAAGACATCATCTTGGCAGAAAACAAAAACGAGCTGGTGGTAAAACCTGCGGCCAAGCAAATGACGGAGTGGCACCGGGAACTGGAAGCCGTCCTTATGACCTTGGATGACTGCCAGATGGAATGTGACGGTATGACATGGGCAGTAAGCCACCTACTCAATGAAGCGGGTGTACCTCATGACTGCATGTATGGCTTTGTGCGAAACGAACAGACCAAGGACATCGTGACACCGCATTTCTGGGTTGTCCTGGATGATGGGTG…	610
pFSIS11807933-2_00079	48	7	48.7	CATGAAAACGATAAAGCGGTTCATCGTATGGGTGAATTACGGTCTTGAGGGTTGGAGCATTTTCGGATCGAGCGATGACTGGGATGAAGCGGTATCCATCCGTTCGGAAGCGATAGACGAATGCAATATTGACGAGGAAGACATCATCTTGGCAGAAAACAAAAACGAGCTGGTGGTAAAACCTGCGGCCAAGCAAATGACGGAGTGGCACCGGGAACTGGAAGCCGTCCTTATGACCTTGGATGACTGCCAGATGGAATGTGACGGTATGACATGGGCAGTAAGCCACCTACTCAATGAAGCGGGTGTACCTCATGACTGCATGTATGGCTTTGTGCGAAACGAACAGACCAAGGACATCGTGACACCGCATTTCTGGGTTGTCCTGGATGATGGGTG…	610
pFSIS11807933-2_00079	48	8	48.8	CATGAAAACGATAAAGCGGTTCATCGTATGGGTGAATTACGGTCTTGAGGGTTGGAGCATTTTCGGATCGAGCGATGACTGGGATGAAGCGGTATCCATCCGTTCGGAAGCGATAGACGAATGCAATATTGACGAGGAAGACATCATCTTGGCAGAAAACAAAAACGAGCTGGTGGTAAAACCTGCGGCCAAGCAAATGACGGAGTGGCACCGGGAACTGGAAGCCGTCCTTATGACCTTGGATGACTGCCAGATGGAATGTGACGGTATGACATGGGCAGTAAGCCACCTACTCAATGAAGCGGGTGTACCTCATGACTGCATGTATGGCTTTGTGCGAAACGAACAGACCAAGGACATCGTGACACCGCATTTCTGGGTTGTCCTGGATGATGGGTG…	610
pFSIS11807933-2_00079	48	9	48.9	CATGAAAACGATAAAGCGGTTCATCGTATGGGTGAATTACGGTCTTGAGGGTTGGAGCATTTTCGGATCGAGCGATGACTGGGATGAAGCGGTATCCATCCGTTCGGAAGCGATAGACGAATGCAATATTGACGAGGAAGACATCATCTTGGCAGAAAACAAAAACGAGCTGGTGGTAAAACCTGCGGCCAAGCAAATGACGGAGTGGCACCGGGAACTGGAAGCCGTCCTTATGACCTTGGATGACTGCCAGATGGAATGTGACGGTATGACATGGGCAGTAAGCCACCTACTCAATGAAGCGGGTGTACCTCATGACTGCATGTATGGCTTTGTGCGAAACGAACAGACCAAGGACATCGTGACACCGCATTTCTGGGTTGTCCTGGATGATGGGTG…	610
pFSIS11807933-2_00079	48	10	48.10	CATGAAAACGATAAAGCGGTTCATCGTATGGGTGAATTACGGTCTTGAGGGTTGGAGCATTTTCGGATCGAGCGATGACTGGGATGAAGCGGTATCCATCCGTTCGGAAGCGATAGACGAATGCAATATTGACGAGGAAGACATCATCTTGGCAGAAAACAAAAACGAGCTGGTGGTAAAACCTGCGGCCAAGCAAATGACGGAGTGGCACTGGGAACTGGAAGCCGTCCTTATGACCTTGGATGACTGCCAGATGGAATGTGACGGTATGACATGGGCAGTAAGCCACCTACTCAATGAAGCGGGTGTACCTCATGACTGCATGTATGGCTTTGTGCGAAACGAACAGACCAAGGACATCGTGACACCGCATTTCTGGGTTGTCCTGGATGATGGGTG…	610
pFSIS11807933-2_00079	48	11	48.11	CATGAAAACGATAAAGCGGTTCATCGTATGGGTGAATTACGGTCTTGAGGGTTGGAGCATTTTCGGATCGAGCGATGACTGGGATGAAGCGGTATCCATCCGTTCGGAAGCGATAGACGAATGCAATATTGATGAGGAAGACATCATCTTGGCAGAAAACAAAAACGAGCTGGTGGTAAAACCTGCGGCCAAGCAAATGACGGAGTGGCACCGGGAACTGGAAGCCGTCCTTATGACCTTGGATGACTGCCAGATGGAATGTGACGGCATGACATGGGCAGTAAGCCACCTACTCAATGACGCGGGTGTACCTCATGACTGCATGTATGGTTTTGTGCGAAACGAACAGACCAAGGACATCGTGACACCGCATTTCTGGGTTGTCCTGGATGATGGGTG…	610
pFSIS11807933-2_00079	48	12	48.12	CATGAAAACGATAAAGCGGTTCATCGTATGGGTGAATTACGGTCTTGAGGGTTGGAGCATTTTCGGATCGAGCGATGACTGGGATGAAGCGGTATCCATCCGTTCGGAAGCGATAGATGAATGCAATATTGACGAGGAAGACATCATCTTGGCAGAAAACAAAAACGAGCTGGTGGTAAAACCTGCGGCCAAGCAAATGACGGAGTGGCACCGGGAACTGGAAGCCGTCCTTATGACCTTGGATGACTGCCAGATGGAATGTGACGGTATGACATGGGCAGTAAGCCACCTACTCAATGAAGCGGGTGTACCTCATGACTGCATGTATGGCTTTGTGCGAAACGAACAGACCAAGGACATCGTGACACCGCATTTCTGGGTTGTCCTGGATGATGGGTG…	610
pFSIS11807933-2_00079	48	13	48.13	CATGAAAACGATAAAGCGGTTCATCGTATGGGTGAATTACGGTCTTGAGGGTTGGAGCATTTTCGGATCGAGCGATGACTGGGATGAAGCTGTATCCATCCGTTCGGAAGCGATAGACGAATGCAATATTGACGAGGAAGACATCATCTTGGCAGAAAACAAAAACGAGCTGGTGGTAAAACCTGCGGCCAAGCAAATGACGGAGTGGCACCGGGAACTGGAAGCCGTCCTTATGACCTTGGATGACTGCCAGATGGAATGTGACGGTATGACATGGGCAGTAAGCCACCTACTCAATGAAGCGGGTGTACCTCATGACTGCATGTATGGCTTTGTGCGAAACGAACAGACCAAGGACATCGTGACACCGCATTTCTGGGTTGTCCTGGATGATGGGTG…	610
pFSIS11807933-2_00079	48	14	48.14	GTATGGGTGAATTACGGTCTTGAGGGTTGGAGCATTTTCGGATCGAGCGATGACTGGGATGAAGCGGTATCCATCCGTTCGGAAGCGATAGACGAATGCAATATTGACGAGGAAGACATCATCTTGGCAGAAAACAAAAACGAGCTGGTGGTAAAACCTGCGGCCAAGCAAATGACGGAGTGGCACCGGGAACTGGAAGCCGTCCTTATGACCTTGGATGACTGCCAGATGGAATGTGACGGTATGACATGGGCAGTAAGCCACCTACTCAATGAAGCGGGTGTACCTCATGACTGCATGTATGGCTTTGTGCGAAACGAACAGACCAAGGACATCGTGACACCGCATTTCTGGGTTGTCCTGGATGATGGGTGGCTGGTGGATCTGAGGCTACGCATG…	585
pFSIS11807933-2_00080	49	1	49.1	ATGTTGAGACGAGAAAACCAAGGAGATTTGTTCGATGACCAGGTGGTGTTGCCATCACTGGAGTCGGTTCTTACCGGCATATCTTCCAGGCAGCGTTGTGACGATAGAACAACGTACTTCTCCGCTCCGGATGTGGACCTGAGTTTGTACGATCACATCATTGTTTGCCTGTCTGGAGGCAAAGACTCGATTGCTGCGTACTTGCGGCTGGTGGACATGGGTGTTGATAAGTCAAAGGTGGAGTTCTGGCACCATGATGTTGATGGTCAGGAAGGCAGTTCGCTGATGGATTGGGCCTTCATGCGTGATTACTGTCGTCAGCTCGGGGAAGAACTGGGTATCCCAATGTACTTCTCGTGGCTTGAGGGCGGTTTTGAGGGCGAAATGCTCAAAGACAAT…	1117
pFSIS11807933-2_00080	49	2	49.2	ATGTTGAGACGAGAAAACCAAGGAGATTTGTTCGATGACCAGGTGGTGTTGCCATCACTGGAGTCGGTTCTTACCGGCATATCTTCCAGTCAGCGTTGTGACGATAGAACAACGTACTTCTCAGCTCCGGATGTGGACTTGAGTTTGTACGACCACATCATTGTTTGCCTGTCTGGAGGCAAGGACTCGATTGCTGCGTACTTGCGGCTGGTGGACATGGGTGTTGATAAGTCAAAGGTGGAGTTCTGGCACCATGATGTTGATGGTCAGGAAGGTAGTTCGTTGATGGATTGGGCCTTCATGCGTGATTACTGTCGTCAGCTCGGGGAAGAACTGGGTGTCCCAATGTACTTCTCGTGGCTTGAGGGCGGCTTTGAGGGCGAAATGCTCAAAGACAAT…	1117
pFSIS11807933-2_00080	49	3	49.3	ATGTTGAGACGAGAAAACCAAGGAGATTTGTTCGATGACCAGGTGGTGTTGCCATCACTGGAGTCGGTTCTTACCGGCATATCTTCCAGTCAGCGTTGTGACGATAGAACAACGTACTTCTCCGCTCCGGATGTGGACCTGAGTTTGTACGATCACATCATTGTTTGCCTGTCTGGAGGCAAAGACTCGATTGCTGCGTACTTGCGGCTGATGGACATGGGTGTTGATAAGTCAAAGGTGGAGTTCTGGCACCATGATGTTGATGGTCAGGAAGGCAGTTCGTTGATGGATTGGGCCTTCATGCGTGATTACTGTCGTCAGCTCGGGGAAGAACTGGGTATCCCAATGTACTTCTCGTGGCTTGAGGGCGGCTTTGAGGGCGAAATGCTCAAAGACAAT…	1117
pFSIS11807933-2_00080	49	4	49.4	ATGTTGAGACGAGAAAACCAAGGAGATTTGTTCGATGACCAGGTGGTGTTGCCATCACTGGAGTCGGTTCTTACCGGCATATCTTCCAGTCAGCGTTGTGACGATAGAACAACGTACTTCTCCGCTCCGGATGTGGACCTGAGTTTGTACGATCACATCATTGTTTGCCTGTCTGGAGGCAAAGACTCGATTGCTGCGTACTTGCGGCTGGTGGACATGGGTGTTGATAAGTCAAAGGTGGAGTTCTGGCACCATGATGTTGATGGTCAGGAAGGCAGTTCGTTGATGGATTGGGCCTTCATGCGTGATTACTGTCGTCAGCTCGGGGAAGAACTGGGTATCCCAATGTACTTCTCGTGGCTTGAGGGCGGCTTTGAGGGCAAAATGCTCAAAGACAAT…	1117
pFSIS11807933-2_00080	49	5	49.5	ATGTTGAGACGAGAAAACCAAGGAGATTTGTTCGATGACCAGGTGGTGTTGCCATCACTGGAGTCGGTTCTTACCGGCATATCTTCCAGTCAGCGTTGTGACGATAGAACAACGTACTTCTCCGCTCCGGATGTGGACCTGAGTTTGTACGATCACATCATTGTTTGCCTGTCTGGAGGCAAAGACTCGATTGCTGCGTACTTGCGGCTGGTGGACATGGGTGTTGATAAGTCAAAGGTGGAGTTCTGGCACCATGATGTTGATGGTCAGGAAGGCAGTTCGTTGATGGATTGGGCCTTCATGCGTGATTACTGTCGTCAGCTCGGGGAAGAACTGGGTATCCCAATGTACTTCTCGTGGCTTGAGGGCGGCTTTGAGGGCAAAATGCTCAAAGACAAT…	1115
pFSIS11807933-2_00080	49	6	49.6	ATGTTGAGACGAGAAAACCAAGGAGATTTGTTCGATGACCAGGTGGTGTTGCCATCACTGGAGTCGGTTCTTACCGGCATATCTTCCAGTCAGCGTTGTGACGATAGAACAACGTACTTCTCCGCTCCGGATGTGGACCTGAGTTTGTACGATCACATCATTGTTTGCCTGTCTGGAGGCAAAGACTCGATTGCTGCGTACTTGCGGCTGGTGGACATGGGTGTTGATAAGTCAAAGGTGGAGTTCTGGCACCATGATGTTGATGGTCAGGAAGGCAGTTCGTTGATGGATTGGGCCTTCATGCGTGATTACTGTCGTCAGCTCGGGGAAGAACTGGGTATCCCAATGTACTTCTCGTGGCTTGAGGGCGGCTTTGAGGGCGAAATGCTCAAAGACAAT…	1117
pFSIS11807933-2_00080	49	7	49.7	ATGTTGAGACGAGAAAACCAAGGAGATTTGTTCGATGACCAGGTGGTGTTGCCATCACTGGAGTCGGTTCTTACCGGCATATCTTCCAGTCAGCGTTGTGACGATAGAACAACGTACTTCTCCGCTCCGGATGTGGACCTGAGTTTGTACGATCACATCATTGTTTGCCTGTCTGGAGGCAAAGACTCGATTGCTGCGTACTTGCGGCTGGTGGACATGGGTGTTGATAAGTCAAAGGTGGAGTTCTGGCACCATGATGTTGATGGTCAGGAAGGCAGTTCGTTGATGGATTGGGCCTTCATGCGTGATTACTGTCGTCAGCTCGGGGAAGAACTGGGTATCCCAATGTACTTCTCGTGGCTTGAGGGCGGCTTTGAGGGCGAAATGCTCAAAGACAAT…	1117
pFSIS11807933-2_00080	49	8	49.8	ATGTTGAGACGAGAAAACCAAGGAGATTTGTTCGATGACCAGGTGGTGTTGCCATCACTGGAGTCGGTTCTTACCGGCATATCTTCCAGTCAGCGTTGTGACGATAGAACAACGTACTTCTCCGCTCCGGATGTGGACCTGAGTTTGTACGATCACATCATTGTTTGCCTGTCTGGAGGCAAAGACTCGATTGCTGCGTACTTGCGGCTGGTGGACATGGGTGTTGATAAGTCAAAGGTGGAGTTCTGGCACCATGATGTTGATGGTCAGGAAGGCAGTTCGTTGATGGATTGGGCCTTCATGCGTGATTACTGTCGTCAGCTCGGGGAAGAACTGGGTATCCCAATGTACTTCTCGTGGCTTGAGGGCGGCTTTGAGGGCGAAATGCTCAAAGACAAT…	1117
pFSIS11807933-2_00080	49	9	49.9	ATGTTGAGACGAGAAAACCAAGGAGATTTGTTCGATGACCAGGTGGTGTTGCCATCACTGGAGTCGGTTCTTACCGGCATATCTTCCAGTCAGCGTTGTGACGATAGAACAACGTACTTCTCCGCTCCGGATGTGGACCTGAGTTTGTACGATCACATCATTGTTTGCCTGTCTGGAGGCAAAGACTCGATTGCTGCGTACTTGCGGCTGGTGGACATGGGTGTTGATAAGTCAAAGGTGGAGTTCTGGCACCATGATGTTGATGGTCAGGAAGGCAGTTCGTTGATGGATTGGGCCTTCATGCGTGATTACTGTCGTCAGCTCGGGGAAGAACTGGGTATCCCAATGTACTTCTCGTGGCTTGAGGGCGGCTTTGAGGGCGAAATGCTCAAAGACAAT…	1118
pFSIS11807933-2_00080	49	10	49.10	ATGTTGAGACGAGAAAACCAAGGAGATTTGTTCGATGACCAGGTGGTGTTGCCATCACTGGAGTCGGTTCTTACCGGCATATCTTCCAGTCAGCGTTGTGACGATAGAACAACGTACTTCTCCGCTCCGGATGTGGACCTGAGTTTGTACGATCACATCATTGTTTGCCTGTCTGGAGGCAAAGACTCGATTGCTGCGTACTTGCGGCTGGTGGACATGGGTGTTGATAAGTCAAAGGTGGAGTTCTGGCACCATGATGTTGATGGTCAGGAAGGCAGTTCGTTGATGGATTGGGCCTTCATGCGTGATTACTGTCGTCAGCTCGGGGAAGAACTGGGTATCCCAATGTACTTCTCGTGGCTTGAGGGCGGCTTTGAGGGCGAAATGCTCAAAGACAAT…	1117
pFSIS11807933-2_00080	49	11	49.11	ATGTTGAGACGAGAAAACCAAGGAGATTTGTTCGATGACCAGGTGGTGTTGCCATCACTGGAGTCGGTTCTTACCGGCATATCTTCCAGTCAGCGTTGTGACGATAGAACAACGTACTTCTCCGCTCCGGATGTGGACCTGAGTTTGTACGATCACATCATTGTTTGCCTGTCTGGAGGCAAAGACTCGATTGCTGCGTACTTGCGGCTGGTGGACATGGGTGTTGATAAGTCAAAGGTGGAGTTCTGGCACCATGATGTTGATGGTCAGGAAGGCAGTTCGTTGATGGATTGGGCCTTCATGCGTGATTACTGTCGTCAGCTCGGGGAAGAACTGGGTATCCCAATGTACTTCTCGTGGCTTGAGGGCGGCTTTGAGGGCGAAATGCTCAAAGACAAT…	1116
pFSIS11807933-2_00080	49	12	49.12	ATGTTGAGACGAGAAAACCAAGGAGATTTGTTCGATGACCAGGTGGTGTTGCCATCACTGGAGTCGGTTCTTACCGGCATATCTTCCAGTCAGCGTTGTGACGATAGAACAACGTACTTCTCCGCTCCGGATGTGGACCTGAGTTTGTACGATCACATCATTGTTTGCCTGTCTGGAGGCAAAGACTCGATTGCTGCGTACTTGCGGCTGGTGGACATGGGTGTTGATAAGTCAAAGGTGGAGTTCTGGCACCATGATGTTGATGGTCAGGAAGGCAGTTCGTTGATGGATTGGGCCTTCATGCGTGATTACTGTCGTCAGCTCGGGGAAGAACTGGGTATCCCAATGTACTTCTCGTGGCTTGAGGGCGGCTTTGAGGGCGAAATGCTCAAAGACAAT…	1117
pFSIS11807933-2_00080	49	13	49.13	ATGTTGAGACGAGAAAACCAAGGAGATTTGTTCGATGACCAGGTGGTGTTGCCATCACTGGAGTCGGTTCTTACCGGCATATCTTCCAGTCAGCGTTGTGACGATAGAACAACGTACTTCTCCGCTCCGGATGTGGACCTGAGTTTGTACGATCACATCATTGTTTGCCTGTCTGGAGGCAAAGACTCGATTGCTGCGTACTTGCGGCTGGTGGACATGGGTGTTGATAAGTCAAAGGTGGAGTTCTGGCACCATGATGTTGATGGTCAGGAAGGCAGTTCGTTGATGGATTGGGCCTTCATGCGTGATTACTGTCGTCAGCTCGGGGAAGAACTGGGTATCCCAATGTACTTCTCGTGGCTTGAGGGCGGCTTTGAGGGCGAAATGCTCAAAGACAAT…	1117
pFSIS11807933-2_00080	49	14	49.14	ATGTTGAGACGAGAAAACCAAGGAGATTTGTTCGATGACCAGGTGGTGTTGCCATCACTGGAGTCGGTTCTTACCGGCATATCTTCCAGTCAGCGTTGTGACGATAGAACAACGTACTTCTCCGCTCCGGATGTGGACCTGAGTTTGTACGATCACATCATTGTTTGCCTGTCTGGAGGCAAAGACTCGATTGCTGCGTACTTGCGGCTGGTGGACATGGGTGTTGATAAGTCAAAGGTGGAGTTCTGGCACCATGATGTTGATGGTCAGGAAGGCAGTTCGTTGATGGATTGGGCCTTCATGCGTGATTACTGTCGTCAGCTCGGGGAAGAACTGGGTATCCCAATGTACTTCTCGTGGCTTGAGGGCGGCTTTGAGGGCGAAATGCTCAAAGACAAT…	1117
pFSIS11807933-2_00080	49	15	49.15	ATGTTGAGACGAGAAAACCAAGGAGATTTGTTCGATGACCAGGTGGTGTTGCCATCACTGGAGTCGGTTCTTACCGGCATATCTTCCAGTCAGCGTTGTGACGATAGAACAACGTACTTCTCCGCTCCGGATGTGGACCTGAGTTTGTACGATCACATCATTGTTTGCCTGTCTGGAGGCAAAGACTCGATTGCTGCGTACTTGCGGCTGGTGGACATGGGTGTTGATAAGTCAAAGGTGGAGTTCTGGCACCATGATGTTGATGGTCAGGAAGGCAGTTCGTTGATGGATTGGGCCTTCATGCGTGATTACTGTCGTCAGCTCGGGGAAGAACTGGGTATCCCAATGTACTTCTCGTGGCTTGAGGGCGGCTTTGAGGGCGAAATGCTCAAAGACAAT…	1117
pFSIS11807933-2_00080	49	16	49.16	ATGTTGAGACGAGAAAACCAAGGAGATTTGTTCGATGACCAGGTGGTGTTGCCATCACTGGAGTCGGTTCTTACCGGCATATCTTCCAGTCAGCGTTGTGACGATAGAACAACGTACTTCTCCGCTCCGGATGTGGACCTGAGTTTGTACGATCACATCATTGTTTGCCTGTCTGGAGGCAAAGACTCGATTGCTGCGTACTTGCGGCTGGTGGACATGGGTGTTGATAAGTCAAAGGTGGAGTTCTGGCACCATGATGTTGATGGTCAGGAAGGCAGTTCGTTGATGGATTGGGCCTTCATGCGTGATTACTGTCGTCAGCTCGGGGAAGAACTGGGTATCCCAATGTACTTCTCGTGGCTTGAGGGCGGCTTTGAGGGCGAAATGCTCAAAGACAAT…	1118
pFSIS11807933-2_00080	49	17	49.17	ATGTTGAGACGAGAAAACCAAGGAGATTTGTTCGATGACCAGGTGGTGTTGCCATCACTGGAGTCGGTTCTTACCGGTATATCTTCCAGTCAGCGTTGTGACGATAGAACAACGTACTTCTCAGCGCCGGATGTGGACTTGAGTTTGTACGACCACATCATTGTTTGCCTGTCTGGAGGCAAGGACTCGATTGCTGCGTACTTGCGGCTGGTGGACATGGGTGTTGATAAGTCAAAGGTGGAGTTCTGGCACCATGATGTTGATGGTCAGGAAGGTAGTTCGTTGATGGATTGGGCCTTCATGCGTGATTACTGTCGTCAGCTCGGGGAAGAACTGGGTGTCCCAATGTACTTCTCGTGGCTTGAGGGCGGCTTTGAGGGCGAAATGCTCAAAGACAAT…	1117
pFSIS11807933-2_00080	49	18	49.18	ATGTTGAGACGAGAAAACCAAGGAGATTTGTTCGATGACCAGGTGGTGTTGCCATCACTGGAGTCGGTTCTTACCGGTATATCTTCCAGTCAGCGTTGTGACGATAGAACAACGTACTTCTCCGCTCCGGATGTGGACCTGAGTTTGTACGATCACATCATTGTTTGCCTTTCTGGAGGCAAAGACTCGATTGCTGCGTACTTGCGGCTGGTGGACATGGGTGTTGATAAGTCAAAGGTGGAGTTCTGGCACCATGATGTTGATGGTCAGGAAGGCAGTTCGTTGATGGATTGGGCCTTCATGCGTGATTACTGTCGTCAGCTCGGGGAGGAACTGGGTATCCCAATGTACTTCTCGTGGCTTGAGGGCGGCTTTGAGGGCGAAATGCTCAAAGACAAT…	1117
pFSIS11807933-2_00080	49	19	49.19	ATGTTGAGACGAGAAAACCAAGGAGATTTGTTCGATGACCAGGTGGTGTTGCCATCACTGGAGTCGGTTCTTTCCGGCATATCTTCCAGTCAGCGTTGTGACGATAGAACAACGTACTTCTCCGCTCCGGATGTGGACCTGAGTTTGTACGATCACATCATTGTTTGCCTGTCTGGAGGCAAAGACTCGATTGCTGCGTACTTGCGGCTGGTGGACATGGGTGTTGATAAGTCAAAGGTGGAGTTCTGGCACCATGATGTTGATGGTCAGGAAGGCAGTTCGTTGATGGATTGGGCCTTCATGCGTGATTACTGTCGTCAGCTCGGGGAAGAACTGGGTATCCCAATGTACTTCTCGTGGCTTGAGGGCGGCTTTGAGGGCGAAATGCTCAAAGACAAT…	1117
pFSIS11807933-2_00080	49	20	49.20	ATGTTGAGACGAGAAAACCAAGGAGATTTGTTCGATGACCGGGTGGTGTTGCCATCACTGGAGTCGGTTCTTACCGGCATATCTTCCAGTCAGCGTTGTGACGATAGAACAACGTACTTCTCCGCTCCGGATGTGGACCTGAGTTTGTACGATCACATCATTGTTTGCCTGTCTGGAGGCAAAGACTCGATTGCTGCGTACTTGCGGCTGGTGGACATGGGTGTTGATAAGTCAAAGGTGGAGTTCTGGCACCATGATGTTGATGGTCAGGAAGGCAGTTCGTTGATGGATTGGGCCTTCATGCGTGATTACTGTCGTCAGCTCGGGGAAGAACTGGGTATCCCAATGTACTTCTCGTGGCTTGAGGGCGGCTTTGAGGGCGAAATGCTCAAAGACAAT…	1117
pFSIS11807933-2_00083	50	1	50.1	CATGAGCAAGAGAACCAAAGACAAAGACATGGAGAAACTCGACGTAATCAAAGACTCACCGCAAATGAGCCTGTTTGAGATCATTGAATCTCCGGCCAAGAAAGACGACTACTCCAACACCATCGAGATCTACGATGCGCTGCCGAAGTACATTTGGGACCAAAAGCGTGAGCATGAAGATTTATCCAACGCTGTAGTGACACGACAATGCACCATCAGAGGCCAGCATTTCACGGTGAAGGTGAAGCCAGCCATCATCGAGAAGGATGACGGAAGAACCGTGCTGATCTACGCGGGACAGCGAGAGGAAATCCTTGAGGATGCTCTACGCAAGCTCGCAGTGAACGGGAAAGGCCATATCATCGAGGGCAAGGCTGGAGTCATGTTCACTCTGTACGA…	1066
pFSIS11807933-2_00083	50	2	50.2	CATGAGCAAGAGAACCAAAGACAAAGACCTGGAGAAACTCGACGTAATCAAAGACTCACCGCAAATGAGCCTGTTTGAGATCATTGAATCTCCGGCCAAGAAAGACGACTACTCCAACACCATCGAGATCTACGATGCGCTGCCGAAGTACATTTGGGACCAAAAGAGTGAGCATGAAGATTTATCCAACGCTGTAGTGACACGACAATGCACCATCAGAGGCCAGCATTTCACGGTGAAGGTGAAGCCAGCCATCATCGAGAAGGATGACGGAAGAACCGTGCTGATCTACGCGGGACAGCGAGAGGAAATCCTTGAGGATGCTCTACGCAAGCTCGCAGTGAACGGGAAAGGCCATATCATCGAGGGCAAGGCTGGAGTCATGTTCACTCTGTACGA…	1066
pFSIS11807933-2_00083	50	3	50.3	CATGAGCAAGAGAACCAAAGACAAAGACCTGGAGAAACTCGACGTAATCAAAGACTCACCGCAAATGAGCCTGTTTGAGATCATTGAATCTCCGGCCAAGAAAGACGACTACTCCAACACCATCGAGATCTACGATGCGCTGCCGAAGTACATTTGGGACCAAAAGCGTGAGCATGAAGATTTATCCAACGCTGTAGTGACACGACAATGCACCATCAGAGGCCAGCATTTCACGGTGAAGGTGAAGCCAGCCATCATCGAGAAGGATGACGGAAGAACCGTGCTGATCTACGCGGGACAGCGAGAGGAAATCCTTGAGGATGCTCTACGCAAGCTCGCAGTGAACGGGAAAGGCCATATCATCGAGGGCAAGGCTGGAGTCATGTTCACTCTGTACGA…	1067
pFSIS11807933-2_00083	50	4	50.4	CATGAGCAAGAGAACCAAAGACAAAGACCTGGAGAAACTCGACGTAATCAAAGACTCACCGCAAATGAGCCTGTTTGAGATCATTGAATCTCCGGCCAAGAAAGACGACTACTCCAACACCATCGAGATCTACGATGCGCTGCCGAAGTACATTTGGGACCAAAAGCGTGAGCATGAAGATTTATCCAACGCTGTAGTGACACGACAATGCACCATCAGAGGCCAGCATTTCACGGTGAAGGTGAAGCCAGCCATCATCGAGAAGGATGACGGAAGAACCGTGCTGATCTACGCGGGACAGCGAGAGGAAATCCTTGAGGATGCTCTACGCAAGCTCGCAGTGAACGGGAAAGGCCATATCATCGAGGGCAAGGCTGGAGTCATGTTCACTCTGTACGA…	1066
pFSIS11807933-2_00083	50	5	50.5	CATGAGCAAGAGAACCAAAGACAAAGACCTGGAGAAACTCGACGTAATCAAAGACTCACCGCAAATGAGCCTGTTTGAGATCATTGAATCTCCGGCCAAGAAAGACGACTACTCCAACACCATCGAGATCTACGATGCGCTGCCGAAGTACATTTGGGACCAAAAGCGTGAGCATGAAGATTTATCCAACGCTGTAGTGACACGACAATGCACCATCAGAGGCCAGCATTTCACGGTGAAGGTGAAGCCAGCCATCATCGAGAAGGATGACGGAAGAACCGTGCTGATCTACGCGGGACAGCGAGAGGAAATCCTTGAGGATGCTCTACGCAAGCTCGCAGTGAACGGGAAAGGCCATATCATCGAGGGCAAGGCTGGAGTCATGTTCACTCTGTACGA…	1066
pFSIS11807933-2_00083	50	6	50.6	CATGAGCAAGAGAACCAAAGACAAAGACCTGGAGAAACTCGACGTAATCAAAGACTCACCGCAAATGAGCCTGTTTGAGATCATTGAATCTCCGGCCAAGAAAGACGACTACTCCAACACCATCGAGATCTACGATGCGCTGCCGAAGTACATTTGGGACCAAAAGCGTGAGCATGAAGATTTATCCAACGCTGTAGTGACACGACAATGCACCATCAGAGGCCAGCATTTCACGGTGAAGGTGAAGCCAGCCATCATCGAGAAGGATGACGGAAGAACCGTGCTGATCTACGCGGGACAGCGAGAGGAAATCCTTGAGGATGCTCTACGCAAGCTCGCAGTGAACGGGAAAGGCCATATCATCGAGGGCAAGGCTGGAGTCATGTTCACTCTGTACGA…	1065
pFSIS11807933-2_00083	50	7	50.7	CATGAGCAAGAGAACCAAAGACAAAGACCTGGAGAAACTCGACGTAATCAAAGACTCACCGCAAATGAGCCTGTTTGAGATCATTGAATCTCCGGCCAAGAAAGACGACTACTCCAACACCATCGAGATCTACGATGCGCTGCCGAAGTACATTTGGGACCAAAAGCGTGAGCATGAAGATTTATCCAACGCTGTAGTGACACGACAATGCACCATCAGAGGCCAGCATTTCACGGTGAAGGTGAAGCCAGCCATCATCGAGAAGGATGACGGAAGAACCGTGCTGATCTACGCGGGACAGCGAGAGGAAATCCTTGAGGATGCTCTACGCAAGCTCGCAGTGAACGGGAAAGGCCATATCATCGAGGGCAAGGCTGGAGTCATGTTCACTCTGTACGA…	1066
pFSIS11807933-2_00083	50	8	50.8	CATGAGCAAGAGAACCAAAGACAAAGACCTGGAGAAACTCGACGTAATCAAAGACTCACCGCAAATGAGCCTGTTTGAGATCATTGAATCTCCGGCCAAGAAAGACGACTACTCCAACACCATCGAGATCTACGATGCGCTGCCGAAGTACATTTGGGACCAAAAGCGTGAGCATGAAGATTTATCCAACGCTGTAGTGACACGACAATGCACCATCAGAGGCCAGCATTTCACGGTGAAGGTGAAGCCAGCCATCATCGAGAAGGATGACGGAAGAACCGTGCTGATCTACGCGGGACAGCGAGAGGAAATCCTTGAGGATGCTCTACGCAAGCTCGCAGTGAACGGGAAAGGCCATATCATCGAGGGCAAGGCTGGAGTCATGTTCACTCTGTACGA…	1066
pFSIS11807933-2_00083	50	9	50.9	CATGAGCAAGAGAACCAAAGACAAAGACCTGGAGAAACTCGACGTAATCAAAGACTCACCGCAAATGAGCCTGTTTGAGATCATTGAATCTCCGGCCAAGAAAGACGACTACTCCAACACCATCGAGATCTACGATGCGCTGCCGAAGTACATTTGGGACCAAAAGCGTGAGCATGAAGATTTATCCAACGCTGTAGTGACACGACAATGCACCATCAGAGGCCAGCATTTCACGGTGAAGGTGAAGCCAGCCATCATCGAGAAGGATGACGGAAGAACCGTGCTGATCTACGCGGGACAGCGAGAGGAAATCCTTGAGGATGCTCTACGCAAGCTCGCAGTGAACGGGAAAGGCCATATCATCGAGGGCAAGGCTGGAGTCATGTTCACTCTGTACGA…	1066
pFSIS11807933-2_00083	50	10	50.10	CATGAGCAAGAGAACCAAAGACAAAGACCTGGAGAAACTCGACGTAATCAAAGACTCACCGCAAATGAGCCTGTTTGAGATCATTGAATCTCCGGCCAAGAAAGACGACTACTCCAACACCATCGAGATCTACGATGCGCTGCCGAAGTACATTTGGGACCAAAAGCGTGAGCATGAAGATTTATCCAACGCTGTAGTGACACGACAATGCACCATCAGAGGCCAGCATTTCACGGTGAAGGTGAAGCCAGCCATCATCGAGAAGGATGACGGAAGAACCGTGCTGATCTACGCGGGACAGCGAGAGGAAATCCTTGAGGATGCTCTACGCAAGCTCGCAGTGAACGGGAAAGGCCATATCATCGAGGGCAAGGCTGGAGTCATGTTCACTCTGTACGA…	1066
pFSIS11807933-2_00083	50	11	50.11	CATGAGCAAGAGAACCAAAGACAAAGACCTGGAGAAACTCGACGTAATCAAAGACTCACCGCAAATGAGCCTGTTTGAGATCATTGAATCTCCGGCCAAGAAAGACGACTACTCCAACACCATCGAGATCTACGATGCGCTGCCGAAGTACATTTGGGACCAAAAGCGTGAGCATGAAGATTTATCCAACGCTGTAGTGACACGACAATGCACCATCAGAGGCCAGCATTTCACGGTGAAGGTGAAGCCAGCCATCATCGAGAAGGATGACGGAAGAACCGTGCTGATCTACGCGGGACAGCGAGAGGAAATCCTTGAGGATGCTCTACGCAAGCTCGCAGTGAACGGGAAAGGCCATATCATCGAGGGCAAGGCTGGAGTCATGTTCACTCTGTACGA…	1066
pFSIS11807933-2_00083	50	12	50.12	CATGAGCAAGAGAACCAAAGACAAAGACCTGGAGAAACTCGACGTAATCAAAGACTCACCGCAAATGAGCCTGTTTGAGATCATTGAATCTCCGGCCAAGAAAGACGACTACTCCAACACCATCGAGATCTACGATGCGCTGCCTAAGTACATTTGGGACCAAAAGCGTGAGCATGAAGATTTGTCCAACGCTGTAGTGACGCGACAATGCTCCATCAGAGGCCAGCAGTTCACGGTGAAGGTGAAGCCAGCCATCATCGAGAAGGATGACGGAAGAACCGTGCTGATCTACGCGGGACAGCGAGAGGAAATCCTTGAGGATGCTCTACGAAAGCTCGCAGTGAACGGGAAAGGCCATATCATCGAGGGCAAGGCTGGAGTCATGTTCACTCTGTACGA…	1066
pFSIS11807933-2_00083	50	13	50.13	CATGAGCAAGAGAACCAAAGACAAAGACCTGGAGAAACTCGACGTAATCAAAGACTCACCGCAAATGAGCCTGTTTGAGATCATTGAATCTCCGGCCAAGAAAGACGACTACTCCAACACCATCGAGATCTACGATGCGCTGCCTAAGTACATTTGGGACCAAAAGCGTGAGCATGAAGATTTGTCCAACGCTGTAGTGACGCGACAATGCTCCATCAGAGGCCAGCAGTTCACGGTGAAGGTGAAGCCAGCCATCATCGAGAAGGATGACGGAAGAACCGTGCTGATCTACGCGGGACAGCGAGAGGAAATCCTTGAGGATGCTCTACGCAAGCTCGCAGTGAACGGGAAAGGCCATATCATCGAGGGCAAGGCTGGAGTCATGTTCACTCTGTACGA…	1066
pFSIS11807933-2_00083	50	14	50.14	CATGAGCAAGAGAACCAAAGACAAAGACCTGGAGAAACTCGACGTAATCAAAGACTCACCGCAAATGAGCCTGTTTGAGATCATTGAATCTCCGGCCAAGAAAGACGACTACTCCAACACCATCGAGATCTACGATGCGCTGCCTAAGTACATTTGGGACCAAAAGCGTGAGCATGAAGATTTGTCCAACGCTGTAGTGACGCGACAATGCTCCATCAGAGGCCAGCAGTTCACGGTGAAGGTGAAGCCAGCCATCATCGAGAAGGATGACGGAAGAACTGTGCTGATCTACGCGGGACAGCGAGAGGAAATCCTTGAGGATGCTCTACGAAAGCTCGCAGTGAACGGGAAAGGCCATATCATCGAGGGCAAGGCTGGAGTCATGTTCACTCTGTACGA…	1066
pFSIS11807933-2_00083	50	15	50.15	CATGAGCAAGAGAACTAAAGACAAAGACCTGGAGAAACTCGACGTAATCAAAGACTCACCGCAAATGAGCCTGTTTGAGATTATTGAATCTCCGGCCAAGAAAGACGACTACTCCAACACCATCGAGATCTACGATGCGCTGCCTAAGTACATTTGGGACCAAAAGCGTGAGCATGAAGATTTGTCCAACGCTGTAGTGACGCGACAATGCTCCATCAGAGGCCAGCAGTTCACGGTGAAGGTGAAGCCAGCCATCATCGAGAAGGATGACGGAAGAACCGTGCTGATCTACGCGGGACAGCGAGAGGAAATCCTTGAGGATGCTCTACGCAAGCTCGCAGTGAACGGGAAAGGCCATATCATCGAGGGCAAGGCTGGAGTCATGTTCACTCTGTACGA…	1066
pFSIS11807933-2_00084	51	1	51.1	CATGACAGCATCTGTAGCGGCCACTGAATTGGCGAAACTGGGGAAATGTGAAGCGATGATCAAGAAAGTCGCCAGCCATCCTCGCCCTGCCCTGTCAAAGCGCCCACAATCGCCACAGGGGACAGATAGCACCCTTCGGGGTGAGTTCGCTCATTTCCGATATGAAGCGGCAGCCCTGCGTTTTATGAGCGGCACTGCGGGGGCTAAGCGTCGCATCTACCAGCTAGTGTTTTCAGCGACGGTAGCAGCGGGAGCATTGACAATGCTGGCGGCATGGACCACCAGCTAG	289
pFSIS11807933-2_00085	52	1	52.1	GGTGAGTCTACCAACAGAGCGATGGCTAGATCTGCTAGATCCGAAGCTCGAAGAAGAACGATCCGAGATAACAGAGGATCTGCTAGAGGCAGAGGGACGAGAGTTTGTTGCAGAGGTACGGAGCAAACTGGATCACGCCTTAGCGGTTCTTGCTGTCGAGGCGCAGCAGGAAGCGGACATGTACTGGAACGCGCACAAATCAGCGCGTGAAGAAGCGTCAGAGGACGAACAAGGGCGTGTCGGTACACGGGTTCGCATTCTAGGCGTATCACTCGTTGCAGAGTGGTATCGCAACAGATTTGTCGAACAAGTTCCCGGACAAAAGAAAAGGGTTCTATCGACACATATCAAGAAGGGTCGCGGTCATGCCTACAGCATGTCGCACTTCAAGAAAGAGCC…	541
pFSIS11807933-2_00086	53	1	53.1	ATGAGTCAATTTGTTCTGGGTTTGGATATTGGTTACTCCAACCTGAAAATGGCAATGGGGTATAAAGGTGAGGAAGCTCGCACAGTCGTCATGCCGGTGGGGGCAGGTCCATTGGAACTGATGCCACAACAGTTAACTGGCAGTGCAGGGACCTGCATTCAGGTTGTGATTGATGGAGAGAAATGGGTTGCAGGCGTCGAGCCTGACCGATTGCAAGGATGGGAGCGTGAGCTTCACGGCGACTATCCTTCGACCAATCCATACAAGGCTCTTTTCTACGCTGCACTCCTGATGTCCGAGCAGAAGGAGATCGATGTGCTGGTGACTGGCCTGCCTGTTAGTCAGTACATGGACGTAGAGCGCAGAGAGGCGTTGAAATCTCGGCTTGAGGGTGAACAC…	985
pFSIS11807933-2_00086	53	2	53.2	ATGAGTCAATTTGTTCTGGGTTTGGATATTGGTTACTCCAACCTGAAAATGGCAATGGGGTATAAAGGTGAGGAAGCTCGCACAGTCGTCATGCCGGTGGGGGCAGGTCCATTGGAACTGATGCCACAACAGTTAACTGGCGGTGCAGGGACCTGCATTCAGGTTGTGATTGATGGAGAGAAATGGGTTGCAGGCGTCGAGCCTGACCGATTGCAAGGATGGGAGCGTGAGCTTCACGGCGACTATCCTTCGACCAATCCATACAAGGCTCTTTTCTACGCTGCACTCCTGATGTCCGAGCAGAAGGAGATCGATGTGCTGGTGACTGGCCTGCCTGTTAGTCAGTACATGGACGTAGAGCGCAGAGAGGCGTTGAAAGCTCGGCTTGAGGGCGAACAC…	985
pFSIS11807933-2_00086	53	3	53.3	ATGAGTCAATTTGTTCTGGGTTTGGATATTGGTTACTCCAACCTGAAAATGGCAATGGGGTATAAAGGTGAGGAAGCTCGCACAGTCGTCATGCCGGTGGGGGCAGGTCCATTGGAACTGATGCCACAACAGTTAACTGGCGGTGCAGGGACCTGCATTCAGGTTGTGATTGATGGAGAGAAATGGGTTGCAGGCGTCGAGCCTGACCGATTGCAAGGATGGGAGCGTGAGCTTCACGGCGACTATCCTTCGACCAATCCATACAAGGCTCTTTTCTACGCTGCACTCCTGATGTCCGAGCAGAAGGAGATCGATGTGCTGGTGACTGGCCTGCCTGTTAGTCAGTACATGGACGTAGAGCGCAGAGAGGCGTTGAAATCTCGGCTTGAGGGTGAACAC…	985
pFSIS11807933-2_00086	53	4	53.4	ATGAGTCAATTTGTTCTGGGTTTGGATATTGGTTACTCCAACCTGAAAATGGCAATGGGGTATAAAGGTGAGGAAGCTCGCACAGTCGTCATGCCGGTGGGGGCAGGTCCATTGGAACTGATGCCACAACAGTTAACTGGCGGTGCAGGGACCTGCATTCAGGTTGTGATTGATGGAGAGAAATGGGTTGCAGGCGTCGAGCCTGACCGATTGCAAGGATGGGAGCGTGAGCTTCACGGCGACTATCCTTCGACCAATCCATACAAGGCTCTTTTCTACGCTGCACTCCTGATGTCCGAGCAGAAGGAGATCGATGTGCTGGTGACTGGCCTGCCTGTTAGTCAGTACATGGACGTAGAGCGCAGAGAGGCGTTGAAATCTCGGCTTGAGGGTGAACAC…	985
pFSIS11807933-2_00086	53	5	53.5	ATGAGTCAATTTGTTCTGGGTTTGGATATTGGTTACTCCAACCTGAAAATGGCAATGGGGTATAAAGGTGAGGAAGCTCGCACAGTCGTCATGCCGGTGGGGGCAGGTCCATTGGAACTGATGCCACAACAGTTAACTGGCGGTGCAGGGACCTGCATTCAGGTTGTGATTGATGGAGAGAAATGGGTTGCAGGCGTCGAGCCTGACCGATTGCAAGGATGGGAGCGTGAGCTTCACGGCGACTATCCTTCGACCAATCCATACAAGGCTCTTTTCTACGCTGCACTCCTGATGTCCGAGCAGAAGGAGATCGATGTGCTGGTGACTGGCCTGCCTGTTAGTCAGTACATGGACGTAGAGCGCAGAGAGGCGTTGAAATCTCGGCTTGAGGGTGAACAC…	985
pFSIS11807933-2_00086	53	6	53.6	ATGAGTCAATTTGTTCTGGGTTTGGATATTGGTTACTCCAACCTGAAAATGGCAATGGGGTATAAAGGTGAGGAAGCTCGCACAGTCGTCATGCCGGTGGGGGCAGGTCCATTGGAACTGATGCCACAACAGTTAACTGGCGGTGCAGGGACCTGCATTCAGGTTGTGATTGATGGAGAGAAATGGGTTGCAGGCGTCGAGCCTGACCGATTGCAAGGATGGGAGCGTGAGCTTCACGGCGACTATCCTTCGACCAATCCATACAAGGCTCTTTTCTACGCTGCACTCCTGATGTCCGAGCAGAAGGAGATCGATGTGCTGGTGACTGGCCTGCCTGTTAGTCAGTACATGGACGTAGAGCGCAGAGAGGCGTTGAAATCTCGGCTTGAGGGTGAACAC…	985
pFSIS11807933-2_00086	53	7	53.7	ATGAGTCAATTTGTTCTGGGTTTGGATATTGGTTACTCCAACCTGAAAATGGCAATGGGGTATAAAGGTGAGGAAGCTCGCACAGTCGTCATGCCGGTGGGGGCAGGTCCATTGGAACTGATGCCACAACAGTTAACTGGCGGTGCAGGGACCTGCATTCAGGTTGTGATTGATGGAGAGAAATGGGTTGCAGGCGTCGAGCCTGACCGATTGCAAGGATGGGAGCGTGAGCTTCACGGCGACTATCCTTCGACCAATCCATACAAGGCTCTTTTCTACGCTGCACTCCTGATGTCCGAGCAGAAGGAGATCGATGTGCTGGTGACTGGCCTGCCTGTTAGTCAGTACATGGACGTAGAGCGCAGAGAGGCGTTGAAATCTCGGCTTGAGGGTGAACAC…	985
pFSIS11807933-2_00086	53	8	53.8	ATGAGTCAATTTGTTCTGGGTTTGGATATTGGTTACTCCAACCTGAAAATGGCAATGGGGTATAAAGGTGAGGAAGCTCGCACAGTCGTCATGCCGGTGGGGGCAGGTCCATTGGAACTGATGCCACAACAGTTAACTGGCGGTGCAGGGACCTGCATTCAGGTTGTGATTGATGGAGAGAAATGGGTTGCAGGCGTCGAGCCTGACCGATTGCAAGGATGGGAGCGTGAGCTTCACGGCGACTATCCTTCGACCAATCCATACAAGGCTCTTTTCTACGCTGCACTCCTGATGTCCGAGCAGAAGGAGATCGATGTGCTGGTGACTGGCCTGCCTGTTAGTCAGTACATGGACGTAGAGCGCAGAGAGGCGTTGAAATCTCGGCTTGAGGGTGAACAC…	985
pFSIS11807933-2_00086	53	9	53.9	ATGAGTCAATTTGTTCTGGGTTTGGATATTGGTTACTCCAACCTGAAAATGGCAATGGGGTATAAAGGTGAGGAAGCTCGCACAGTCGTCATGCCGGTGGGGGCAGGTCCATTGGAACTGATGCCACAACAGTTAACTGGCGGTGCAGGGACCTGCATTCAGGTTGTGATTGATGGAGAGAAATGGGTTGCAGGCGTCGAGCCTGACCGATTGCAAGGATGGGAGCGTGAGCTTCACGGCGACTATCCTTCGACCAATCCATACAAGGCTCTTTTCTACGCTGCACTCCTGATGTCCGAGCAGAAGGAGATCGATGTGCTGGTGACTGGCCTGCCTGTTAGTCAGTACATGGACGTAGAGCGCAGAGAGGCGTTTAAATCTCGGCTTGAGGGTGAACAC…	985
pFSIS11807933-2_00086	53	10	53.10	ATGAGTCAATTTGTTCTGGGTTTGGATATTGGTTACTCCAACCTGAAAATGGCAATGGGGTATAAAGGTGAGGAAGCTCGCACAGTCGTCATGCCGGTGGGGGCAGGTCCATTGGAACTGATGCCACAACAGTTAACTGGCGGTGCAGGGACCTGCATTCAGGTTGTGATTGATGGAGAGAAATGGGTTGCAGGCGTCGAGCCTGACCGATTGCAAGGATGGGAGCGTGAGCTTCACGGTGACTATCCTTCGACCAATCCATACAAGGCTCTTTTCTACGCTGCACTCCTGATGTCCGAGCAGAAGGAGATCGATGTGCTGGTGACTGGCCTGCCTGTTAGTCAGTACATGGACGTAGAGCGCAGAGAGGCGTTGAAATCTCGGCTTGAGGGTGAACAC…	985
pFSIS11807933-2_00086	53	11	53.11	ATGAGTCAATTTGTTCTGGGTTTGGATATTGGTTACTCCAACCTGAAAATGGCAATGGGGTATAAAGGTGAGGAAGCTCGCACAGTCGTCATGCCGGTGGGGGCAGGTCCATTGGAACTGATGCCACAACAGTTAACTGGCGGTGCAGGGACCTGCATTCAGGTTGTGATTGATGGAGAGAAATTGGTTGCAGGCGTCGAGCCTGACCGATTGCAAGGATGGGAGCGTGAGCTTCACGGCGACTATCCTTCGACCAATCCATACAAGGCTCTTTTCTACGCTGCACTCCTGATGTCCGAGCAGAAGGAGATCGATGTGCTGGTGACTGGCCTGCCTGTTAGTCAGTACATGGACGTAGAGCGCAGAGAGGCGTTGAAATCTCGGCTTGAGGGTGAACAC…	985
pFSIS11807933-2_00087	54	1	54.1	GTGGCTGGTAGCAAATGGGATGGAAAAATATCTAATCTGAACATATCGGAGCAAGCCTTTCCGGAGCTCTATCGTGAACTGTCCCAGATGCAGCATAAGGCGCGTAGTGATCGGCTCCGCGCCCTTGCTCTATTGGGTCTTTATTCTCTTCGATTTTCTGGCAACATTGGGTCTTTTGAGCAACAGAGTTCAGAGAGTCAACCTGCACAGCATCAAAATTCGCCAGTGCAGACTGACGCAAAACTGAACTCTCAACGTGATTCACTTAAAGGAAAACTGATGGGCTCCGTATGAC	295
pFSIS11807933-2_00088	55	1	55.1	ATGAAAGACCACGAGGAGTTCTCTACGCTATCAGCGGCTGAACGTAGAGAGTTAATAATCGCAGAGTTAAAGCGTAAAAGCCGCATTCGCACCCTGTTGCGAGGACTCCCGTTAGATGAAGTTCGGGAGATCATTGACAGAATGAAGGGCGTTCTCAATGAACTGGAGGAAGAGTACAAAAAGCGAGAAGAAGAAGAAAAAGAAAAGCGAGCTCAGGCTGAGCGAATAATGAGCGACATGGAATCCTGCGGTGTGGACATCGGCTTGCTCAACGAAATGTTCACGAGCAGATCAGAACCTGATAATGCTAAATATTCAAAAGACGGAGTTTCGTGGAGTGGGCAAGGACGTCGCCCGGATGCTTTCAAGGGGTTGGGAGCTGTCGAGCTGGAGCGCTAC…	421
pFSIS11807933-2_00094	56	1	56.1	AATGGATAAATGCCAATTGATAGACATCCCAAAGCGACCCAGAGAAGAAACGTGAGTGGATCAAGTACAAACTCAAGATCCAGGGGCTTTCTCTGGCCGCATTGGGCAGAAAACACAAAACATCTCGGCAGGTGGTGTCTACGGCACTCTATAAGCCCAGTCCACGCTGGGAACATGAGATAGCTACAGCTTTGGGTGTGAAGCCGTCTGAGATTTGGCCGGAGCGGTACGACGAAGAACACGAAATACCCCTCAGACATAAGGAGGCAAGCTGA	275
pFSIS11807933-2_00094	56	2	56.2	AATGGATAAATGCCAATTGATAGACATCCCAAGCGACCCAGAGAAGAAACGTGAGTGGATCAAGTACAAACTCAAGATCCAGGGGCTTTCTCTGGCCGCATTGGGCAGAAAACACAAAACATCTCGGCAGGTGGTGTCTACGGCACTCTATAAGCCCAGTCCACGCTGGGAACATGAGATAGCTACAGCTTTGGGTGTGAAGCCATCTGAGATTTGGCCGGAGCGGTACGACGAAGAACACGAAATACCCCTCAGACATAAGGAGGCAAGCTGA	274
pFSIS11807933-2_00094	56	3	56.3	AATGGATAAATGCCAATTGATAGACATCCCAAGCGACCCAGAGAAGAAACGTGAGTGGATCAAGTACAAACTCAAGATCCAGGGGCTTTCTCTGGCCGCATTGGGCAGAAAACACAAAACATCTCGGCAGGTGGTGTCTACGGCACTCTATAAGCCCAGTCCACGCTGGGAACATGAGATAGCTACAGCTTTGGGTGTGAAGCCGTCTGAGATTTGACCGGAGCGGTACGACGAAGAACACGAAATACCCCTCAGACATAAGGAGGCAAGCTGA	274
pFSIS11807933-2_00094	56	4	56.4	AATGGATAAATGCCAATTGATAGACATCCCAAGCGACCCAGAGAAGAAACGTGAGTGGATCAAGTACAAACTCAAGATCCAGGGGCTTTCTCTGGCCGCATTGGGCAGAAAACACAAAACATCTCGGCAGGTGGTGTCTACGGCACTCTATAAGCCCAGTCCACGCTGGGAACATGAGATAGCTACAGCTTTGGGTGTGAAGCCGTCTGAGATTTGGCCGGAGCGGTAAGACGAAGAACACGAAATACCCCTCAGACATAAGGAGGCAAGCTGA	274
pFSIS11807933-2_00094	56	5	56.5	AATGGATAAATGCCAATTGATAGACATCCCAAGCGACCCAGAGAAGAAACGTGAGTGGATCAAGTACAAACTCAAGATCCAGGGGCTTTCTCTGGCCGCATTGGGCAGAAAACACAAAACATCTCGGCAGGTGGTGTCTACGGCACTCTATAAGCCCAGTCCACGCTGGGAACATGAGATAGCTACAGCTTTGGGTGTGAAGCCGTCTGAGATTTGGCCGGAGCGGTACGACGAAGAACACGAAATACCCCTCAGACATAAGGAGGCAAGCTGA	274
pFSIS11807933-2_00094	56	6	56.6	AATGGATAAATGCCAATTGATAGACATCCCAAGCGACCCAGAGAAGAAACGTGAGTGGATCAAGTACAAACTCAAGATCCAGGGGCTTTCTCTGGCCGCATTGGGCAGAAAACACAAAACATCTCGGCAGGTGGTGTCTACGGCACTCTATAAGCCCAGTCCATGCTGGGAACATGAGATAGCTACAGCTTTGGGTGTGAAGCCGTCTGAGATTTGGCCGGAGCGGTACGACGAAGAACACGAAATACCCCTCAGACATAAGGAGGCAAGCTGA	274
pFSIS11807933-2_00094	56	7	56.7	AATGGATAAATGCCAATTGATAGACATCCCAAGCGACCCAGAGAAGAAACGTGAGTGGATCAAGTACAAACTCAAGATCTAGGGGCTTTCTCTGGCCGCATTGGGCAGAAAACACAAAACATCTCGGCAGGTGGTGTCTACGGCACTCTATAAGCCCAGTCCACGCTGGGAACATGAGATAGCTACAGCTTTGGGTGTGAAGCCGTCTGAGATTTGGCCGGAGCGGTACGACGAAGAACACGAAATACCCCTCAGACATAAGGAGGCAAGCTGA	274
pFSIS11807933-2_00094	56	8	56.8	AATGGATAAATGCCAATTGATAGACATCCCAAGCGACCCAGAGAAGAAACGTGCGTGGATCAAGTACAAACTCAAGATCCAGGGGCTTTCTCTGGCCGCATTGGGCAGAAAACACAAAACATCTCGGCAGGTGGTGTCTACGGCACTCTATAAGCCCAGTCCACGCTGGGAACATGAGATAGCTACAGCTTTGGGTGTGAAGCCGTCTGAGATTTGGCCGGAGCGGTACGACGAAGAACACGAAATACCCCTCAGACATAAGGAGGCAAGCTGA	274
pFSIS11807933-2_00095	57	1	57.1	ATGAAACATGTGGTCAATATTCTTCTGCTGGGAATGGTGCTTCTGGGAATAGCCATGATGGCTGACACACCTTGGGGACTTGGTGTGGCGCTGGCTCCCTTCGGCGTTTGGGGTGCTCGTTTCCTATTTCTGGTTCACAAAAGCCTTTGGGCTGCTGTTATCTTTTGGGGAGGGATCGCTTACTTCCAGTGGCAAGTTGCTTTGGTTGTCGGGGCTCTGTTTGGACTAACGTGCTTTATCCGCGTTGCGCGGTCAGCATATAAAGAGGCACCACCTACCCGGCGCAGAAAAAAACAAACTGGTGGGTTTCAAGATTCCTATGATTTTGACCAGCGCTTCCATATTGGAGCTGGAGACGAATAAG	364
pFSIS11807933-2_00095	57	2	57.2	ATGAAACATGTGGTCAATATTCTTCTGCTGGGAATGGTGCTTCTGGGAATAGCCATGATGGCTGACACACCTTGGGGACTTGGTGTGGCGCTGGCTCCCTTCGGCGTTTGGGGTGCTCGTTTCCTATTTCTGGTTCACAAAAGCCTTTGGGCTGCTGTTATCTTTTGGGGAGGGATCGCTTACTTCCAGTGGCAAGTTGCTTTGGTTGTCGGGGCTCTGTTTGGACTAACGTGCTTTATCCGCGTTGCGCGGTCAGCATATAAAGAGGCACCACCTACCCGGCGCAGAAAAAAACAAACTGGTGGGTTTCAAGATTCCTATGATTTTGACCAGCGCTTCCATATTGGAGTTGGAGACGAATAAG	364
pFSIS11807933-2_00095	57	3	57.3	ATGAAACATGTGGTCAATATTCTTCTGCTGGGAATGGTGCTTCTGGGAATAGCCATGATGGCTGACACACCTTGGGGACTTGGTGTGGCGCTGGCTCCCTTCGGCGTTTGGGGTGCTCGTTTCCTATTTCTGGTTCACAAAAGCCTTTGGGCTGCTGTTATCTTTTGGGGAGGGATCGCTTACTTCCAGTGGCAAGTTGCTTTGGTTGTCGGGGCTCTGTTTGGACTAACGTGCTTTATCCGCGTTGCGCGGTCAGCATATAAAGAGGCACCACCTACCCGGCGCAGAAAAAACAAACTGGTGGGTTTCAAGATTCCTATGATTTTGACCAGCGCTTCCATATTGGAGCTGGAGACGAATAAG	363
pFSIS11807933-2_00096	58	1	58.1	AATGGGAGCTTTTTCAATCCACTCTATCGGTGACTCTGCTTTTCTGGAGCAAATCCTGATTGCAGTATCAATGATCACCGGCACCGGAGACTTCGAGAAGATGGTCAGTATTGGCCTGCTTCTTGGGGTCTTGATGATCTGTATTCAGTCCGTCTTTCAGGGCGCAAAGCAAATCAACCTCCAGCAAGTGCTGGTAGGTTGGATTCTATATGCCTGCTTCTTCGGTCCAACCACAACGGTGACTATCGAGGATGCGTACACAGGGCAGGTTCGAGTCGTCGCCAATGTCCCTATTGGGGTGGGCTTTGCTGGAGGTGTCATATCCAACGTGGGATACACCATCACCAATTTGTTTGAAACCGGATATGGAGTAATCGTACCCAATGTCACGGAAAGCCA…	3616
pFSIS11807933-2_00096	58	2	58.2	AATGGGAGCTTTTTCAATCCACTCTATCGGTGACTCTGCTTTTCTGGAGCAAATCCTGATTGCAGTATCAATGATCACCGGCACCGGAGACTTCGAGAAGATGGTCAGTATTGGCCTGCTTCTTGGGGTCTTGATGATCTGTATTCAGTCCGTCTTTCAGGGCGCAAAGCAAATCAACCTCCAGCAAGTGCTGGTAGGTTGGATTCTATATGCCTGCTTCTTCGGTCCAACCACAACGGTGACTATCGAGGATGCGTACACAGGGCAGGTTCGAGTCGTCGCCAATGTCCCTATTGGGGTGGGCTTTGCTGGAGGTGTCATATCCAACGTGGGATACACCATCACCAATTTGTTTGAAACCGGATATGGAGTAATCGTACCCAATGTCACGGAAAGCCA…	3615
pFSIS11807933-2_00096	58	3	58.3	AATGGGAGCTTTTTCAATCCACTCTATCGGTGACTCTGCTTTTCTGGAGCAAATCCTGATTGCAGTATCAATGATCACCGGCACCGGAGACTTCGAGAAGATGGTCAGTATTGGCCTGCTTCTTGGGGTCTTGATGATCTGTATTCAGTCCGTCTTTCAGGGCGCAAAGCAAATCAACCTCCAGCAAGTGCTGGTAGGTTGGATTCTATATGCCTGCTTCTTCGGTCCAACCACAACGGTGACTATCGAGGATGCGTACACAGGGCAGGTTCGAGTCGTCGCCAATGTCCCTATTGGGGTGGGCTTTGCTGGAGGTGTCATATCCAACGTGGGATACACCATCACCAATTTGTTTGAAACCGGATATGGAGTAATCGTACCCAATGTCACGGAAAGCCA…	3616
[truncated: 222 more rows]

## Sheet: Supplementary Data 6
Supplementary Data 6. Demonstration IncC fragment sequence type composition
Loci_Allele	Fragment_ST
1.1 14.6 50.7 51.1 52.1 53.6 54.1 55.1	1.1
1.10 14.6 50.3 51.1 52.1	1.2
1.11 14.6 50.7 51.1 52.1 53.6 54.1 55.1	1.3
1.12 14.6 50.7 51.1 52.1 53.6 54.1 55.1	1.4
1.13	1.5
1.13 14.1 50.11 51.1 52.1	1.6
1.13 14.1 50.9 51.1 52.1 53.2 54.1 55.1	1.7
1.13 14.10 50.7 51.1 52.1 53.6 54.1 55.1	1.8
[truncated: 684 more rows]

## Sheet: Supplementary Data 7
Supplementary Data 7. Source Data for Figure 6
[truncated: 537 more rows]
[truncated: 1 more columns]

[truncated: 4 more sheets: Supplementary Data 8, Supplementary Data 9, Supplementary Data 10, Supplementary Data 11]
